# Supplementary material for: De Novo Assembly of Coding Sequences of the Mangrove Palm (Nypa fruticans) Using RNA-Seq and Discovery of Whole-Genome Duplications in the Ancestor of Palms
Source: PLoS One. 2015 Dec 18;10(12):e0145385. doi: 10.1371/journal.pone.0145385 (PMC4684314; doi:10.1371/journal.pone.0145385)
Supplement: S1 Table — (XLSX) [file pone.0145385.s002.xlsx]

## Sheet: S1 Table
S1 Table. Summary of NR top blast results.
Sequence name	Sequence description	Sequence length	Blast hit description	Hit Accession number	E-Value	Similarity	Bit-Score	Alignment length	Positives
Nfr_c100_g1_i1	catalase	633	gi|289467889|gb|ADC95629.1|catalase [Bruguiera gymnorhiza]	ADC95629	1.05119e-47	90	171.4	93	84
Nfr_c100_g2_i1	catalase isozyme b	877	gi|672113713|ref|XP_008812256.1|PREDICTED: catalase isozyme B [Phoenix dactylifera]	XP_008812256	0	97	612.068	292	286
Nfr_c1000_g1_i1	PREDICTED: uncharacterized protein LOC103709064	225	gi|672137474|ref|XP_008792465.1|PREDICTED: uncharacterized protein LOC103709064 [Phoenix dactylifera]	XP_008792465	2.18662e-35	90	133.65	75	68
Nfr_c1000_g2_i1	PREDICTED: uncharacterized protein LOC103709064	434	gi|672137474|ref|XP_008792465.1|PREDICTED: uncharacterized protein LOC103709064 [Phoenix dactylifera]	XP_008792465	3.94787e-18	46	88.5817	120	56
Nfr_c10000_g1_i1	PREDICTED: uncharacterized protein LOC103701660	277	gi|672117678|ref|XP_008782031.1|PREDICTED: uncharacterized protein LOC103701660 [Phoenix dactylifera]	XP_008782031	4.89055e-30	72	115.931	93	67
Nfr_c10002_g1_i1	PREDICTED: uncharacterized protein LOC103709155	404	gi|672137735|ref|XP_008792600.1|PREDICTED: uncharacterized protein LOC103709155 [Phoenix dactylifera]	XP_008792600	4.50742e-16	86	80.1073	45	39
Nfr_c10002_g2_i1	PREDICTED: uncharacterized protein LOC103709155	733	gi|672137735|ref|XP_008792600.1|PREDICTED: uncharacterized protein LOC103709155 [Phoenix dactylifera]	XP_008792600	2.07994e-108	95	320.472	167	159
Nfr_c10005_g1_i1	PREDICTED: uncharacterized protein LOC103705594 isoform X4	549	gi|672128213|ref|XP_008787587.1|PREDICTED: uncharacterized protein LOC103705594 isoform X4 [Phoenix dactylifera]	XP_008787587	8.44519e-101	87	303.523	182	159
Nfr_c10007_g1_i1	e3 ubiquitin protein ligase drip2-like isoform x1	1692	gi|672194083|ref|XP_008776201.1|PREDICTED: E3 ubiquitin protein ligase DRIP2-like [Phoenix dactylifera]	XP_008776201	0	90	709.909	419	380
Nfr_c10008_g1_i1	pentatricopeptide repeat-containing protein at1g08070-like	246	gi|672152104|ref|XP_008797468.1|PREDICTED: pentatricopeptide repeat-containing protein At1g08070-like [Phoenix dactylifera]	XP_008797468	2.05857e-16	95	80.8777	40	38
Nfr_c10009_g1_i1	g-type lectin s-receptor-like serine threonine-protein kinase sd2-2	444	gi|672127880|ref|XP_008787418.1|PREDICTED: G-type lectin S-receptor-like serine/threonine-protein kinase SD2-2 [Phoenix dactylifera]	XP_008787418	1.66907e-67	83	226.868	148	124
Nfr_c10009_g2_i1	protein kinase-coding resistance protein	267	gi|672127880|ref|XP_008787418.1|PREDICTED: G-type lectin S-receptor-like serine/threonine-protein kinase SD2-2 [Phoenix dactylifera]	XP_008787418	7.44118e-51	95	178.718	89	85
Nfr_c10010_g1_i1	PREDICTED: uncharacterized protein LOC103703101	459	gi|672108224|ref|XP_008784037.1|PREDICTED: uncharacterized protein LOC103703101 [Phoenix dactylifera]	XP_008784037	2.23077e-23	73	100.908	69	51
Nfr_c10012_g1_i1	upf0187 protein chloroplastic-like isoform x1	213	gi|672173349|ref|XP_008806803.1|PREDICTED: UPF0187 protein At3g61320, chloroplastic-like isoform X1 [Phoenix dactylifera]	XP_008806803	1.4262e-35	95	131.724	71	68
Nfr_c10012_g2_i1	upf0187 protein chloroplastic-like isoform x1	923	gi|672173349|ref|XP_008806803.1|PREDICTED: UPF0187 protein At3g61320, chloroplastic-like isoform X1 [Phoenix dactylifera]	XP_008806803	2.05083e-112	95	339.347	178	170
Nfr_c10017_g1_i1	125 kda kinesin-related	420	gi|672110133|ref|XP_008793732.1|PREDICTED: 125 kDa kinesin-related protein-like [Phoenix dactylifera] >gi|672110135|ref|XP_008793740.1| PREDICTED: 125 kDa kinesin-related protein-like [Phoenix dactylifera]	XP_008793732	1.72612e-67	88	228.794	139	123
Nfr_c10022_g1_i1	protein tesmin tso1-like cxc 5	457	gi|672107232|ref|XP_008800911.1|PREDICTED: protein tesmin/TSO1-like CXC 5 [Phoenix dactylifera]	XP_008800911	3.75487e-29	72	119.783	94	68
Nfr_c10023_g1_i1	20 kda chloroplastic-like	1433	gi|672138182|ref|XP_008792839.1|PREDICTED: 20 kDa chaperonin, chloroplastic-like [Phoenix dactylifera]	XP_008792839	9.21246e-165	97	473.396	258	251
Nfr_c10027_g1_i1	PREDICTED: uncharacterized protein LOC103695472	401	gi|672189585|ref|XP_008775033.1|PREDICTED: uncharacterized protein LOC103695472 [Phoenix dactylifera]	XP_008775033	1.80839e-67	91	217.238	120	110
Nfr_c10028_g1_i1	xylose isomerase isoform x2	390	gi|672144652|ref|XP_008796227.1|PREDICTED: xylose isomerase isoform X1 [Phoenix dactylifera]	XP_008796227	8.27162e-44	80	158.303	95	76
Nfr_c10030_g1_i1	d6-type cyclin	244	gi|672185573|ref|XP_008812858.1|PREDICTED: cyclin-D6-1 isoform X1 [Phoenix dactylifera]	XP_008812858	3.3011e-35	98	129.028	65	64
Nfr_c10032_g1_i1	leucine-rich repeat protein kinase family isoform 1	280	gi|672132799|ref|XP_008789989.1|PREDICTED: LOW QUALITY PROTEIN: probable LRR receptor-like serine/threonine-protein kinase MRH1 [Phoenix dactylifera]	XP_008789989	4.85751e-57	100	194.512	92	92
Nfr_c10033_g1_i1	serine threonine-protein kinase	360	gi|672204480|ref|XP_008778927.1|PREDICTED: putative serine/threonine-protein kinase [Phoenix dactylifera] >gi|672204484|ref|XP_008778928.1| PREDICTED: putative serine/threonine-protein kinase [Phoenix dactylifera]	XP_008778927	7.91129e-45	93	154.836	88	82
Nfr_c10038_g1_i1	udp-n-acetylenolpyruvoylglucosamine reductase	704	gi|672173958|ref|XP_008807119.1|PREDICTED: uncharacterized protein LOC103719579 [Phoenix dactylifera]	XP_008807119	3.16182e-76	96	240.736	126	122
Nfr_c10040_g1_i1	atp-dependent 6-phosphofructokinase chloroplastic-like isoform x2	268	gi|672117317|ref|XP_008781840.1|PREDICTED: ATP-dependent 6-phosphofructokinase 5, chloroplastic-like isoform X2 [Phoenix dactylifera]	XP_008781840	5.10821e-37	80	138.272	89	72
Nfr_c10044_g1_i1	hypothetical protein VITISV_041886	290	gi|147863426|emb|CAN79781.1|hypothetical protein VITISV_041886 [Vitis vinifera]	CAN79781	1.72694e-21	73	95.9005	73	54
Nfr_c10045_g1_i1	PREDICTED: uncharacterized protein LOC103710750	648	gi|672110352|ref|XP_008794855.1|PREDICTED: uncharacterized protein LOC103710750 [Phoenix dactylifera] >gi|672110354|ref|XP_008794863.1| PREDICTED: uncharacterized protein LOC103710750 [Phoenix dactylifera]	XP_008794855	4.6316e-28	100	108.612	53	53
Nfr_c10047_g1_i1	pentatricopeptide repeat-containing protein mitochondrial-like	334	gi|672148259|ref|XP_008797170.1|PREDICTED: pentatricopeptide repeat-containing protein At4g16835, mitochondrial-like [Phoenix dactylifera] >gi|672148261|ref|XP_008797171.1| PREDICTED: pentatricopeptide repeat-containing protein At4g16835, mitochondrial-like [Phoenix dactylifera] >gi|672193345|ref|XP_008776007.1| PREDICTED: pentatricopeptide repeat-containing protein At4g16835, mitochondrial-like …	XP_008797170	1.48829e-34	89	133.65	86	77
Nfr_c10051_g1_i1	pyridoxamine 5 -phosphate oxidase family protein isoform 1	742	gi|470141867|ref|XP_004306647.1|PREDICTED: pyridoxine/pyridoxamine 5'-phosphate oxidase 2-like [Fragaria vesca subsp. vesca]	XP_004306647	2.24596e-79	82	245.358	159	131
Nfr_c10051_g2_i1	pyridoxamine 5 -phosphate oxidase family protein isoform 2	271	gi|643716837|gb|KDP28463.1|hypothetical protein JCGZ_14234 [Jatropha curcas]	KDP28463	3.93133e-14	95	72.4034	41	39
Nfr_c10056_g1_i1	proliferating cell nuclear antigen	768	gi|672158423|ref|XP_008798953.1|PREDICTED: proliferating cell nuclear antigen [Phoenix dactylifera]	XP_008798953	3.8454e-156	100	442.58	225	225
Nfr_c10058_g1_i1	pentatricopeptide repeat-containing protein at5g08305	231	gi|672167176|ref|XP_008803539.1|PREDICTED: pentatricopeptide repeat-containing protein At5g08305 [Phoenix dactylifera] >gi|672167178|ref|XP_008803540.1| PREDICTED: pentatricopeptide repeat-containing protein At5g08305 [Phoenix dactylifera] >gi|672167180|ref|XP_008803541.1| PREDICTED: pentatricopeptide repeat-containing protein At5g08305 [Phoenix dactylifera] >gi|672167182|ref|XP_008803542.1| PRED…	XP_008803539	4.39355e-41	97	148.673	76	74
Nfr_c10060_g1_i1	s-norcoclaurine synthase 1-like	1303	gi|672165779|ref|XP_008802804.1|PREDICTED: S-norcoclaurine synthase 1-like [Phoenix dactylifera]	XP_008802804	0	90	593.964	351	318
Nfr_c10060_g1_i2	s-norcoclaurine synthase 1-like	1348	gi|672165779|ref|XP_008802804.1|PREDICTED: S-norcoclaurine synthase 1-like [Phoenix dactylifera]	XP_008802804	0	94	631.328	351	332
Nfr_c10063_g1_i1	paladin isoform x1	434	gi|672157592|ref|XP_008798513.1|PREDICTED: paladin isoform X1 [Phoenix dactylifera]	XP_008798513	2.52804e-57	98	200.675	97	96
Nfr_c10065_g1_i1	PREDICTED: uncharacterized protein LOC103720427 isoform X2	373	gi|672176542|ref|XP_008808340.1|PREDICTED: uncharacterized protein LOC103720427 isoform X2 [Phoenix dactylifera]	XP_008808340	2.49066e-65	87	222.246	124	108
Nfr_c10065_g2_i1	protein kinase superfamily protein	205	gi|672176542|ref|XP_008808340.1|PREDICTED: uncharacterized protein LOC103720427 isoform X2 [Phoenix dactylifera]	XP_008808340	3.76621e-28	85	113.62	68	58
Nfr_c1007_g1_i1	kinase interacting protein 1 -like	409	gi|672118920|ref|XP_008782683.1|PREDICTED: paramyosin [Phoenix dactylifera] >gi|672118922|ref|XP_008782684.1| PREDICTED: paramyosin [Phoenix dactylifera] >gi|672118924|ref|XP_008782685.1| PREDICTED: paramyosin [Phoenix dactylifera]	XP_008782683	1.24319e-24	65	106.686	93	61
Nfr_c1007_g2_i1	myosin heavy cardiac muscle isoform-like isoform x2	1554	gi|672118920|ref|XP_008782683.1|PREDICTED: paramyosin [Phoenix dactylifera] >gi|672118922|ref|XP_008782684.1| PREDICTED: paramyosin [Phoenix dactylifera] >gi|672118924|ref|XP_008782685.1| PREDICTED: paramyosin [Phoenix dactylifera]	XP_008782683	5.67757e-152	84	454.907	321	272
Nfr_c10070_g1_i1	protein iq-domain 32-like	563	gi|672123496|ref|XP_008785110.1|PREDICTED: protein IQ-DOMAIN 32-like [Phoenix dactylifera]	XP_008785110	1.61246e-95	91	304.294	183	167
Nfr_c10071_g1_i1	leucine-rich repeat receptor-like serine threonine-protein kinase at2g24130 isoform x2	465	gi|672133078|ref|XP_008790142.1|PREDICTED: putative leucine-rich repeat receptor-like serine/threonine-protein kinase At2g24130 isoform X2 [Phoenix dactylifera]	XP_008790142	8.64182e-71	83	237.269	154	128
Nfr_c10071_g2_i1	leucine-rich repeat receptor-like serine threonine-protein kinase at2g24130 isoform x2	373	gi|672133078|ref|XP_008790142.1|PREDICTED: putative leucine-rich repeat receptor-like serine/threonine-protein kinase At2g24130 isoform X2 [Phoenix dactylifera]	XP_008790142	2.72831e-61	89	209.92	123	110
Nfr_c10078_g1_i1	protein slowmo homolog 1	720	gi|672176251|ref|XP_008808198.1|PREDICTED: protein slowmo homolog 1 [Phoenix dactylifera]	XP_008808198	1.31094e-123	98	356.681	180	178
Nfr_c10082_g1_i1	probable rna-dependent rna polymerase 3 isoform x3	231	gi|672109697|ref|XP_008791538.1|PREDICTED: probable RNA-dependent RNA polymerase 3 isoform X3 [Phoenix dactylifera]	XP_008791538	5.34986e-33	89	127.872	76	68
Nfr_c10083_g1_i1	udp-galactose transporter 2-like	296	gi|672203152|ref|XP_008778573.1|PREDICTED: UDP-galactose transporter 2-like [Phoenix dactylifera]	XP_008778573	2.30304e-56	96	185.267	99	96
Nfr_c10088_g1_i1	probable galacturonosyltransferase 7 isoform x2	531	gi|672169279|ref|XP_008804664.1|PREDICTED: probable galacturonosyltransferase 7 isoform X2 [Phoenix dactylifera]	XP_008804664	1.39243e-43	98	160.229	76	75
Nfr_c10090_g1_i1	carbonyl reductase	765	gi|672180565|ref|XP_008810480.1|PREDICTED: carbonyl reductase [NADPH] 1 isoform X2 [Phoenix dactylifera]	XP_008810480	1.25574e-131	86	382.489	237	205
Nfr_c10090_g2_i1	carbonyl reductase	942	gi|672180565|ref|XP_008810480.1|PREDICTED: carbonyl reductase [NADPH] 1 isoform X2 [Phoenix dactylifera]	XP_008810480	2.73786e-35	92	138.272	71	66
Nfr_c10092_g2_i1	zinc finger an1 domain-containing stress-associated protein 15-like	319	gi|672168397|ref|XP_008804197.1|PREDICTED: zinc finger AN1 domain-containing stress-associated protein 15-like [Phoenix dactylifera] >gi|672168399|ref|XP_008804198.1| PREDICTED: zinc finger AN1 domain-containing stress-associated protein 15-like [Phoenix dactylifera]	XP_008804197	1.5222e-19	49	85.8853	107	53
Nfr_c10094_g1_i1	g-type lectin s-receptor-like serine threonine-protein kinase rlk1	210	gi|672116423|ref|XP_008781376.1|PREDICTED: LOW QUALITY PROTEIN: G-type lectin S-receptor-like serine/threonine-protein kinase RLK1 [Phoenix dactylifera]	XP_008781376	1.06271e-20	68	92.4337	70	48
Nfr_c10095_g1_i1	pentatricopeptide repeat-containing protein mitochondrial-like	301	gi|672144207|ref|XP_008796000.1|PREDICTED: pentatricopeptide repeat-containing protein At1g66345, mitochondrial-like [Phoenix dactylifera]	XP_008796000	2.56021e-51	91	176.022	97	89
Nfr_c10097_g1_i1	dead-box atp-dependent rna helicase 41-like	570	gi|672111566|ref|XP_008801313.1|PREDICTED: DEAD-box ATP-dependent RNA helicase 41-like [Phoenix dactylifera] >gi|672111568|ref|XP_008801322.1| PREDICTED: DEAD-box ATP-dependent RNA helicase 41-like [Phoenix dactylifera] >gi|672111570|ref|XP_008801331.1| PREDICTED: DEAD-box ATP-dependent RNA helicase 41-like [Phoenix dactylifera]	XP_008801313	1.02749e-114	95	344.354	189	180
Nfr_c10097_g2_i1	dead-box atp-dependent rna helicase 41-like	1547	gi|672111566|ref|XP_008801313.1|PREDICTED: DEAD-box ATP-dependent RNA helicase 41-like [Phoenix dactylifera] >gi|672111568|ref|XP_008801322.1| PREDICTED: DEAD-box ATP-dependent RNA helicase 41-like [Phoenix dactylifera] >gi|672111570|ref|XP_008801331.1| PREDICTED: DEAD-box ATP-dependent RNA helicase 41-like [Phoenix dactylifera]	XP_008801313	1.81474e-173	98	507.679	273	269
Nfr_c1010_g1_i1	ribosome biogenesis regulatory protein homolog	1453	gi|672136692|ref|XP_008792054.1|PREDICTED: ribosome biogenesis regulatory protein homolog [Phoenix dactylifera]	XP_008792054	1.50509e-159	79	462.996	302	241
Nfr_c10102_g1_i1	PREDICTED: uncharacterized protein LOC103712233	202	gi|672145976|ref|XP_008796925.1|PREDICTED: uncharacterized protein LOC103712233 [Phoenix dactylifera] >gi|672145978|ref|XP_008796926.1| PREDICTED: uncharacterized protein LOC103712233 [Phoenix dactylifera]	XP_008796925	1.82452e-25	86	105.916	68	59
Nfr_c10103_g1_i1	hypothetical protein PHAVU_006G221900g	206	gi|593696195|ref|XP_007148596.1|hypothetical protein PHAVU_006G221900g [Phaseolus vulgaris] >gi|561021819|gb|ESW20590.1| hypothetical protein PHAVU_006G221900g [Phaseolus vulgaris]	XP_007148596	9.3623e-07	79	52.7582	39	31
Nfr_c10109_g1_i1	nad-dependent protein deacetylase srt2	488	gi|672116878|ref|XP_008781611.1|PREDICTED: NAD-dependent protein deacetylase SRT2 [Phoenix dactylifera]	XP_008781611	2.38915e-61	89	201.445	118	106
Nfr_c1011_g1_i1	pentatricopeptide repeat-containing protein at5g39350-like	218	gi|672170455|ref|XP_008805285.1|PREDICTED: pentatricopeptide repeat-containing protein At5g39350-like [Phoenix dactylifera]	XP_008805285	7.35633e-32	91	124.405	72	66
Nfr_c10111_g1_i1	probable serine threonine-protein kinase at1g54610 isoform x2	452	gi|672159143|ref|XP_008799327.1|PREDICTED: probable serine/threonine-protein kinase At1g54610 isoform X2 [Phoenix dactylifera]	XP_008799327	1.17106e-19	60	93.2041	105	63
Nfr_c10112_g1_i1	cation efflux protein zinc	1482	gi|672156779|ref|XP_008798075.1|PREDICTED: uncharacterized protein LOC103713083, partial [Phoenix dactylifera]	XP_008798075	0	77	609.372	419	326
Nfr_c10116_g1_i1	probable protein s-acyltransferase 16	496	gi|672204634|ref|XP_008778963.1|PREDICTED: probable protein S-acyltransferase 16 [Phoenix dactylifera]	XP_008778963	2.76666e-18	97	87.8113	44	43
Nfr_c10116_g2_i1	zinc finger dhhc domain containing protein 2-like	293	gi|672204634|ref|XP_008778963.1|PREDICTED: probable protein S-acyltransferase 16 [Phoenix dactylifera]	XP_008778963	1.96874e-65	95	206.453	97	93
Nfr_c10121_g1_i1	hydroxyproline-rich glycoprotein family isoform 2	584	gi|672142929|ref|XP_008795329.1|PREDICTED: uncharacterized protein LOC103711107 [Phoenix dactylifera] >gi|672142931|ref|XP_008795330.1| PREDICTED: uncharacterized protein LOC103711107 [Phoenix dactylifera] >gi|672142933|ref|XP_008795332.1| PREDICTED: uncharacterized protein LOC103711107 [Phoenix dactylifera] >gi|672142935|ref|XP_008795333.1| PREDICTED: uncharacterized protein LOC103711107 [Phoeni…	XP_008795329	1.54845e-86	74	276.559	195	146
Nfr_c10121_g2_i1	PREDICTED: uncharacterized protein LOC103706794 isoform X2	413	gi|672131385|ref|XP_008789251.1|PREDICTED: uncharacterized protein LOC103706794 isoform X2 [Phoenix dactylifera]	XP_008789251	2.18249e-47	96	165.236	85	82
Nfr_c10129_g1_i1	mitochondrial outer membrane protein porin 1-like	468	gi|672108780|ref|XP_008786741.1|PREDICTED: mitochondrial outer membrane protein porin 1-like [Phoenix dactylifera]	XP_008786741	4.2533e-60	95	195.282	105	100
Nfr_c10130_g1_i1	PREDICTED: uncharacterized protein LOC103696621	241	gi|672195331|ref|XP_008776526.1|PREDICTED: uncharacterized protein LOC103696621 [Phoenix dactylifera] >gi|672195341|ref|XP_008776527.1| PREDICTED: uncharacterized protein LOC103696621 [Phoenix dactylifera]	XP_008776526	6.46866e-08	52	56.6102	67	35
Nfr_c10132_g1_i1	protein transport protein sec61 subunit alpha	477	gi|645237492|ref|XP_008225231.1|PREDICTED: protein transport protein Sec61 subunit alpha [Prunus mume]	XP_008225231	5.42704e-103	99	311.227	158	157
Nfr_c10135_g1_i1	kinetochore protein nuf2	660	gi|672141551|ref|XP_008794607.1|PREDICTED: kinetochore protein nuf2 [Phoenix dactylifera]	XP_008794607	8.03041e-72	91	233.417	136	124
Nfr_c10135_g2_i1	kinetochore protein nuf2-like	1069	gi|672141551|ref|XP_008794607.1|PREDICTED: kinetochore protein nuf2 [Phoenix dactylifera]	XP_008794607	0	97	590.497	325	318
Nfr_c10144_g1_i1	PREDICTED: uncharacterized protein LOC103696382 isoform X1	352	gi|672194110|ref|XP_008776208.1|PREDICTED: uncharacterized protein LOC103696382 isoform X1 [Phoenix dactylifera]	XP_008776208	4.59136e-37	69	141.354	117	81
Nfr_c10145_g1_i1	protein trichome birefringence-like 14 isoform x1	732	gi|672131415|ref|XP_008789268.1|PREDICTED: protein trichome birefringence-like 14 isoform X1 [Phoenix dactylifera] >gi|672131417|ref|XP_008789269.1| PREDICTED: protein trichome birefringence-like 14 isoform X1 [Phoenix dactylifera]	XP_008789268	4.99931e-65	83	217.238	143	119
Nfr_c10146_g1_i1	peroxidase 31	251	gi|672156769|ref|XP_008798069.1|PREDICTED: peroxidase 31 [Phoenix dactylifera]	XP_008798069	1.99674e-23	71	98.9821	73	52
Nfr_c10146_g2_i1	peroxidase 31	1072	gi|672156769|ref|XP_008798069.1|PREDICTED: peroxidase 31 [Phoenix dactylifera]	XP_008798069	6.47771e-161	90	461.84	270	244
Nfr_c10147_g1_i1	low quality protein: probable inactive receptor kinase at1g48480	412	gi|672107737|ref|XP_008781294.1|PREDICTED: LOW QUALITY PROTEIN: probable inactive receptor kinase At1g48480 [Phoenix dactylifera]	XP_008781294	3.07077e-13	63	74.3294	73	46
Nfr_c1015_g1_i1	PREDICTED: LOW QUALITY PROTEIN: uncharacterized protein LOC103710723	212	gi|672107115|ref|XP_008794859.1|PREDICTED: LOW QUALITY PROTEIN: uncharacterized protein LOC103710723 [Phoenix dactylifera]	XP_008794859	3.83901e-31	82	122.094	70	58
Nfr_c10150_g1_i1	lysm domain receptor-like kinase 3	1948	gi|672190827|ref|XP_008775350.1|PREDICTED: lysM domain receptor-like kinase 3 [Phoenix dactylifera]	XP_008775350	9.60606e-150	71	448.743	378	272
Nfr_c10150_g1_i2	lysm domain receptor-like kinase 3	1675	gi|672190827|ref|XP_008775350.1|PREDICTED: lysM domain receptor-like kinase 3 [Phoenix dactylifera]	XP_008775350	0	83	559.681	370	308
Nfr_c10151_g1_i1	phosphatidylinositol phosphatidylcholine transfer protein sfh8-like	1560	gi|672181726|ref|XP_008811091.1|PREDICTED: phosphatidylinositol/phosphatidylcholine transfer protein SFH8-like [Phoenix dactylifera]	XP_008811091	0	94	837.41	459	432
Nfr_c10151_g2_i1	phosphatidylinositol phosphatidylcholine transfer protein sfh8-like	747	gi|672181726|ref|XP_008811091.1|PREDICTED: phosphatidylinositol/phosphatidylcholine transfer protein SFH8-like [Phoenix dactylifera]	XP_008811091	8.88879e-86	86	275.404	165	143
Nfr_c10152_g1_i1	pentatricopeptide repeat-containing protein at3g03580	265	gi|672116363|ref|XP_008781342.1|PREDICTED: pentatricopeptide repeat-containing protein At3g03580 [Phoenix dactylifera]	XP_008781342	1.13019e-27	96	113.235	54	52
Nfr_c10154_g1_i1	tpr repeat-containing thioredoxin tdx	1546	gi|672167871|ref|XP_008803913.1|PREDICTED: TPR repeat-containing thioredoxin TDX [Phoenix dactylifera]	XP_008803913	0	83	569.696	381	319
Nfr_c10155_g1_i1	e3 ubiquitin-protein ligase shprh	512	gi|672118914|ref|XP_008782680.1|PREDICTED: E3 ubiquitin-protein ligase SHPRH [Phoenix dactylifera] >gi|672118916|ref|XP_008782681.1| PREDICTED: E3 ubiquitin-protein ligase SHPRH [Phoenix dactylifera]	XP_008782680	3.09233e-83	85	276.174	170	145
Nfr_c10155_g2_i1	e3 ubiquitin-protein ligase shprh	222	gi|672118914|ref|XP_008782680.1|PREDICTED: E3 ubiquitin-protein ligase SHPRH [Phoenix dactylifera] >gi|672118916|ref|XP_008782681.1| PREDICTED: E3 ubiquitin-protein ligase SHPRH [Phoenix dactylifera]	XP_008782680	2.82192e-36	94	137.117	74	70
Nfr_c10159_g1_i1	probable protein phosphatase 2c 30 isoform x1	1662	gi|672163006|ref|XP_008801334.1|PREDICTED: probable protein phosphatase 2C 75 [Phoenix dactylifera]	XP_008801334	9.40188e-145	60	431.024	433	264
Nfr_c10160_g1_i1	endoglucanase 11-like isoform x2	360	gi|672111165|ref|XP_008799328.1|PREDICTED: endoglucanase 11-like isoform X2 [Phoenix dactylifera]	XP_008799328	1.06342e-60	93	202.601	108	101
Nfr_c10161_g1_i1	probable lysine-specific demethylase elf6-like	624	gi|672190819|ref|XP_008775348.1|PREDICTED: probable lysine-specific demethylase ELF6 [Phoenix dactylifera]	XP_008775348	5.72399e-115	90	367.466	207	187
Nfr_c10161_g2_i1	lysine-specific demethylase lid	971	gi|672190819|ref|XP_008775348.1|PREDICTED: probable lysine-specific demethylase ELF6 [Phoenix dactylifera]	XP_008775348	2.66811e-167	83	514.227	331	275
Nfr_c10163_g1_i1	probable anion transporter 5-like	232	gi|565400603|ref|XP_006365811.1|PREDICTED: probable anion transporter 5-like [Solanum tuberosum]	XP_006365811	1.20618e-08	75	58.5362	40	30
Nfr_c10164_g1_i1	l-aminoadipate-semialdehyde dehydrogenase-phosphopantetheinyl transferase-like	292	gi|672126716|ref|XP_008786817.1|PREDICTED: L-aminoadipate-semialdehyde dehydrogenase-phosphopantetheinyl transferase-like [Phoenix dactylifera]	XP_008786817	3.72681e-61	94	195.282	97	92
Nfr_c10165_g1_i1	dna-directed rna polymerases and iii subunit rpabc4-like	514	gi|672184844|ref|XP_008812669.1|PREDICTED: DNA-directed RNA polymerases II, IV and V subunit 12 [Phoenix dactylifera]	XP_008812669	1.2291e-30	100	113.62	51	51
Nfr_c10169_g1_i1	dna polymerase zeta catalytic subunit	284	gi|672164455|ref|XP_008802105.1|PREDICTED: DNA polymerase zeta catalytic subunit [Phoenix dactylifera]	XP_008802105	2.69763e-46	91	166.777	94	86
Nfr_c10169_g2_i1	dna polymerase zeta catalytic subunit	569	gi|672164455|ref|XP_008802105.1|PREDICTED: DNA polymerase zeta catalytic subunit [Phoenix dactylifera]	XP_008802105	1.4972e-75	74	254.988	191	143
Nfr_c10172_g1_i1	pentatricopeptide repeat-containing protein at4g20770	253	gi|672174078|ref|XP_008807183.1|PREDICTED: pentatricopeptide repeat-containing protein At4g20770 [Phoenix dactylifera] >gi|672174080|ref|XP_008807184.1| PREDICTED: pentatricopeptide repeat-containing protein At4g20770 [Phoenix dactylifera]	XP_008807183	1.51959e-13	92	72.7886	40	37
Nfr_c10174_g1_i1	e3 ubiquitin-protein ligase lin	394	gi|672120106|ref|XP_008783309.1|PREDICTED: putative E3 ubiquitin-protein ligase LIN [Phoenix dactylifera]	XP_008783309	4.53571e-63	88	216.468	131	116
Nfr_c10174_g2_i1	e3 ubiquitin-protein ligase lin	1164	gi|672120106|ref|XP_008783309.1|PREDICTED: putative E3 ubiquitin-protein ligase LIN [Phoenix dactylifera]	XP_008783309	0	90	655.596	388	353
Nfr_c10175_g1_i1	e3 ubiquitin-protein ligase upl7 isoform x5	842	gi|672140484|ref|XP_008794046.1|PREDICTED: E3 ubiquitin-protein ligase UPL7 isoform X5 [Phoenix dactylifera]	XP_008794046	9.35698e-150	87	453.751	280	246
Nfr_c10177_g1_i1	alpha-amylase precursor	212	gi|672182329|ref|XP_008811408.1|PREDICTED: alpha-amylase isozyme 3D-like [Phoenix dactylifera]	XP_008811408	4.47827e-37	95	135.961	70	67
Nfr_c10179_g1_i1	root hair defective 3 gtp-binding protein isoform 2	1253	gi|672178507|ref|XP_008809387.1|PREDICTED: LOW QUALITY PROTEIN: protein ROOT HAIR DEFECTIVE 3 homolog 2-like [Phoenix dactylifera]	XP_008809387	1.04561e-70	79	245.743	172	136
Nfr_c10179_g2_i1	root hair defective 3 gtp-binding protein isoform 2	921	gi|672178507|ref|XP_008809387.1|PREDICTED: LOW QUALITY PROTEIN: protein ROOT HAIR DEFECTIVE 3 homolog 2-like [Phoenix dactylifera]	XP_008809387	1.9337e-175	92	512.686	307	285
Nfr_c10183_g2_i1	aspartate--trna cytoplasmic-like	1882	gi|672163206|ref|XP_008801441.1|PREDICTED: aspartate--tRNA ligase, cytoplasmic-like [Phoenix dactylifera]	XP_008801441	0	93	989.949	547	509
Nfr_c10184_g1_i1	PREDICTED: uncharacterized protein LOC103697711	395	gi|672200313|ref|XP_008777845.1|PREDICTED: uncharacterized protein LOC103697711 [Phoenix dactylifera]	XP_008777845	4.80118e-16	97	77.411	37	36
Nfr_c10191_g2_i1	alkaline-phosphatase-like family	350	gi|672189470|ref|XP_008775002.1|PREDICTED: uncharacterized protein LOC103695446 [Phoenix dactylifera]	XP_008775002	1.16216e-62	95	214.542	116	111
Nfr_c10192_g1_i1	pentatricopeptide repeat-containing protein mitochondrial	299	gi|672138455|ref|XP_008792986.1|PREDICTED: pentatricopeptide repeat-containing protein At5g18390, mitochondrial [Phoenix dactylifera]	XP_008792986	3.5609e-58	98	192.971	99	98
Nfr_c10192_g2_i1	pentatricopeptide repeat-containing protein mitochondrial	389	gi|672138455|ref|XP_008792986.1|PREDICTED: pentatricopeptide repeat-containing protein At5g18390, mitochondrial [Phoenix dactylifera]	XP_008792986	1.08392e-68	97	221.476	109	106
Nfr_c10194_g1_i1	PREDICTED: uncharacterized protein LOC103699619	569	gi|672115158|ref|XP_008779863.1|PREDICTED: uncharacterized protein LOC103699619 [Phoenix dactylifera]	XP_008779863	1.61788e-96	89	315.079	189	169
Nfr_c10195_g1_i1	probable ubiquitin-conjugating enzyme e2 16	819	gi|672140415|ref|XP_008794009.1|PREDICTED: probable ubiquitin-conjugating enzyme E2 16 [Phoenix dactylifera]	XP_008794009	9.93733e-95	88	283.878	152	134
Nfr_c10196_g1_i1	vacuolar fusion protein mon1 homolog a-like isoform x2	371	gi|672110332|ref|XP_008794754.1|PREDICTED: vacuolar fusion protein MON1 homolog A-like isoform X2 [Phoenix dactylifera]	XP_008794754	8.33954e-72	96	232.261	122	118
Nfr_c10197_g1_i1	pentatricopeptide repeat-containing	321	gi|672116415|ref|XP_008781371.1|PREDICTED: pentatricopeptide repeat-containing protein At2g17210 [Phoenix dactylifera]	XP_008781371	3.1394e-49	83	174.481	106	89
Nfr_c10197_g2_i1	pentatricopeptide repeat-containing protein at2g17210	338	gi|672116415|ref|XP_008781371.1|PREDICTED: pentatricopeptide repeat-containing protein At2g17210 [Phoenix dactylifera]	XP_008781371	1.60671e-51	86	181.03	112	97
Nfr_c102_g1_i1	extradiol ring-cleavage dioxygenase-like	1251	gi|672166498|ref|XP_008803179.1|PREDICTED: extradiol ring-cleavage dioxygenase-like [Phoenix dactylifera]	XP_008803179	3.09229e-154	88	444.506	261	232
Nfr_c10200_g1_i1	PREDICTED: uncharacterized protein LOC103707457, partial	403	gi|672133141|ref|XP_008790177.1|PREDICTED: uncharacterized protein LOC103707457, partial [Phoenix dactylifera]	XP_008790177	9.56146e-48	93	160.614	91	85
Nfr_c10206_g1_i1	probable cyclic nucleotide-gated ion channel 14-like	205	gi|672117775|ref|XP_008782078.1|PREDICTED: probable cyclic nucleotide-gated ion channel 17 [Phoenix dactylifera]	XP_008782078	2.81614e-21	71	93.9745	67	48
Nfr_c10207_g1_i1	orphans transcription partial	204	gi|672162965|ref|XP_008801311.1|PREDICTED: uncharacterized protein LOC103715464 [Phoenix dactylifera]	XP_008801311	3.64392e-33	87	123.25	65	57
Nfr_c10208_g1_i1	l-type lectin-domain containing receptor kinase -like	373	gi|672167075|ref|XP_008803484.1|PREDICTED: L-type lectin-domain containing receptor kinase IV.1-like [Phoenix dactylifera]	XP_008803484	1.75566e-63	87	212.616	124	109
Nfr_c10209_g1_i1	exportin-t-like isoform x2	404	gi|672107944|ref|XP_008782577.1|PREDICTED: exportin-T-like isoform X3 [Phoenix dactylifera]	XP_008782577	4.95836e-58	81	200.29	134	109
Nfr_c1021_g1_i1	uncharacterized histidine-rich protein ddb_g0274557-like	752	gi|672141608|ref|XP_008794640.1|PREDICTED: uncharacterized histidine-rich protein DDB_G0274557-like [Phoenix dactylifera]	XP_008794640	2.75653e-11	45	69.3218	105	48
Nfr_c10214_g1_i1	heme-binding protein 2-like	794	gi|672119883|ref|XP_008783192.1|PREDICTED: heme-binding protein 2-like [Phoenix dactylifera]	XP_008783192	8.90024e-142	94	404.831	218	205
Nfr_c10214_g1_i2	heme-binding protein 2-like	479	gi|672119883|ref|XP_008783192.1|PREDICTED: heme-binding protein 2-like [Phoenix dactylifera]	XP_008783192	1.32246e-36	95	133.65	69	66
Nfr_c10215_g1_i1	sorting nexin 1 isoform x2	1546	gi|672172040|ref|XP_008806102.1|PREDICTED: sorting nexin 1 isoform X2 [Phoenix dactylifera]	XP_008806102	0	98	728.783	382	377
Nfr_c10222_g1_i1	pentatricopeptide repeat-containing protein at2g21090-like isoform x1	282	gi|672158650|ref|XP_008799069.1|PREDICTED: pentatricopeptide repeat-containing protein At2g21090-like [Phoenix dactylifera]	XP_008799069	4.97681e-12	75	68.9366	57	43
Nfr_c10224_g1_i1	myb-related protein hv1-like	446	gi|672129845|ref|XP_008788440.1|PREDICTED: myb-related protein Hv1-like [Phoenix dactylifera]	XP_008788440	1.24664e-87	88	263.462	152	135
Nfr_c10225_g1_i1	PREDICTED: uncharacterized protein LOC103702978	717	gi|672121163|ref|XP_008783874.1|PREDICTED: uncharacterized protein LOC103702978 [Phoenix dactylifera]	XP_008783874	9.74349e-112	80	329.331	221	177
Nfr_c10225_g2_i1	PREDICTED: uncharacterized protein LOC103702978	278	gi|672121163|ref|XP_008783874.1|PREDICTED: uncharacterized protein LOC103702978 [Phoenix dactylifera]	XP_008783874	5.15152e-16	85	78.5666	47	40
Nfr_c10226_g1_i1	ddb1- and cul4-associated factor 8 isoform x1	791	gi|672172144|ref|XP_008806156.1|PREDICTED: DDB1- and CUL4-associated factor 8 isoform X1 [Phoenix dactylifera]	XP_008806156	6.10343e-139	96	409.068	208	201
Nfr_c10227_g1_i1	pentatricopeptide repeat-containing protein mitochondrial-like	1202	gi|672118884|ref|XP_008782664.1|PREDICTED: pentatricopeptide repeat-containing protein At5g41170, mitochondrial-like [Phoenix dactylifera]	XP_008782664	0	90	684.871	400	362
Nfr_c10227_g2_i1	pentatricopeptide repeat-containing protein mitochondrial-like	540	gi|672118884|ref|XP_008782664.1|PREDICTED: pentatricopeptide repeat-containing protein At5g41170, mitochondrial-like [Phoenix dactylifera]	XP_008782664	2.68157e-12	82	73.1738	46	38
Nfr_c1023_g1_i1	PREDICTED: uncharacterized protein LOC103702449	1546	gi|672119722|ref|XP_008783110.1|PREDICTED: uncharacterized protein LOC103702449 [Phoenix dactylifera]	XP_008783110	1.04361e-132	77	396.356	276	214
Nfr_c10232_g1_i1	swi snf-related matrix-associated actin-dependent regulator of chromatin subfamily a member 3-like 1 isoform x4	351	gi|672187318|ref|XP_008813310.1|PREDICTED: putative SWI/SNF-related matrix-associated actin-dependent regulator of chromatin subfamily A member 3-like 1 isoform X4 [Phoenix dactylifera]	XP_008813310	2.29415e-45	80	165.236	116	93
Nfr_c10233_g1_i1	exocyst complex component sec3a-like	284	gi|573961474|ref|XP_006662901.1|PREDICTED: exocyst complex component SEC3A-like [Oryza brachyantha]	XP_006662901	2.81038e-45	92	163.696	94	87
Nfr_c10237_g1_i1	probable 2-oxoglutarate fe -dependent dioxygenase	203	gi|672114868|ref|XP_008778930.1|PREDICTED: probable 2-oxoglutarate/Fe(II)-dependent dioxygenase [Phoenix dactylifera]	XP_008778930	9.96915e-24	88	99.3673	67	59
Nfr_c10237_g2_i1	probable 2-oxoglutarate fe -dependent dioxygenase	563	gi|672114868|ref|XP_008778930.1|PREDICTED: probable 2-oxoglutarate/Fe(II)-dependent dioxygenase [Phoenix dactylifera]	XP_008778930	2.67564e-108	89	322.013	188	168
Nfr_c10239_g1_i1	PREDICTED: uncharacterized protein LOC103712607	259	gi|672151093|ref|XP_008797394.1|PREDICTED: uncharacterized protein LOC103712607 [Phoenix dactylifera]	XP_008797394	1.73787e-31	76	124.02	86	66
Nfr_c1024_g1_i1	probable xyloglucan endotransglucosylase hydrolase protein 23	218	gi|672163148|ref|XP_008801408.1|PREDICTED: probable xyloglucan endotransglucosylase/hydrolase protein 23 [Phoenix dactylifera]	XP_008801408	6.04301e-31	85	117.087	63	54
Nfr_c10243_g1_i1	PREDICTED: uncharacterized protein LOC103698490	342	gi|672203808|ref|XP_008778742.1|PREDICTED: uncharacterized protein LOC103698490 [Phoenix dactylifera]	XP_008778742	1.72809e-42	89	149.058	88	79
Nfr_c10243_g2_i1	PREDICTED: uncharacterized protein LOC103698490	492	gi|672203808|ref|XP_008778742.1|PREDICTED: uncharacterized protein LOC103698490 [Phoenix dactylifera]	XP_008778742	3.81447e-57	82	188.734	121	100
Nfr_c10245_g1_i1	homeobox protein knotted-1-like 13 isoform x2	630	gi|672130488|ref|XP_008788775.1|PREDICTED: homeobox protein knotted-1-like 13 isoform X2 [Phoenix dactylifera]	XP_008788775	8.65889e-39	78	147.132	100	78
Nfr_c10246_g1_i1	calcium-transporting atpase endoplasmic reticulum-type-like	341	gi|672120676|ref|XP_008783614.1|PREDICTED: calcium-transporting ATPase 1, endoplasmic reticulum-type-like [Phoenix dactylifera]	XP_008783614	3.72094e-62	99	212.616	113	112
Nfr_c10247_g1_i1	uncharacterized membrane protein ymr155w-like	434	gi|672140413|ref|XP_008794008.1|PREDICTED: uncharacterized membrane protein YMR155W-like [Phoenix dactylifera]	XP_008794008	3.61391e-64	84	214.542	145	123
Nfr_c10247_g2_i1	uncharacterized membrane protein ymr155w-like	654	gi|672140413|ref|XP_008794008.1|PREDICTED: uncharacterized membrane protein YMR155W-like [Phoenix dactylifera]	XP_008794008	2.21621e-95	78	298.901	217	170
Nfr_c10249_g1_i1	pentatricopeptide repeat-containing protein mitochondrial	238	gi|672148612|ref|XP_008797200.1|PREDICTED: putative pentatricopeptide repeat-containing protein At5g08310, mitochondrial [Phoenix dactylifera] >gi|672148614|ref|XP_008797201.1| PREDICTED: putative pentatricopeptide repeat-containing protein At5g08310, mitochondrial [Phoenix dactylifera] >gi|672148645|ref|XP_008797202.1| PREDICTED: putative pentatricopeptide repeat-containing protein At5g08310, mi…	XP_008797200	1.48604e-35	92	133.65	78	72
Nfr_c10251_g1_i1	PREDICTED: uncharacterized protein LOC103718670 isoform X1	905	gi|672171483|ref|XP_008805813.1|PREDICTED: uncharacterized protein LOC103718670 isoform X1 [Phoenix dactylifera]	XP_008805813	9.07861e-169	82	479.174	291	239
Nfr_c10253_g1_i1	pti1-like tyrosine-protein kinase at3g15890	1529	gi|672143964|ref|XP_008795870.1|PREDICTED: PTI1-like tyrosine-protein kinase At3g15890 [Phoenix dactylifera]	XP_008795870	0	85	586.26	357	304
Nfr_c10254_g1_i1	low quality protein: abc transporter g family member 38-like	214	gi|449500261|ref|XP_004161050.1|PREDICTED: LOW QUALITY PROTEIN: ABC transporter G family member 38-like [Cucumis sativus]	XP_004161050	2.91804e-12	67	68.5514	67	45
Nfr_c10256_g1_i1	probable lrr receptor-like serine threonine-protein kinase at1g67720 isoform x2	543	gi|672109860|ref|XP_008792368.1|PREDICTED: probable LRR receptor-like serine/threonine-protein kinase At1g67720 isoform X2 [Phoenix dactylifera]	XP_008792368	7.80007e-111	98	343.584	179	176
Nfr_c10258_g1_i1	phosphatase isoform 2	2298	gi|672109786|ref|XP_008791993.1|PREDICTED: serine/threonine-protein phosphatase 5 [Phoenix dactylifera]	XP_008791993	0	96	929.472	486	471
Nfr_c10264_g1_i1	crs2-associated factor 1	1089	gi|672178741|ref|XP_008809514.1|PREDICTED: CRS2-associated factor 1, mitochondrial isoform X1 [Phoenix dactylifera]	XP_008809514	6.08975e-93	94	292.738	155	146
Nfr_c10265_g1_i1	adenylyltransferase and sulfurtransferase mocs3 1-like isoform 1	1858	gi|357125130|ref|XP_003564248.1|PREDICTED: adenylyltransferase and sulfurtransferase MOCS3 1-like isoform 1 [Brachypodium distachyon]	XP_003564248	0	78	654.44	485	382
Nfr_c10266_g1_i1	zinc finger ccch domain-containing protein 32-like	408	gi|672136713|ref|XP_008792065.1|PREDICTED: zinc finger CCCH domain-containing protein 32-like [Phoenix dactylifera] >gi|672136715|ref|XP_008792066.1| PREDICTED: zinc finger CCCH domain-containing protein 32-like [Phoenix dactylifera] >gi|672136717|ref|XP_008792067.1| PREDICTED: zinc finger CCCH domain-containing protein 32-like [Phoenix dactylifera]	XP_008792065	6.24357e-54	77	188.348	136	106
Nfr_c10271_g1_i1	exocyst complex component sec15a-like	488	gi|672194079|ref|XP_008776200.1|PREDICTED: exocyst complex component SEC15A-like [Phoenix dactylifera]	XP_008776200	8.5538e-87	91	278.1	162	149
Nfr_c10272_g1_i1	tetrachloro-p-hydroquinone reductive dehalogenase isoform x1	457	gi|672158619|ref|XP_008799056.1|PREDICTED: glutathione S-transferase TCHQD-like [Phoenix dactylifera]	XP_008799056	7.16608e-92	94	275.404	152	144
Nfr_c10273_g1_i1	kinase superfamily protein	1289	gi|672141983|ref|XP_008794839.1|PREDICTED: LOW QUALITY PROTEIN: probable receptor-like protein kinase At5g24010, partial [Phoenix dactylifera]	XP_008794839	0	85	674.085	417	358
Nfr_c10279_g2_i1	PREDICTED: uncharacterized protein LOC103710882 isoform X2	367	gi|672142330|ref|XP_008795024.1|PREDICTED: uncharacterized protein LOC103710882 isoform X2 [Phoenix dactylifera]	XP_008795024	3.28251e-65	95	220.705	122	116
Nfr_c10283_g1_i1	xylulose kinase-like	466	gi|672163612|ref|XP_008801662.1|PREDICTED: xylulose kinase [Phoenix dactylifera]	XP_008801662	9.00088e-39	93	146.362	81	76
Nfr_c10284_g1_i1	aldehyde dehydrogenase family 2 member mitochondrial	315	gi|672140118|ref|XP_008793866.1|PREDICTED: aldehyde dehydrogenase family 2 member B7, mitochondrial-like [Phoenix dactylifera]	XP_008793866	5.08946e-14	100	75.0998	36	36
Nfr_c10284_g2_i1	aldehyde dehydrogenase family 2 member mitochondrial-like	723	gi|672140118|ref|XP_008793866.1|PREDICTED: aldehyde dehydrogenase family 2 member B7, mitochondrial-like [Phoenix dactylifera]	XP_008793866	1.15203e-160	97	463.766	240	233
Nfr_c10285_g1_i1	f-box fbd lrr-repeat protein at1g13570-like isoform x3	1003	gi|672158150|ref|XP_008798805.1|PREDICTED: F-box/FBD/LRR-repeat protein At1g13570-like isoform X3 [Phoenix dactylifera] >gi|672158152|ref|XP_008798806.1| PREDICTED: F-box/FBD/LRR-repeat protein At1g13570-like isoform X3 [Phoenix dactylifera]	XP_008798805	0	90	555.444	320	289
Nfr_c10287_g1_i1	probable strigolactone esterase d14	1034	gi|672139310|ref|XP_008793437.1|PREDICTED: probable strigolactone esterase D14 [Phoenix dactylifera]	XP_008793437	2.29968e-144	89	416.387	249	223
Nfr_c10290_g1_i1	protein shoot gravitropism 5	367	gi|672131341|ref|XP_008789229.1|PREDICTED: protein SHOOT GRAVITROPISM 5 [Phoenix dactylifera]	XP_008789229	3.9036e-20	84	92.8189	52	44
Nfr_c10295_g1_i1	pentatricopeptide repeat-containing	639	gi|587901740|gb|EXB90004.1|hypothetical protein L484_023657 [Morus notabilis]	EXB90004	2.10641e-57	71	199.519	182	131
Nfr_c10295_g2_i1	pentatricopeptide repeat-containing protein at1g08070-like	1656	gi|672116349|ref|XP_008781334.1|PREDICTED: pentatricopeptide repeat-containing protein At1g08070-like [Phoenix dactylifera]	XP_008781334	0	94	834.713	454	427
Nfr_c10296_g1_i1	actin-depolymerizing factor	346	gi|672170324|ref|XP_008805218.1|PREDICTED: actin-depolymerizing factor-like [Phoenix dactylifera]	XP_008805218	9.74656e-19	100	83.9593	40	40
Nfr_c10299_g1_i1	alkaline neutral invertase cinv2-like	1067	gi|672139171|ref|XP_008793361.1|PREDICTED: alkaline/neutral invertase CINV2 [Phoenix dactylifera]	XP_008793361	1.40176e-19	63	83.9593	95	60
Nfr_c103_g1_i1	probable arabinosyltransferase arad1	2499	gi|672174383|ref|XP_008807354.1|PREDICTED: probable arabinosyltransferase ARAD1 [Phoenix dactylifera]	XP_008807354	0	94	892.878	476	448
Nfr_c10300_g1_i1	fad synthase-like isoform x1	305	gi|672144980|ref|XP_008796395.1|PREDICTED: FAD synthase-like isoform X2 [Phoenix dactylifera]	XP_008796395	3.18058e-54	98	184.111	92	91
Nfr_c10305_g1_i1	PREDICTED: uncharacterized protein LOC103711023	525	gi|672142709|ref|XP_008795215.1|PREDICTED: uncharacterized protein LOC103711023 [Phoenix dactylifera]	XP_008795215	4.30282e-54	68	181.415	173	119
Nfr_c10309_g1_i1	growth-regulating factor 6-like isoform x1	208	gi|672146086|ref|XP_008796981.1|PREDICTED: growth-regulating factor 6-like isoform X2 [Phoenix dactylifera]	XP_008796981	2.78732e-18	93	85.5001	45	42
Nfr_c10310_g1_i1	myb-related protein 308-like	273	gi|672175249|ref|XP_008807672.1|PREDICTED: myb-related protein 308-like [Phoenix dactylifera]	XP_008807672	7.98305e-23	87	96.2857	48	42
Nfr_c10312_g1_i1	phosphatidylinositol 3- and 4-kinase family protein with fat domain isoform 1	398	gi|672142494|ref|XP_008795100.1|PREDICTED: LOW QUALITY PROTEIN: transformation/transcription domain-associated protein-like [Phoenix dactylifera]	XP_008795100	1.8012e-65	90	223.016	132	119
Nfr_c10313_g1_i1	chlororespiratory reduction partial	390	gi|347954484|gb|AEP33742.1|chlororespiratory reduction 21 [Barbarea verna]	AEP33742	4.97784e-27	85	113.235	76	65
Nfr_c10314_g1_i1	b3 domain-containing protein os02g0598200-like isoform x4	590	gi|672144318|ref|XP_008796058.1|PREDICTED: B3 domain-containing protein Os02g0598200-like isoform X4 [Phoenix dactylifera]	XP_008796058	1.09057e-84	78	271.552	196	153
Nfr_c10317_g2_i1	copper chaperone for superoxide dismutase	1036	gi|672166719|ref|XP_008803290.1|PREDICTED: copper chaperone for superoxide dismutase, chloroplastic [Phoenix dactylifera]	XP_008803290	3.03829e-157	96	448.358	243	234
Nfr_c10318_g1_i1	ankyrin repeat-containing protein at5g02620-like	220	gi|672174206|ref|XP_008807257.1|PREDICTED: ankyrin repeat-containing protein At5g02620-like [Phoenix dactylifera] >gi|672174208|ref|XP_008807258.1| PREDICTED: ankyrin repeat-containing protein At5g02620-like [Phoenix dactylifera] >gi|672174210|ref|XP_008807259.1| PREDICTED: ankyrin repeat-containing protein At5g02620-like [Phoenix dactylifera] >gi|672174212|ref|XP_008807260.1| PREDICTED: ankyrin …	XP_008807257	1.09946e-37	98	139.813	73	72
Nfr_c10320_g1_i1	minor allergen alt a 7-like	1108	gi|672180128|ref|XP_008810245.1|PREDICTED: minor allergen Alt a 7-like [Phoenix dactylifera]	XP_008810245	4.8346e-122	91	358.607	196	180
Nfr_c10321_g1_i1	methyltransferase-like protein 13	329	gi|672174799|ref|XP_008807501.1|PREDICTED: methyltransferase-like protein 13 [Phoenix dactylifera]	XP_008807501	1.71893e-42	88	152.91	92	81
Nfr_c10323_g1_i1	PREDICTED: uncharacterized protein LOC103716400	218	gi|672111810|ref|XP_008802604.1|PREDICTED: uncharacterized protein LOC103716400 [Phoenix dactylifera]	XP_008802604	2.56304e-38	94	136.732	72	68
Nfr_c10327_g1_i1	PREDICTED: uncharacterized protein LOC103704518	360	gi|672125312|ref|XP_008786071.1|PREDICTED: uncharacterized protein LOC103704518 [Phoenix dactylifera]	XP_008786071	6.93716e-22	58	97.0561	103	60
Nfr_c10331_g1_i1	probable wrky transcription factor 15	286	gi|672145802|ref|XP_008796831.1|PREDICTED: probable WRKY transcription factor 15 [Phoenix dactylifera]	XP_008796831	7.54552e-16	97	79.337	37	36
Nfr_c10332_g1_i1	protein nrt1 ptr family -like	210	gi|672141995|ref|XP_008794846.1|PREDICTED: protein NRT1/ PTR FAMILY 6.3-like [Phoenix dactylifera]	XP_008794846	1.03488e-12	82	69.707	46	38
Nfr_c10333_g1_i1	PREDICTED: uncharacterized protein At3g27210-like isoform X2	1298	gi|672141494|ref|XP_008794576.1|PREDICTED: uncharacterized protein At3g27210-like isoform X2 [Phoenix dactylifera]	XP_008794576	8.02523e-132	85	387.497	247	211
Nfr_c10336_g1_i1	probable trna n6-adenosine threonylcarbamoyltransferase	1396	gi|672140562|ref|XP_008794088.1|PREDICTED: probable tRNA N6-adenosine threonylcarbamoyltransferase [Phoenix dactylifera]	XP_008794088	0	91	642.114	360	328
Nfr_c1034_g1_i1	protein-tyrosine-phosphatase ibr5-like	293	gi|672195820|ref|XP_008776644.1|PREDICTED: protein-tyrosine-phosphatase IBR5-like [Phoenix dactylifera]	XP_008776644	1.82812e-21	100	88.5817	37	37
Nfr_c10340_g1_i1	skip interacting protein 2	1745	gi|474086570|gb|EMS54682.1|hypothetical protein TRIUR3_25122 [Triticum urartu]	EMS54682	6.95278e-147	79	435.647	322	257
Nfr_c10345_g1_i1	serine carboxypeptidase-like 33 isoform x1	1398	gi|672163771|ref|XP_008801741.1|PREDICTED: serine carboxypeptidase-like 33 isoform X1 [Phoenix dactylifera]	XP_008801741	0	94	772.311	400	378
Nfr_c10346_g1_i1	PREDICTED: uncharacterized protein LOC103702175 isoform X2	220	gi|672119002|ref|XP_008782727.1|PREDICTED: uncharacterized protein LOC103702175 isoform X2 [Phoenix dactylifera]	XP_008782727	1.34639e-23	78	100.908	73	57
Nfr_c10346_g2_i1	PREDICTED: uncharacterized protein LOC103702175 isoform X2	247	gi|672119002|ref|XP_008782727.1|PREDICTED: uncharacterized protein LOC103702175 isoform X2 [Phoenix dactylifera]	XP_008782727	4.41005e-22	67	97.0561	81	55
Nfr_c10347_g1_i1	pentatricopeptide repeat-containing protein at2g02980-like	449	gi|672137509|ref|XP_008792484.1|PREDICTED: pentatricopeptide repeat-containing protein At2g02980-like [Phoenix dactylifera]	XP_008792484	1.23329e-63	96	213.001	108	104
Nfr_c10350_g1_i1	serine threonine-protein kinase-like protein ccr4	472	gi|672126098|ref|XP_008786488.1|PREDICTED: serine/threonine-protein kinase-like protein CCR4 [Phoenix dactylifera]	XP_008786488	1.37837e-44	66	164.466	163	108
Nfr_c10356_g1_i1	histone acetyltransferase hac1-like	400	gi|672128871|ref|XP_008787929.1|PREDICTED: histone acetyltransferase HAC1-like [Phoenix dactylifera]	XP_008787929	6.21437e-26	85	110.538	67	57
Nfr_c10359_g1_i1	f-box protein skip8-like	607	gi|672156339|ref|XP_008797864.1|PREDICTED: F-box protein SKIP8-like [Phoenix dactylifera]	XP_008797864	1.72736e-60	94	198.749	98	93
Nfr_c10366_g1_i1	polyubiqutin 4	279	gi|672196187|ref|XP_008776742.1|PREDICTED: polyubiquitin 3-like isoform X2 [Phoenix dactylifera]	XP_008776742	1.21919e-40	87	144.05	93	81
Nfr_c10367_g1_i1	histidine kinase 2-like	1348	gi|672193543|ref|XP_008776059.1|PREDICTED: histidine kinase 2-like [Phoenix dactylifera]	XP_008776059	0	92	757.673	448	414
Nfr_c10372_g1_i1	PREDICTED: 3-oxoacyl-	423	gi|672176042|ref|XP_008808086.1|PREDICTED: 3-oxoacyl-[acyl-carrier-protein] reductase, chloroplastic-like [Phoenix dactylifera]	XP_008808086	4.99483e-21	97	94.3597	46	45
Nfr_c10372_g2_i1	PREDICTED: 3-oxoacyl-	497	gi|672176042|ref|XP_008808086.1|PREDICTED: 3-oxoacyl-[acyl-carrier-protein] reductase, chloroplastic-like [Phoenix dactylifera]	XP_008808086	1.59862e-98	92	293.893	165	153
Nfr_c10374_g1_i1	acid phosphatase 1	321	gi|672163866|ref|XP_008801792.1|PREDICTED: acid phosphatase 1-like [Phoenix dactylifera]	XP_008801792	6.29061e-69	98	215.312	106	104
Nfr_c10374_g2_i1	acid phosphatase 1-like	275	gi|672163866|ref|XP_008801792.1|PREDICTED: acid phosphatase 1-like [Phoenix dactylifera]	XP_008801792	1.63115e-49	96	165.236	91	88
Nfr_c10376_g1_i1	f-box kelch-repeat protein at1g55270-like	208	gi|672108400|ref|XP_008784962.1|PREDICTED: F-box/kelch-repeat protein At1g55270-like [Phoenix dactylifera]	XP_008784962	5.49535e-33	92	125.176	69	64
Nfr_c10378_g1_i1	low quality protein: atp-dependent clp protease atp-binding subunit clpx- mitochondrial	1431	gi|672177722|ref|XP_008808963.1|PREDICTED: LOW QUALITY PROTEIN: ATP-dependent Clp protease ATP-binding subunit clpX-like, mitochondrial [Phoenix dactylifera]	XP_008808963	0	93	763.066	436	407
Nfr_c10380_g1_i1	arabinogalactan peptide 16-like	623	gi|672135581|ref|XP_008791460.1|PREDICTED: arabinogalactan peptide 16-like [Phoenix dactylifera]	XP_008791460	1.00104e-12	94	69.3218	38	36
Nfr_c10383_g1_i1	ubiquitin-conjugating enzyme	537	gi|641864152|gb|KDO82838.1|hypothetical protein CISIN_1g031839mg [Citrus sinensis]	KDO82838	4.76292e-26	96	103.219	52	50
Nfr_c10383_g2_i1	ubiquitin-conjugating enzyme e2-17 kda	543	gi|657986299|ref|XP_008385275.1|PREDICTED: ubiquitin-conjugating enzyme E2 2 [Malus domestica] >gi|658028617|ref|XP_008349741.1| PREDICTED: ubiquitin-conjugating enzyme E2 2 [Malus domestica]	XP_008385275	1.10565e-73	98	226.483	108	106
Nfr_c10386_g2_i1	probable receptor-like protein kinase at5g47070	285	gi|672130249|ref|XP_008788652.1|PREDICTED: probable receptor-like protein kinase At5g47070 [Phoenix dactylifera]	XP_008788652	3.53696e-16	80	80.4925	51	41
Nfr_c10389_g1_i1	pentatricopeptide repeat-containing protein chloroplastic-like	362	gi|573917571|ref|XP_006646428.1|PREDICTED: pentatricopeptide repeat-containing protein At2g29760, chloroplastic-like [Oryza brachyantha]	XP_006646428	1.15291e-12	67	72.0182	70	47
Nfr_c10394_g1_i1	probable glutathione s-transferase para	1101	gi|672191361|ref|XP_008775490.1|PREDICTED: probable glutathione S-transferase parA [Phoenix dactylifera]	XP_008775490	1.1945e-133	92	388.652	223	206
Nfr_c10395_g1_i1	myb-like 102	1307	gi|672143136|ref|XP_008795437.1|PREDICTED: transcription factor MYB39 [Phoenix dactylifera]	XP_008795437	6.31807e-171	79	491.115	354	281
Nfr_c104_g1_i1	methyltransferase-like protein 2-like	780	gi|226529775|ref|NP_001143136.1|uncharacterized protein LOC100275615 [Zea mays] >gi|195614870|gb|ACG29265.1| hypothetical protein [Zea mays]	NP_001143136	2.54326e-60	77	197.593	139	108
Nfr_c10401_g1_i1	low quality protein: lrr receptor-like serine threonine-protein kinase fls2	239	gi|672201533|ref|XP_008778161.1|PREDICTED: LOW QUALITY PROTEIN: LRR receptor-like serine/threonine-protein kinase FLS2 [Phoenix dactylifera]	XP_008778161	1.1916e-30	87	121.324	77	67
Nfr_c10402_g1_i2	pseudouridine-5 -phosphate glycosidase	1095	gi|225435907|ref|XP_002266954.1|PREDICTED: pseudouridine-5'-phosphate glycosidase [Vitis vinifera] >gi|296083913|emb|CBI24301.3| unnamed protein product [Vitis vinifera]	XP_002266954	1.83745e-169	87	484.182	320	281
Nfr_c10403_g1_i1	pentatricopeptide repeat-containing protein at1g06145-like	233	gi|672127828|ref|XP_008787391.1|PREDICTED: pentatricopeptide repeat-containing protein At1g06145-like [Phoenix dactylifera]	XP_008787391	7.36998e-38	90	140.584	77	70
Nfr_c10405_g1_i1	act_cheru ame: full=actin	202	gi|334361897|gb|AEG78306.1|actin, partial [Cucurbita pepo]	AEG78306	2.06383e-42	100	139.813	67	67
Nfr_c10405_g2_i1	tpa: actin family protein isoform 1	285	gi|318083438|gb|ADV38328.1|actin [Corylus heterophylla]	ADV38328	9.48109e-65	100	199.519	93	93
Nfr_c10406_g1_i1	gdsl esterase lipase partial	813	gi|672172018|ref|XP_008806091.1|PREDICTED: GDSL esterase/lipase At4g26790, partial [Phoenix dactylifera]	XP_008806091	5.20647e-113	94	336.65	185	174
Nfr_c10406_g2_i1	gdsl-motif lipase hydrolase family protein	201	gi|672172018|ref|XP_008806091.1|PREDICTED: GDSL esterase/lipase At4g26790, partial [Phoenix dactylifera]	XP_008806091	1.37773e-33	96	124.79	66	64
Nfr_c10409_g1_i1	dna-binding protein ddb_g0278111-like isoform x2	919	gi|672135105|ref|XP_008791215.1|PREDICTED: DNA-binding protein DDB_G0278111-like isoform X2 [Phoenix dactylifera]	XP_008791215	8.6952e-72	96	225.713	128	124
Nfr_c10412_g1_i1	PREDICTED: uncharacterized protein LOC103702750	276	gi|672120513|ref|XP_008783528.1|PREDICTED: uncharacterized protein LOC103702750 [Phoenix dactylifera]	XP_008783528	6.07322e-41	91	151.369	92	84
Nfr_c10413_g1_i2	dna-directed rna polymerases iv and v subunit 9a	418	gi|593331141|ref|XP_007138997.1|hypothetical protein PHAVU_009G256100g [Phaseolus vulgaris] >gi|561012084|gb|ESW10991.1| hypothetical protein PHAVU_009G256100g [Phaseolus vulgaris]	XP_007138997	3.57113e-32	87	118.242	72	63
Nfr_c10416_g1_i1	probable rna 3 -terminal phosphate cyclase-like protein	1593	gi|672170043|ref|XP_008805071.1|PREDICTED: probable RNA 3'-terminal phosphate cyclase-like protein [Phoenix dactylifera] >gi|672206046|ref|XP_008779326.1| PREDICTED: probable RNA 3'-terminal phosphate cyclase-like protein [Phoenix dactylifera]	XP_008805071	0	90	650.588	380	342
Nfr_c10417_g1_i1	peroxisome biogenesis protein 1	365	gi|672173323|ref|XP_008806790.1|PREDICTED: peroxisome biogenesis protein 1 [Phoenix dactylifera]	XP_008806790	2.26977e-68	98	230.72	120	118
Nfr_c10417_g2_i1	peroxisome biogenesis protein 1	262	gi|672173323|ref|XP_008806790.1|PREDICTED: peroxisome biogenesis protein 1 [Phoenix dactylifera]	XP_008806790	3.49048e-41	93	151.754	86	80
Nfr_c10418_g1_i1	low quality protein: cytidine deaminase 1-like	252	gi|672112897|ref|XP_008808170.1|PREDICTED: LOW QUALITY PROTEIN: cytidine deaminase 1-like [Phoenix dactylifera]	XP_008808170	3.54427e-15	53	76.6406	83	44
Nfr_c10421_g1_i1	e3 ubiquitin-protein ligase rnf25	1617	gi|672111854|ref|XP_008802808.1|PREDICTED: uncharacterized protein LOC103716547 [Phoenix dactylifera]	XP_008802808	0	83	687.567	432	360
Nfr_c10422_g1_i1	swi snf-related matrix-associated actin-dependent regulator of chromatin subfamily a-like protein 1 isoform x3	417	gi|672161064|ref|XP_008800331.1|PREDICTED: SWI/SNF-related matrix-associated actin-dependent regulator of chromatin subfamily A-like protein 1 isoform X3 [Phoenix dactylifera]	XP_008800331	2.42351e-77	93	248.44	138	129
Nfr_c10423_g1_i1	5-methyltetrahydropteroyltriglutamate--homocysteine methyltransferase 1-like	367	gi|672175149|ref|XP_008807626.1|PREDICTED: 5-methyltetrahydropteroyltriglutamate--homocysteine methyltransferase 2-like [Phoenix dactylifera]	XP_008807626	2.42726e-15	100	79.7221	38	38
Nfr_c10423_g2_i1	methionine synthase	217	gi|82569023|emb|CAJ43618.1|methionine synthase [Plantago major]	CAJ43618	2.38433e-43	98	145.206	72	71
Nfr_c10426_g1_i1	pentatricopeptide repeat-containing protein mitochondrial	317	gi|672110540|ref|XP_008796031.1|PREDICTED: pentatricopeptide repeat-containing protein At2g03880, mitochondrial [Phoenix dactylifera]	XP_008796031	3.92278e-63	100	209.149	105	105
Nfr_c10427_g1_i1	adp-ribosylation factor 1-like 2	610	gi|672167053|ref|XP_008803472.1|PREDICTED: ADP-ribosylation factor 1-like 2 [Phoenix dactylifera]	XP_008803472	2.23085e-81	100	248.44	120	120
Nfr_c10428_g1_i1	pentatricopeptide repeat-containing protein at4g21300-like	1470	gi|242058045|ref|XP_002458168.1|hypothetical protein SORBIDRAFT_03g028130 [Sorghum bicolor] >gi|241930143|gb|EES03288.1| hypothetical protein SORBIDRAFT_03g028130 [Sorghum bicolor]	XP_002458168	5.73708e-168	72	498.434	410	299
Nfr_c10429_g1_i1	protein tpx2-like	205	gi|672180718|ref|XP_008810558.1|PREDICTED: protein TPX2-like [Phoenix dactylifera]	XP_008810558	3.00912e-28	85	112.079	68	58
Nfr_c10430_g1_i1	ethylene-responsive transcription factor 1-like	380	gi|672150898|ref|XP_008797374.1|PREDICTED: ethylene-responsive transcription factor 1-like [Phoenix dactylifera]	XP_008797374	2.80988e-44	69	156.377	126	87
Nfr_c10431_g1_i1	pre-mrna-processing protein	760	gi|102139749|gb|ABF69956.1|pre-mRNA processing protein-related [Musa acuminata]	ABF69956	3.26934e-116	78	350.517	251	196
Nfr_c10433_g1_i1	nudix hydrolase isoform 2	692	gi|672133028|ref|XP_008790115.1|PREDICTED: LOW QUALITY PROTEIN: nudix hydrolase 3 [Phoenix dactylifera]	XP_008790115	1.90288e-128	97	389.037	197	193
Nfr_c10433_g2_i1	low quality protein: nudix hydrolase 3	505	gi|672133028|ref|XP_008790115.1|PREDICTED: LOW QUALITY PROTEIN: nudix hydrolase 3 [Phoenix dactylifera]	XP_008790115	9.44156e-108	97	332.798	168	163
Nfr_c10436_g1_i1	PREDICTED: uncharacterized protein LOC103709668	476	gi|672139145|ref|XP_008793351.1|PREDICTED: uncharacterized protein LOC103709668 [Phoenix dactylifera]	XP_008793351	3.9231e-36	74	128.257	82	61
Nfr_c10439_g1_i1	pentatricopeptide repeat-containing protein at1g03510	887	gi|672173277|ref|XP_008806765.1|PREDICTED: putative pentatricopeptide repeat-containing protein At1g03510 [Phoenix dactylifera]	XP_008806765	2.75386e-139	88	407.912	243	216
Nfr_c10439_g2_i1	pentatricopeptide repeat-containing protein at1g03510	636	gi|672173277|ref|XP_008806765.1|PREDICTED: putative pentatricopeptide repeat-containing protein At1g03510 [Phoenix dactylifera]	XP_008806765	1.40457e-113	95	338.961	189	180
Nfr_c1044_g1_i2	disease resistance protein rga3	1339	gi|672140523|ref|XP_008794067.1|PREDICTED: putative disease resistance protein RGA3 [Phoenix dactylifera]	XP_008794067	0	86	552.362	346	299
Nfr_c10442_g1_i1	ac073556_15 pentatricopeptide repeat containing protein	649	gi|125542569|gb|EAY88708.1|hypothetical protein OsI_10183 [Oryza sativa Indica Group]	EAY88708	2.26661e-38	68	147.132	150	102
Nfr_c10443_g1_i1	ferredoxin isoform x2	861	gi|672177332|ref|XP_008808756.1|PREDICTED: ferredoxin isoform X2 [Phoenix dactylifera] >gi|672177334|ref|XP_008808757.1| PREDICTED: ferredoxin isoform X2 [Phoenix dactylifera]	XP_008808756	8.06813e-83	99	254.988	126	125
Nfr_c10443_g2_i1	ferredoxin isoform x2	388	gi|672177332|ref|XP_008808756.1|PREDICTED: ferredoxin isoform X2 [Phoenix dactylifera] >gi|672177334|ref|XP_008808757.1| PREDICTED: ferredoxin isoform X2 [Phoenix dactylifera]	XP_008808756	2.03576e-08	64	58.5362	51	33
Nfr_c10444_g1_i2	PREDICTED: uncharacterized protein LOC103704391 isoform X3	1200	gi|672124957|ref|XP_008785881.1|PREDICTED: uncharacterized protein LOC103704391 isoform X3 [Phoenix dactylifera]	XP_008785881	0	95	627.091	332	317
Nfr_c10445_g1_i1	PREDICTED: uncharacterized protein LOC103712236 isoform X2	687	gi|672145989|ref|XP_008796932.1|PREDICTED: uncharacterized protein LOC103712236 isoform X2 [Phoenix dactylifera]	XP_008796932	1.03686e-08	56	60.077	62	35
Nfr_c10448_g1_i1	katanin p80 wd40 repeat-containing subunit b1 homolog	242	gi|672160720|ref|XP_008800146.1|PREDICTED: katanin p80 WD40 repeat-containing subunit B1 homolog [Phoenix dactylifera]	XP_008800146	1.35064e-13	86	72.7886	44	38
Nfr_c10448_g1_i2	katanin p80 wd40 repeat-containing subunit b1 homolog	235	gi|672160720|ref|XP_008800146.1|PREDICTED: katanin p80 WD40 repeat-containing subunit B1 homolog [Phoenix dactylifera]	XP_008800146	4.86543e-22	72	96.6709	76	55
Nfr_c10451_g1_i2	alkaline-phosphatase-like family protein isoform 1	1882	gi|672139030|ref|XP_008793289.1|PREDICTED: venom phosphodiesterase 2-like, partial [Phoenix dactylifera]	XP_008793289	0	95	757.288	388	372
Nfr_c10453_g1_i1	nadh	893	gi|357436017|ref|XP_003588284.1|hypothetical protein MTR_1g005250 [Medicago truncatula] >gi|657370805|gb|KEH16866.1| hypothetical protein MTR_0082s0270 [Medicago truncatula]	XP_003588284	1.87552e-40	70	103.219	84	59
Nfr_c10458_g1_i1	protein hothead-like isoform x2	834	gi|672113247|ref|XP_008809962.1|PREDICTED: protein HOTHEAD-like [Phoenix dactylifera]	XP_008809962	2.57858e-120	95	363.614	188	179
Nfr_c10458_g2_i1	protein hothead	1698	gi|672143096|ref|XP_008795416.1|PREDICTED: protein HOTHEAD-like isoform X2 [Phoenix dactylifera]	XP_008795416	0	92	648.662	377	349
Nfr_c10459_g1_i1	ubiquitin-conjugating enzyme e2 variant 1d-like	537	gi|672107733|ref|XP_008781270.1|PREDICTED: ubiquitin-conjugating enzyme E2 variant 1D-like [Phoenix dactylifera]	XP_008781270	2.21915e-40	97	142.124	71	69
Nfr_c1046_g1_i1	methyltransferase family protein isoform 2	617	gi|672162953|ref|XP_008801304.1|PREDICTED: methyltransferase-like protein 6 isoform X2 [Phoenix dactylifera] >gi|672162955|ref|XP_008801305.1| PREDICTED: methyltransferase-like protein 6 isoform X2 [Phoenix dactylifera]	XP_008801304	1.7244e-89	96	273.478	138	133
Nfr_c10460_g1_i1	vhs domain-containing family protein	334	gi|672118777|ref|XP_008782608.1|PREDICTED: putative uncharacterized protein DDB_G0290521 isoform X2 [Phoenix dactylifera]	XP_008782608	1.61564e-44	100	160.229	81	81
Nfr_c10460_g1_i2	vhs domain-containing family protein	340	gi|672118777|ref|XP_008782608.1|PREDICTED: putative uncharacterized protein DDB_G0290521 isoform X2 [Phoenix dactylifera]	XP_008782608	1.75207e-44	100	160.229	81	81
Nfr_c10464_g1_i1	protein misato homolog 1 isoform x1	429	gi|672137711|ref|XP_008792587.1|PREDICTED: protein misato homolog 1 isoform X3 [Phoenix dactylifera] >gi|672137713|ref|XP_008792588.1| PREDICTED: protein misato homolog 1 isoform X3 [Phoenix dactylifera]	XP_008792587	2.04598e-09	87	63.5438	39	34
Nfr_c10465_g1_i1	probable adp-ribosylation factor gtpase-activating protein agd14 isoform x2	576	gi|672113063|ref|XP_008809007.1|PREDICTED: probable ADP-ribosylation factor GTPase-activating protein AGD14 isoform X4 [Phoenix dactylifera]	XP_008809007	8.43596e-101	87	310.842	195	170
Nfr_c10465_g2_i1	probable adp-ribosylation factor gtpase-activating protein agd14 isoform x2	297	gi|672113063|ref|XP_008809007.1|PREDICTED: probable ADP-ribosylation factor GTPase-activating protein AGD14 isoform X4 [Phoenix dactylifera]	XP_008809007	2.0115e-47	88	167.548	98	87
Nfr_c10466_g1_i1	arabinogalactan peptide 16-like	672	gi|672107073|ref|XP_008792664.1|PREDICTED: arabinogalactan peptide 16-like [Phoenix dactylifera]	XP_008792664	9.78627e-25	79	100.908	69	55
Nfr_c10468_g1_i1	PREDICTED: uncharacterized protein LOC103705770	476	gi|672128696|ref|XP_008787842.1|PREDICTED: uncharacterized protein LOC103705770 [Phoenix dactylifera]	XP_008787842	8.17845e-98	88	287.73	151	134
Nfr_c10469_g1_i1	cytochrome c oxidase assembly protein mitochondrial	1082	gi|672110959|ref|XP_008798202.1|PREDICTED: cytochrome c oxidase assembly protein COX11, mitochondrial [Phoenix dactylifera]	XP_008798202	2.94726e-141	80	409.453	271	219
Nfr_c10470_g1_i1	protein kinase chloroplastic-like	238	gi|672115412|ref|XP_008780759.1|PREDICTED: protein kinase 2B, chloroplastic-like [Phoenix dactylifera]	XP_008780759	4.89476e-09	59	59.6918	66	39
Nfr_c10473_g1_i1	pentatricopeptide repeat-containing protein mitochondrial-like	810	gi|672148259|ref|XP_008797170.1|PREDICTED: pentatricopeptide repeat-containing protein At4g16835, mitochondrial-like [Phoenix dactylifera] >gi|672148261|ref|XP_008797171.1| PREDICTED: pentatricopeptide repeat-containing protein At4g16835, mitochondrial-like [Phoenix dactylifera] >gi|672193345|ref|XP_008776007.1| PREDICTED: pentatricopeptide repeat-containing protein At4g16835, mitochondrial-like …	XP_008797170	3.26333e-173	94	501.13	270	256
Nfr_c10475_g1_i1	1-phosphatidylinositol-3-phosphate 5-kinase fab1c isoform x1	481	gi|672161882|ref|XP_008800769.1|PREDICTED: putative 1-phosphatidylinositol-3-phosphate 5-kinase FAB1C isoform X1 [Phoenix dactylifera]	XP_008800769	3.20238e-54	87	192.586	110	96
Nfr_c10478_g1_i2	heat shock 70 kda protein 8 isoform x2	2413	gi|672179938|ref|XP_008810146.1|PREDICTED: heat shock 70 kDa protein 8 isoform X2 [Phoenix dactylifera] >gi|672179940|ref|XP_008810147.1| PREDICTED: heat shock 70 kDa protein 8 isoform X2 [Phoenix dactylifera] >gi|672179942|ref|XP_008810148.1| PREDICTED: heat shock 70 kDa protein 8 isoform X2 [Phoenix dactylifera]	XP_008810146	0	93	1009.59	574	536
Nfr_c10479_g1_i1	PREDICTED: uncharacterized protein LOC103716048	788	gi|672164481|ref|XP_008802118.1|PREDICTED: uncharacterized protein LOC103716048 [Phoenix dactylifera]	XP_008802118	5.0298e-124	82	396.356	264	217
Nfr_c10479_g2_i1	PREDICTED: uncharacterized protein LOC103716048	525	gi|672164481|ref|XP_008802118.1|PREDICTED: uncharacterized protein LOC103716048 [Phoenix dactylifera]	XP_008802118	1.31765e-78	82	263.077	175	144
Nfr_c1048_g1_i1	ring-h2 finger protein atl48-like	858	gi|672115590|ref|XP_008780937.1|PREDICTED: RING-H2 finger protein ATL48-like [Phoenix dactylifera]	XP_008780937	9.65953e-31	77	118.627	86	67
Nfr_c10480_g1_i1	protein argonaute mel1-like	220	gi|672140472|ref|XP_008794040.1|PREDICTED: protein argonaute MEL1-like [Phoenix dactylifera]	XP_008794040	5.15706e-39	98	144.821	72	71
Nfr_c10483_g1_i1	calcium homeostasis endoplasmic reticulum	261	gi|672163031|ref|XP_008801347.1|PREDICTED: calcium homeostasis endoplasmic reticulum protein-like [Phoenix dactylifera]	XP_008801347	8.57891e-29	90	116.316	66	60
Nfr_c10483_g2_i1	calcium homeostasis endoplasmic reticulum	288	gi|672163031|ref|XP_008801347.1|PREDICTED: calcium homeostasis endoplasmic reticulum protein-like [Phoenix dactylifera]	XP_008801347	2.49951e-26	65	109.768	99	65
Nfr_c10484_g1_i1	pleiotropic drug resistance protein 7	348	gi|670381314|ref|XP_008671389.1|PREDICTED: putative pleiotropic drug resistance protein 7 [Zea mays]	XP_008671389	3.76093e-67	95	213.772	115	110
Nfr_c10484_g2_i1	pdr-like abc transporter	349	gi|218190293|gb|EEC72720.1|hypothetical protein OsI_06325 [Oryza sativa Indica Group]	EEC72720	6.94247e-70	99	225.328	116	115
Nfr_c10486_g1_i1	PREDICTED: uncharacterized protein LOC103718659	310	gi|672171461|ref|XP_008805801.1|PREDICTED: uncharacterized protein LOC103718659 [Phoenix dactylifera]	XP_008805801	2.61683e-08	67	47.3654	46	31
Nfr_c10487_g1_i1	low quality protein: uncharacterized loc101212518	548	gi|115475033|ref|NP_001061113.1|Os08g0175600 [Oryza sativa Japonica Group] >gi|113623082|dbj|BAF23027.1| Os08g0175600, partial [Oryza sativa Japonica Group]	NP_001061113	4.07006e-92	85	287.345	184	158
Nfr_c10489_g1_i1	probable receptor-like protein kinase at5g47070	521	gi|672130249|ref|XP_008788652.1|PREDICTED: probable receptor-like protein kinase At5g47070 [Phoenix dactylifera]	XP_008788652	1.65113e-31	89	125.176	77	69
Nfr_c1049_g1_i1	eukaryotic initiation factor 4a-8-like	310	gi|643733900|gb|KDP40743.1|hypothetical protein JCGZ_24742 [Jatropha curcas]	KDP40743	1.99279e-16	97	81.6481	41	40
Nfr_c10491_g1_i1	PREDICTED: uncharacterized protein LOC103711657 isoform X2	668	gi|672144440|ref|XP_008796121.1|PREDICTED: uncharacterized protein LOC103711657 isoform X2 [Phoenix dactylifera]	XP_008796121	2.40968e-16	97	78.5666	41	40
Nfr_c10492_g1_i1	e3 ubiquitin-protein ligase at3g02290-like	207	gi|672181627|ref|XP_008811040.1|PREDICTED: LOW QUALITY PROTEIN: E3 ubiquitin-protein ligase At3g02290 [Phoenix dactylifera]	XP_008811040	5.56955e-37	92	130.954	69	64
Nfr_c10495_g1_i1	PREDICTED: uncharacterized protein LOC103704247 isoform X2	401	gi|672124592|ref|XP_008785685.1|PREDICTED: uncharacterized protein LOC103704247 isoform X2 [Phoenix dactylifera]	XP_008785685	2.71113e-40	97	137.887	72	70
Nfr_c10496_g1_i1	protein nlp1-like	269	gi|672116315|ref|XP_008781315.1|PREDICTED: protein NLP1-like [Phoenix dactylifera]	XP_008781315	3.17086e-42	92	154.836	89	82
Nfr_c10499_g1_i1	uncharacterized crm domain-containing protein chloroplastic isoform x2	1050	gi|672170894|ref|XP_008805516.1|PREDICTED: uncharacterized CRM domain-containing protein At3g25440, chloroplastic isoform X2 [Phoenix dactylifera]	XP_008805516	0	86	588.186	346	299
Nfr_c10502_g1_i1	ankyrin repeat protein skip35-like isoform x1	367	gi|672129552|ref|XP_008788288.1|PREDICTED: ankyrin repeat protein SKIP35-like isoform X3 [Phoenix dactylifera]	XP_008788288	4.44008e-31	91	123.25	74	68
Nfr_c10503_g1_i1	b3 domain-containing protein os01g0723500-like isoform x2	294	gi|672180884|ref|XP_008810646.1|PREDICTED: B3 domain-containing protein Os01g0723500-like isoform X2 [Phoenix dactylifera]	XP_008810646	1.03619e-47	86	162.155	97	84
Nfr_c10507_g1_i1	manganese-dependent adp-ribose cdp-alcohol diphosphatase	1031	gi|672174701|ref|XP_008807467.1|PREDICTED: manganese-dependent ADP-ribose/CDP-alcohol diphosphatase [Phoenix dactylifera]	XP_008807467	0	96	540.806	277	267
Nfr_c10507_g2_i1	manganese-dependent adp-ribose cdp-alcohol diphosphatase	269	gi|672174701|ref|XP_008807467.1|PREDICTED: manganese-dependent ADP-ribose/CDP-alcohol diphosphatase [Phoenix dactylifera]	XP_008807467	2.39399e-17	100	82.8037	39	39
Nfr_c10508_g1_i1	transcription factor tga4-like isoform x6	519	gi|672162415|ref|XP_008801024.1|PREDICTED: transcription factor TGA4-like isoform X6 [Phoenix dactylifera]	XP_008801024	4.94156e-24	91	104.375	57	52
Nfr_c10509_g1_i1	lob domain-containing protein 25-like	203	gi|672107826|ref|XP_008781832.1|PREDICTED: LOB domain-containing protein 25-like [Phoenix dactylifera] >gi|672107828|ref|XP_008781843.1| PREDICTED: LOB domain-containing protein 25-like [Phoenix dactylifera]	XP_008781832	7.20298e-36	97	126.331	67	65
Nfr_c10511_g1_i1	u-box domain-containing protein 4-like	364	gi|672166834|ref|XP_008803354.1|PREDICTED: U-box domain-containing protein 4-like [Phoenix dactylifera]	XP_008803354	5.61894e-13	93	72.4034	43	40
Nfr_c10515_g1_i1	polynucleotide 5 -hydroxyl-kinase nol9-like	385	gi|672197989|ref|XP_008777209.1|PREDICTED: polynucleotide 5'-hydroxyl-kinase NOL9-like [Phoenix dactylifera]	XP_008777209	2.36724e-71	91	227.639	123	113
Nfr_c10518_g1_i1	PREDICTED: uncharacterized protein LOC103718826	302	gi|672112470|ref|XP_008806041.1|PREDICTED: uncharacterized protein LOC103718826 [Phoenix dactylifera]	XP_008806041	4.59428e-50	84	170.244	100	84
Nfr_c1052_g1_i1	patatin-like phospholipase domain-containing protein 3	609	gi|672203565|ref|XP_008778680.1|PREDICTED: uncharacterized protein LOC103698445, partial [Phoenix dactylifera]	XP_008778680	7.69956e-48	85	162.925	98	84
Nfr_c10523_g1_i1	acidic endochitinase-like	249	gi|672135624|ref|XP_008791482.1|PREDICTED: hevamine-A-like [Phoenix dactylifera]	XP_008791482	4.85217e-45	95	154.066	82	78
Nfr_c10525_g1_i1	PREDICTED: uncharacterized protein LOC103702340	433	gi|672119417|ref|XP_008782944.1|PREDICTED: uncharacterized protein LOC103702340 [Phoenix dactylifera] >gi|672119419|ref|XP_008782945.1| PREDICTED: uncharacterized protein LOC103702340 [Phoenix dactylifera] >gi|672119421|ref|XP_008782946.1| PREDICTED: uncharacterized protein LOC103702340 [Phoenix dactylifera]	XP_008782944	7.65349e-63	87	216.468	131	115
Nfr_c10527_g1_i1	serine threonine-protein kinase isoform x2	343	gi|672204251|ref|XP_008778862.1|PREDICTED: putative serine/threonine-protein kinase isoform X2 [Phoenix dactylifera]	XP_008778862	1.5569e-45	96	159.073	84	81
Nfr_c10529_g1_i1	programmed cell death protein 4-like	260	gi|672114109|ref|XP_008775424.1|PREDICTED: uncharacterized protein LOC103695770 isoform X3 [Phoenix dactylifera]	XP_008775424	2.74597e-22	72	97.8265	75	54
Nfr_c10531_g1_i1	helicase domain-containing protein ibr domain-containing protein zinc finger isoform 2	615	gi|672117965|ref|XP_008782178.1|PREDICTED: LOW QUALITY PROTEIN: putative uncharacterized protein At4g01020, chloroplastic [Phoenix dactylifera]	XP_008782178	1.5111e-126	97	400.208	205	199
Nfr_c10531_g2_i1	PREDICTED: LOW QUALITY PROTEIN: putative uncharacterized protein At4g01020, chloroplastic	2221	gi|672117965|ref|XP_008782178.1|PREDICTED: LOW QUALITY PROTEIN: putative uncharacterized protein At4g01020, chloroplastic [Phoenix dactylifera]	XP_008782178	0	94	1339.32	725	683
Nfr_c10535_g1_i1	PREDICTED: uncharacterized protein LOC103715982 isoform X2	224	gi|672164293|ref|XP_008802018.1|PREDICTED: uncharacterized protein LOC103715982 isoform X2 [Phoenix dactylifera]	XP_008802018	1.58924e-29	75	117.857	74	56
Nfr_c10542_g1_i1	1-phosphatidylinositol-3-phosphate 5-kinase fab1a isoform x3	740	gi|672120212|ref|XP_008783365.1|PREDICTED: 1-phosphatidylinositol-3-phosphate 5-kinase FAB1A isoform X3 [Phoenix dactylifera]	XP_008783365	4.25231e-149	93	462.611	246	231
Nfr_c10543_g1_i1	26s proteasome non-atpase regulatory subunit 2 homolog a-like	203	gi|672107852|ref|XP_008782016.1|PREDICTED: 26S proteasome non-ATPase regulatory subunit 2 homolog A-like [Phoenix dactylifera]	XP_008782016	1.71214e-22	96	97.4413	53	51
Nfr_c10545_g1_i1	probable indole-3-pyruvate monooxygenase yucca11	302	gi|672142909|ref|XP_008795319.1|PREDICTED: probable indole-3-pyruvate monooxygenase YUCCA11 [Phoenix dactylifera]	XP_008795319	3.37347e-49	91	167.933	93	85
Nfr_c10547_g1_i1	PREDICTED: uncharacterized protein LOC103705677	812	gi|672128436|ref|XP_008787705.1|PREDICTED: uncharacterized protein LOC103705677 [Phoenix dactylifera] >gi|672203148|ref|XP_008778571.1| PREDICTED: uncharacterized protein LOC103698352 [Phoenix dactylifera]	XP_008787705	4.28696e-57	78	187.578	129	101
Nfr_c10548_g1_i1	PREDICTED: uncharacterized protein LOC103704041 isoform X2	311	gi|672124042|ref|XP_008785397.1|PREDICTED: uncharacterized protein LOC103704041 isoform X2 [Phoenix dactylifera]	XP_008785397	4.17185e-21	62	95.1301	98	61
Nfr_c10550_g1_i1	protein misato homolog 1 isoform x1	780	gi|672137703|ref|XP_008792583.1|PREDICTED: protein misato homolog 1 isoform X1 [Phoenix dactylifera] >gi|672137705|ref|XP_008792584.1| PREDICTED: protein misato homolog 1 isoform X1 [Phoenix dactylifera] >gi|672137707|ref|XP_008792585.1| PREDICTED: protein misato homolog 1 isoform X1 [Phoenix dactylifera]	XP_008792583	2.45722e-153	92	449.899	244	226
Nfr_c10550_g2_i1	protein misato homolog 1 isoform x1	965	gi|672137711|ref|XP_008792587.1|PREDICTED: protein misato homolog 1 isoform X3 [Phoenix dactylifera] >gi|672137713|ref|XP_008792588.1| PREDICTED: protein misato homolog 1 isoform X3 [Phoenix dactylifera]	XP_008792587	0	90	542.732	321	291
Nfr_c10553_g1_i1	ent-copalyl diphosphate synthase chloroplastic-like	242	gi|672201876|ref|XP_008778250.1|PREDICTED: ent-copalyl diphosphate synthase 1, chloroplastic-like [Phoenix dactylifera] >gi|672201880|ref|XP_008778252.1| PREDICTED: ent-copalyl diphosphate synthase 1, chloroplastic-like [Phoenix dactylifera]	XP_008778250	3.55642e-25	77	104.375	80	62
Nfr_c10554_g1_i1	leucine-rich repeat transmembrane protein partial	480	gi|359481876|ref|XP_002275203.2|PREDICTED: LOW QUALITY PROTEIN: protein STRUBBELIG-RECEPTOR FAMILY 2 [Vitis vinifera]	XP_002275203	1.38151e-44	71	164.081	138	98
Nfr_c10556_g1_i1	PREDICTED: uncharacterized protein LOC103696912	825	gi|672196641|ref|XP_008776855.1|PREDICTED: uncharacterized protein LOC103696912 [Phoenix dactylifera]	XP_008776855	9.0073e-151	88	434.106	248	220
Nfr_c10556_g2_i1	PREDICTED: uncharacterized protein LOC103696912	801	gi|672196641|ref|XP_008776855.1|PREDICTED: uncharacterized protein LOC103696912 [Phoenix dactylifera]	XP_008776855	7.2303e-60	96	202.216	106	102
Nfr_c10557_g1_i1	transcription initiation factor tfiid subunit 4b-like isoform x2	306	gi|672127385|ref|XP_008787155.1|PREDICTED: transcription initiation factor TFIID subunit 4b-like isoform X2 [Phoenix dactylifera]	XP_008787155	8.34547e-33	70	128.642	102	72
Nfr_c10558_g1_i1	PREDICTED: uncharacterized protein LOC103712121 isoform X3	416	gi|672145679|ref|XP_008796765.1|PREDICTED: uncharacterized protein LOC103712121 isoform X3 [Phoenix dactylifera]	XP_008796765	6.83536e-65	78	221.476	138	108
Nfr_c10558_g2_i1	PREDICTED: uncharacterized protein LOC103712121 isoform X1	264	gi|672145671|ref|XP_008796761.1|PREDICTED: uncharacterized protein LOC103712121 isoform X1 [Phoenix dactylifera] >gi|672145673|ref|XP_008796762.1| PREDICTED: uncharacterized protein LOC103712121 isoform X1 [Phoenix dactylifera] >gi|672145675|ref|XP_008796763.1| PREDICTED: uncharacterized protein LOC103712121 isoform X1 [Phoenix dactylifera]	XP_008796761	7.09159e-48	89	170.629	88	79
Nfr_c10559_g1_i1	guanosine nucleotide diphosphate dissociation inhibitor 2 isoform x2	466	gi|672111574|ref|XP_008801349.1|PREDICTED: guanosine nucleotide diphosphate dissociation inhibitor 2 isoform X2 [Phoenix dactylifera]	XP_008801349	1.18729e-100	96	303.138	155	150
Nfr_c10560_g1_i1	crm family member 3a isoform 4	513	gi|672165843|ref|XP_008802838.1|PREDICTED: chloroplastic group IIA intron splicing facilitator CRS1, chloroplastic [Phoenix dactylifera]	XP_008802838	5.32638e-104	97	325.865	171	167
Nfr_c10560_g2_i1	chloroplastic group iia intron splicing facilitator chloroplastic	345	gi|672165843|ref|XP_008802838.1|PREDICTED: chloroplastic group IIA intron splicing facilitator CRS1, chloroplastic [Phoenix dactylifera]	XP_008802838	7.35313e-54	83	188.734	118	99
Nfr_c10565_g1_i1	xb3 in isoform 3	658	gi|672159554|ref|XP_008799539.1|PREDICTED: probable E3 ubiquitin-protein ligase XBOS33 [Phoenix dactylifera]	XP_008799539	2.98287e-62	92	210.305	108	100
Nfr_c10565_g2_i1	xb3 in isoform 1	1574	gi|672159554|ref|XP_008799539.1|PREDICTED: probable E3 ubiquitin-protein ligase XBOS33 [Phoenix dactylifera]	XP_008799539	0	90	756.133	416	378
Nfr_c10568_g2_i1	conserved oligomeric golgi complex subunit 8-like	215	gi|672112902|ref|XP_008808200.1|PREDICTED: conserved oligomeric Golgi complex subunit 8-like [Phoenix dactylifera]	XP_008808200	2.37457e-33	90	127.872	71	64
Nfr_c10570_g1_i1	pentatricopeptide repeat-containing protein chloroplastic-like	308	gi|672132941|ref|XP_008790066.1|PREDICTED: pentatricopeptide repeat-containing protein At4g18750, chloroplastic [Phoenix dactylifera]	XP_008790066	1.32368e-47	89	170.629	102	91
Nfr_c10575_g1_i1	protein ataf2-like	931	gi|672144809|ref|XP_008796307.1|PREDICTED: protein ATAF2-like [Phoenix dactylifera]	XP_008796307	0	92	567.77	310	286
Nfr_c10576_g1_i1	histone acetyltransferase hac1-like isoform x1	362	gi|672168543|ref|XP_008804274.1|PREDICTED: histone acetyltransferase HAC1-like isoform X2 [Phoenix dactylifera]	XP_008804274	4.20809e-34	72	133.265	104	75
Nfr_c10577_g1_i1	methyltransferase pmt2	270	gi|226496231|ref|NP_001146334.1|uncharacterized protein LOC100279910 [Zea mays] >gi|219886673|gb|ACL53711.1| unknown [Zea mays]	NP_001146334	2.32366e-53	97	177.563	90	88
Nfr_c10577_g2_i1	methyltransferase pmt2	777	gi|226496231|ref|NP_001146334.1|uncharacterized protein LOC100279910 [Zea mays] >gi|219886673|gb|ACL53711.1| unknown [Zea mays]	NP_001146334	4.51683e-109	89	327.02	186	167
Nfr_c10578_g1_i1	web family protein chloroplastic-like isoform x1	373	gi|672144708|ref|XP_008796253.1|PREDICTED: putative WEB family protein At1g65010, chloroplastic [Phoenix dactylifera] >gi|672144710|ref|XP_008796254.1| PREDICTED: putative WEB family protein At1g65010, chloroplastic [Phoenix dactylifera] >gi|672144712|ref|XP_008796255.1| PREDICTED: putative WEB family protein At1g65010, chloroplastic [Phoenix dactylifera]	XP_008796253	1.17336e-57	91	199.134	124	114
Nfr_c10580_g1_i1	gdsl esterase lipase at3g26430-like	325	gi|326531684|dbj|BAJ97846.1|predicted protein [Hordeum vulgare subsp. vulgare]	BAJ97846	6.99618e-41	82	147.132	88	73
Nfr_c10582_g1_i1	alpha-ketoglutarate-dependent dioxygenase alkb homolog 2-like	919	gi|672177307|ref|XP_008808743.1|PREDICTED: alpha-ketoglutarate-dependent dioxygenase alkB homolog 2-like [Phoenix dactylifera]	XP_008808743	1.62423e-162	93	459.914	241	226
Nfr_c10586_g1_i1	probable mitochondrial chaperone bcs1-b	1746	gi|672198921|ref|XP_008777474.1|PREDICTED: probable mitochondrial chaperone BCS1-B [Phoenix dactylifera]	XP_008777474	0	87	757.288	469	411
Nfr_c10588_g1_i1	PREDICTED: uncharacterized protein LOC103713536	272	gi|672157995|ref|XP_008798723.1|PREDICTED: uncharacterized protein LOC103713536 [Phoenix dactylifera]	XP_008798723	5.99371e-22	78	97.0561	75	59
Nfr_c10589_g1_i1	39s ribosomal protein l41- mitochondrial-like	665	gi|672118437|ref|XP_008782428.1|PREDICTED: 39S ribosomal protein L41-A, mitochondrial-like [Phoenix dactylifera] >gi|672118439|ref|XP_008782429.1| PREDICTED: 39S ribosomal protein L41-A, mitochondrial-like [Phoenix dactylifera] >gi|672118441|ref|XP_008782430.1| PREDICTED: 39S ribosomal protein L41-A, mitochondrial-like [Phoenix dactylifera]	XP_008782428	3.09263e-50	98	166.777	80	79
Nfr_c10591_g1_i1	leucoanthocyanidin reductase-like	1304	gi|672107683|ref|XP_008781017.1|PREDICTED: leucoanthocyanidin reductase-like [Phoenix dactylifera]	XP_008781017	0	86	533.872	334	288
Nfr_c10593_g1_i1	receptor-like serine threonine-protein kinase sd1-7 isoform x2	276	gi|672191483|ref|XP_008775522.1|PREDICTED: receptor-like serine/threonine-protein kinase SD1-7 isoform X2 [Phoenix dactylifera]	XP_008775522	8.78636e-12	70	68.1662	50	35
Nfr_c10596_g1_i1	50s ribosomal protein chloroplastic-like	262	gi|672134403|ref|XP_008790850.1|PREDICTED: 50S ribosomal protein L29, chloroplastic-like [Phoenix dactylifera]	XP_008790850	1.31529e-22	88	93.5893	60	53
Nfr_c10598_g1_i1	ethylene-responsive transcription factor erf113-like	526	gi|672134730|ref|XP_008791015.1|PREDICTED: ethylene-responsive transcription factor ERF113-like [Phoenix dactylifera]	XP_008791015	8.53657e-79	83	240.736	156	130
Nfr_c10599_g1_i1	heat shock protein 91 isoform 2	701	gi|672190698|ref|XP_008775317.1|PREDICTED: heat shock 70 kDa protein 14-like [Phoenix dactylifera]	XP_008775317	1.11313e-144	96	432.95	233	224
Nfr_c10599_g2_i1	heat shock protein 91 isoform 2	260	gi|383161675|gb|AFG63451.1|hypothetical protein UMN_2640_01, partial [Pinus taeda] >gi|383161676|gb|AFG63452.1| hypothetical protein UMN_2640_01, partial [Pinus taeda] >gi|383161677|gb|AFG63453.1| hypothetical protein UMN_2640_01, partial [Pinus taeda] >gi|383161678|gb|AFG63454.1| hypothetical protein UMN_2640_01, partial [Pinus taeda] >gi|383161679|gb|AFG63455.1| hypothetical protein UMN_2640_01…	AFG63451	3.11217e-21	95	88.5817	45	43
Nfr_c106_g1_i1	PREDICTED: uncharacterized protein LOC103709294	1773	gi|672138098|ref|XP_008792794.1|PREDICTED: uncharacterized protein LOC103709294 [Phoenix dactylifera] >gi|672138100|ref|XP_008792795.1| PREDICTED: uncharacterized protein LOC103709294 [Phoenix dactylifera] >gi|672138102|ref|XP_008792796.1| PREDICTED: uncharacterized protein LOC103709294 [Phoenix dactylifera] >gi|672138104|ref|XP_008792797.1| PREDICTED: uncharacterized protein LOC103709294 [Phoeni…	XP_008792794	0	87	589.726	371	325
Nfr_c10600_g2_i1	triacylglycerol lipase 2-like	1372	gi|672130692|ref|XP_008788885.1|PREDICTED: triacylglycerol lipase 2-like [Phoenix dactylifera]	XP_008788885	2.52263e-55	92	197.978	105	97
Nfr_c10601_g1_i1	pentatricopeptide repeat-containing protein at3g15930	228	gi|672108505|ref|XP_008785475.1|PREDICTED: putative pentatricopeptide repeat-containing protein At3g15930 [Phoenix dactylifera]	XP_008785475	9.35025e-36	90	135.576	75	68
Nfr_c10602_g1_i2	non-lysosomal glucosylceramidase-like isoform x1	804	gi|672144868|ref|XP_008796334.1|PREDICTED: non-lysosomal glucosylceramidase-like isoform X1 [Phoenix dactylifera] >gi|672144870|ref|XP_008796335.1| PREDICTED: non-lysosomal glucosylceramidase-like isoform X1 [Phoenix dactylifera] >gi|672144872|ref|XP_008796336.1| PREDICTED: non-lysosomal glucosylceramidase-like isoform X1 [Phoenix dactylifera] >gi|672144874|ref|XP_008796337.1| PREDICTED: non-lyso…	XP_008796334	2.82613e-132	90	375.17	206	186
Nfr_c10604_g1_i1	PREDICTED: uncharacterized protein LOC103697598	334	gi|672199811|ref|XP_008777711.1|PREDICTED: uncharacterized protein LOC103697598 [Phoenix dactylifera]	XP_008777711	1.98018e-69	95	222.631	111	106
Nfr_c10605_g1_i1	protein chloroplastic	276	gi|672130857|ref|XP_008788972.1|PREDICTED: protein PHYLLO, chloroplastic [Phoenix dactylifera]	XP_008788972	1.48068e-47	98	169.859	91	90
Nfr_c10605_g2_i1	menaquinone biosynthesis	532	gi|672130857|ref|XP_008788972.1|PREDICTED: protein PHYLLO, chloroplastic [Phoenix dactylifera]	XP_008788972	1.11178e-97	94	317.775	176	167
Nfr_c10606_g1_i1	heat shock factor-binding protein 1-like isoform x2	832	gi|672117728|ref|XP_008782055.1|PREDICTED: heat shock factor-binding protein 1 [Phoenix dactylifera]	XP_008782055	2.61517e-39	100	140.584	74	74
Nfr_c10608_g1_i1	PREDICTED: uncharacterized protein LOC103718948	337	gi|672172202|ref|XP_008806187.1|PREDICTED: uncharacterized protein LOC103718948 [Phoenix dactylifera]	XP_008806187	1.20224e-08	91	60.077	36	33
Nfr_c10608_g2_i1	PREDICTED: uncharacterized protein LOC103718948	1336	gi|672172202|ref|XP_008806187.1|PREDICTED: uncharacterized protein LOC103718948 [Phoenix dactylifera]	XP_008806187	0	85	575.859	338	289
Nfr_c10612_g1_i1	nitrogen regulatory protein p-ii	936	gi|672115806|ref|XP_008781054.1|PREDICTED: nitrogen regulatory protein P-II homolog [Phoenix dactylifera]	XP_008781054	2.35202e-102	82	306.22	199	164
Nfr_c10613_g2_i1	protein fantastic four 3	776	gi|672121467|ref|XP_008784032.1|PREDICTED: protein FANTASTIC FOUR 3 [Phoenix dactylifera]	XP_008784032	5.49972e-101	80	302.368	216	174
Nfr_c10614_g1_i1	stress-related ozone-induced family protein	489	gi|225441809|ref|XP_002283878.1|PREDICTED: uncharacterized protein LOC100245204 [Vitis vinifera] >gi|297739671|emb|CBI29853.3| unnamed protein product [Vitis vinifera]	XP_002283878	4.8371e-26	96	102.449	52	50
Nfr_c10617_g1_i1	cryptochrome-1-like isoform x2	2562	gi|672164635|ref|XP_008802202.1|PREDICTED: cryptochrome-1-like isoform X2 [Phoenix dactylifera]	XP_008802202	0	89	1238.02	692	622
Nfr_c10620_g1_i1	testis-expressed sequence 10 protein isoform x8	209	gi|672173783|ref|XP_008807029.1|PREDICTED: testis-expressed sequence 10 protein isoform X8 [Phoenix dactylifera]	XP_008807029	2.13288e-18	97	85.8853	44	43
Nfr_c10623_g1_i1	PREDICTED: uncharacterized protein LOC103696263	527	gi|672193495|ref|XP_008776046.1|PREDICTED: uncharacterized protein LOC103696263 [Phoenix dactylifera]	XP_008776046	9.78356e-31	70	115.931	102	72
Nfr_c10625_g1_i1	phosphoglycerate mutase gpmb	1182	gi|224033663|gb|ACN35907.1|unknown [Zea mays]	ACN35907	1.21594e-101	82	308.916	225	185
Nfr_c10627_g1_i2	nudix hydrolase 9-like	1314	gi|242086687|ref|XP_002439176.1|hypothetical protein SORBIDRAFT_09g001790 [Sorghum bicolor] >gi|241944461|gb|EES17606.1| hypothetical protein SORBIDRAFT_09g001790 [Sorghum bicolor]	XP_002439176	3.36102e-152	81	441.81	299	245
Nfr_c10629_g1_i1	peroxidase 21-like	262	gi|672110085|ref|XP_008793497.1|PREDICTED: peroxidase 21 [Phoenix dactylifera]	XP_008793497	2.80981e-29	96	114.39	56	54
Nfr_c10632_g1_i1	neurogenic protein mastermind-like	974	gi|672172351|ref|XP_008806263.1|PREDICTED: RNA polymerase II degradation factor 1-like [Phoenix dactylifera]	XP_008806263	5.04803e-71	54	233.417	283	153
Nfr_c10632_g2_i1	neurogenic protein mastermind-like	410	gi|672196794|ref|XP_008776899.1|PREDICTED: uncharacterized transmembrane protein DDB_G0289901-like [Phoenix dactylifera]	XP_008776899	1.70311e-38	77	142.895	102	79
Nfr_c10634_g1_i1	bhlh transcription partial	326	gi|672169916|ref|XP_008805006.1|PREDICTED: transcription factor bHLH51-like [Phoenix dactylifera]	XP_008805006	9.47496e-18	58	83.5741	92	54
Nfr_c10634_g2_i1	transcription factor bhlh51-like	478	gi|672169916|ref|XP_008805006.1|PREDICTED: transcription factor bHLH51-like [Phoenix dactylifera]	XP_008805006	3.27194e-81	90	248.054	157	142
Nfr_c10639_g1_i1	interferon-related developmental regulator 1 isoform x3	223	gi|672171237|ref|XP_008805684.1|PREDICTED: interferon-related developmental regulator 1 isoform X3 [Phoenix dactylifera]	XP_008805684	8.76688e-34	93	127.487	73	68
Nfr_c10641_g1_i1	PREDICTED: uncharacterized protein LOC103708381 isoform X2	399	gi|672135654|ref|XP_008791499.1|PREDICTED: uncharacterized protein LOC103708381 isoform X2 [Phoenix dactylifera]	XP_008791499	9.48401e-46	80	166.007	120	97
Nfr_c10641_g2_i1	PREDICTED: uncharacterized protein LOC103708381 isoform X2	267	gi|672135654|ref|XP_008791499.1|PREDICTED: uncharacterized protein LOC103708381 isoform X2 [Phoenix dactylifera]	XP_008791499	8.88957e-34	81	130.568	87	71
Nfr_c10644_g1_i1	protein root primordium defective 1	1008	gi|672181877|ref|XP_008811171.1|PREDICTED: protein ROOT PRIMORDIUM DEFECTIVE 1 [Phoenix dactylifera] >gi|672181879|ref|XP_008811172.1| PREDICTED: protein ROOT PRIMORDIUM DEFECTIVE 1 [Phoenix dactylifera] >gi|672181881|ref|XP_008811173.1| PREDICTED: protein ROOT PRIMORDIUM DEFECTIVE 1 [Phoenix dactylifera]	XP_008811171	1.15296e-112	96	341.273	176	169
Nfr_c10646_g1_i1	PREDICTED: uncharacterized protein At2g27730, mitochondrial-like	236	gi|672130818|ref|XP_008788952.1|PREDICTED: uncharacterized protein At2g27730, mitochondrial-like [Phoenix dactylifera]	XP_008788952	9.60085e-12	72	63.1586	47	34
Nfr_c10647_g1_i1	amine expressed	510	gi|672169355|ref|XP_008804705.1|PREDICTED: uncharacterized protein LOC103717914 [Phoenix dactylifera]	XP_008804705	1.38546e-102	92	306.99	169	156
Nfr_c10648_g1_i1	5 -adenylylsulfate reductase-like 3	364	gi|672181875|ref|XP_008811170.1|PREDICTED: 5'-adenylylsulfate reductase-like 3 [Phoenix dactylifera]	XP_008811170	4.2768e-10	42	64.3142	106	45
Nfr_c10649_g1_i1	PREDICTED: uncharacterized protein LOC103708710	1224	gi|672136571|ref|XP_008791988.1|PREDICTED: uncharacterized protein LOC103708710 [Phoenix dactylifera]	XP_008791988	0	97	744.577	351	342
Nfr_c10649_g2_i1	PREDICTED: uncharacterized protein LOC103708710	535	gi|672136571|ref|XP_008791988.1|PREDICTED: uncharacterized protein LOC103708710 [Phoenix dactylifera]	XP_008791988	1.73828e-18	81	90.5077	58	47
Nfr_c10652_g1_i1	small nuclear ribonucleoprotein	528	gi|672119330|ref|XP_008782900.1|PREDICTED: U6 snRNA-associated Sm-like protein LSm7 [Phoenix dactylifera]	XP_008782900	1.57496e-53	98	173.326	87	86
Nfr_c10653_g1_i1	protein ralf-like 32- partial	574	gi|629093936|gb|KCW59931.1|hypothetical protein EUGRSUZ_H02655 [Eucalyptus grandis]	KCW59931	2.97007e-12	60	68.9366	69	42
Nfr_c10655_g1_i1	plastid division protein chloroplastic-like	201	gi|672111924|ref|XP_008803150.1|PREDICTED: plastid division protein CDP1, chloroplastic-like [Phoenix dactylifera]	XP_008803150	6.42354e-28	84	112.849	66	56
Nfr_c10660_g1_i1	protein timeless homolog	471	gi|672164360|ref|XP_008802054.1|PREDICTED: protein timeless homolog [Phoenix dactylifera]	XP_008802054	1.43185e-83	92	274.248	156	144
Nfr_c10660_g2_i1	protein timeless homolog	410	gi|672164360|ref|XP_008802054.1|PREDICTED: protein timeless homolog [Phoenix dactylifera]	XP_008802054	9.84041e-78	97	257.299	135	131
Nfr_c10661_g1_i1	uncharacterized gpi-anchored protein at4g28100-like	442	gi|672128867|ref|XP_008787927.1|PREDICTED: uncharacterized GPI-anchored protein At4g28100-like [Phoenix dactylifera]	XP_008787927	1.01703e-34	75	131.339	97	73
Nfr_c10662_g1_i1	PREDICTED: uncharacterized protein LOC103696808	268	gi|672196214|ref|XP_008776748.1|PREDICTED: uncharacterized protein LOC103696808 [Phoenix dactylifera]	XP_008776748	3.72225e-48	95	171.014	88	84
Nfr_c10662_g2_i1	PREDICTED: uncharacterized protein LOC103696808	276	gi|672196214|ref|XP_008776748.1|PREDICTED: uncharacterized protein LOC103696808 [Phoenix dactylifera]	XP_008776748	9.46581e-41	84	150.599	92	78
Nfr_c10664_g1_i1	PREDICTED: uncharacterized protein LOC103706412	480	gi|672130389|ref|XP_008788723.1|PREDICTED: uncharacterized protein LOC103706412 [Phoenix dactylifera]	XP_008788723	3.35657e-65	85	223.016	135	115
Nfr_c10665_g1_i1	PREDICTED: uncharacterized protein LOC103714816 isoform X2	767	gi|672111394|ref|XP_008800476.1|PREDICTED: uncharacterized protein LOC103714816 isoform X2 [Phoenix dactylifera]	XP_008800476	2.07929e-07	94	60.8474	35	33
Nfr_c10669_g1_i1	PREDICTED: uncharacterized protein LOC103715578	243	gi|672163275|ref|XP_008801479.1|PREDICTED: uncharacterized protein LOC103715578 [Phoenix dactylifera]	XP_008801479	9.16149e-45	92	155.221	80	74
Nfr_c10672_g1_i2	gdp-mannose transporter gonst4-like	579	gi|672198503|ref|XP_008777349.1|PREDICTED: GDP-mannose transporter GONST4-like [Phoenix dactylifera]	XP_008777349	7.38303e-44	80	157.532	107	86
Nfr_c10673_g1_i2	PREDICTED: uncharacterized protein LOC103721313 isoform X2	870	gi|672179074|ref|XP_008809694.1|PREDICTED: uncharacterized protein LOC103721313 isoform X2 [Phoenix dactylifera]	XP_008809694	9.72947e-94	78	291.967	208	163
Nfr_c10675_g1_i1	b-cell receptor-associated protein 31-like	416	gi|672179543|ref|XP_008809940.1|PREDICTED: B-cell receptor-associated protein 31-like [Phoenix dactylifera]	XP_008809940	3.43401e-54	96	177.563	96	93
Nfr_c10676_g1_i1	ap-3 complex subunit delta-like	426	gi|672154680|ref|XP_008797681.1|PREDICTED: LOW QUALITY PROTEIN: AP-3 complex subunit delta-like [Phoenix dactylifera]	XP_008797681	1.70892e-40	90	152.525	94	85
Nfr_c10678_g1_i1	u4 tri-snrnp-associated protein 1 isoform x2	642	gi|672173406|ref|XP_008806835.1|PREDICTED: U4/U6.U5 tri-snRNP-associated protein 1 isoform X2 [Phoenix dactylifera]	XP_008806835	6.42382e-54	96	194.126	100	96
Nfr_c10678_g2_i1	u4 tri-snrnp-associated protein 1 isoform x2	2919	gi|672173406|ref|XP_008806835.1|PREDICTED: U4/U6.U5 tri-snRNP-associated protein 1 isoform X2 [Phoenix dactylifera]	XP_008806835	0	82	880.552	593	491
Nfr_c10681_g1_i1	pin-like partial	265	gi|663441741|gb|AIF28281.1|PIN-like protein, partial [Sabal bermudana]	AIF28281	2.23173e-38	82	135.961	87	72
Nfr_c10682_g1_i1	brefeldin a-inhibited guanine nucleotide-exchange protein 1-like	316	gi|672191310|ref|XP_008775476.1|PREDICTED: brefeldin A-inhibited guanine nucleotide-exchange protein 1 isoform X1 [Phoenix dactylifera]	XP_008775476	2.79289e-33	91	130.183	73	67
Nfr_c10685_g1_i1	hypothetical protein AMTR_s00119p00056650	282	gi|586659418|ref|XP_006829794.1|hypothetical protein AMTR_s00119p00056650 [Amborella trichopoda] >gi|548835375|gb|ERM97210.1| hypothetical protein AMTR_s00119p00056650 [Amborella trichopoda]	XP_006829794	4.0424e-24	71	101.293	91	65
Nfr_c10689_g1_i1	pentatricopeptide repeat-containing protein at5g40405	334	gi|672156373|ref|XP_008797883.1|PREDICTED: putative pentatricopeptide repeat-containing protein At5g40405 [Phoenix dactylifera]	XP_008797883	2.19751e-20	85	93.5893	55	47
Nfr_c10690_g1_i1	phosphoglycerate kinase-like	439	gi|297741637|emb|CBI32769.3|unnamed protein product [Vitis vinifera]	CBI32769	2.96818e-60	86	203.371	132	114
Nfr_c10692_g2_i1	plant intracellular ras-group-related lrr protein 5-like	529	gi|672125751|ref|XP_008786301.1|PREDICTED: plant intracellular Ras-group-related LRR protein 5-like [Phoenix dactylifera]	XP_008786301	1.00534e-76	80	245.358	176	142
Nfr_c10696_g1_i1	ankyrin repeat-containing protein at5g02620-like	1262	gi|672129496|ref|XP_008788257.1|PREDICTED: ankyrin repeat-containing protein At5g02620-like [Phoenix dactylifera] >gi|672129498|ref|XP_008788258.1| PREDICTED: ankyrin repeat-containing protein At5g02620-like [Phoenix dactylifera]	XP_008788257	3.82149e-95	94	305.064	172	163
Nfr_c10697_g1_i1	hypothetical protein TRIUR3_19222	278	gi|473935090|gb|EMS50102.1|hypothetical protein TRIUR3_19222 [Triticum urartu]	EMS50102	7.86722e-25	71	99.3673	74	53
Nfr_c10698_g1_i1	PREDICTED: uncharacterized protein LOC103712774	307	gi|672153892|ref|XP_008797617.1|PREDICTED: uncharacterized protein LOC103712774 [Phoenix dactylifera]	XP_008797617	2.58431e-46	89	166.777	98	88
Nfr_c10699_g1_i1	auxin-induced in root cultures protein 12-like	451	gi|672159594|ref|XP_008799561.1|PREDICTED: auxin-induced in root cultures protein 12-like [Phoenix dactylifera]	XP_008799561	1.48358e-17	73	86.6557	57	42
Nfr_c10699_g2_i1	auxin-induced in root cultures protein 12-like	1120	gi|672159594|ref|XP_008799561.1|PREDICTED: auxin-induced in root cultures protein 12-like [Phoenix dactylifera]	XP_008799561	0	92	564.688	316	293
Nfr_c107_g1_i1	e3 ubiquitin-protein ligase keg-like	307	gi|672165501|ref|XP_008802656.1|PREDICTED: E3 ubiquitin-protein ligase KEG [Phoenix dactylifera]	XP_008802656	7.44128e-55	93	191.43	102	95
Nfr_c107_g1_i2	e3 ubiquitin-protein ligase keg-like	233	gi|672120036|ref|XP_008783270.1|PREDICTED: E3 ubiquitin-protein ligase KEG-like [Phoenix dactylifera]	XP_008783270	1.91655e-27	91	112.079	60	55
Nfr_c1070_g1_i1	presequence protease chloroplastic mitochondrial-like	3650	gi|225428772|ref|XP_002282024.1|PREDICTED: presequence protease 2, chloroplastic/mitochondrial-like [Vitis vinifera]	XP_002282024	0	87	1687.16	1080	940
Nfr_c10700_g1_i1	transducin wd40 repeat-like superfamily protein isoform 2	2264	gi|672136501|ref|XP_008791951.1|PREDICTED: DDB1- and CUL4-associated factor 8-like isoform X1 [Phoenix dactylifera]	XP_008791951	0	87	828.165	495	431
Nfr_c10702_g1_i1	dimethyl-8-ribityllumazine synthase	1215	gi|672128746|ref|XP_008787863.1|PREDICTED: uncharacterized protein LOC103705786 isoform X2 [Phoenix dactylifera]	XP_008787863	6.54798e-159	95	454.907	239	228
Nfr_c10707_g1_i1	heat shock 70 kda protein 8 isoform x2	393	gi|672179944|ref|XP_008810149.1|PREDICTED: heat shock 70 kDa protein 8 isoform X3 [Phoenix dactylifera]	XP_008810149	1.16112e-33	85	130.954	78	67
Nfr_c10709_g1_i1	pentatricopeptide repeat-containing	1038	gi|672157610|ref|XP_008798523.1|PREDICTED: uncharacterized protein At4g22758 [Phoenix dactylifera]	XP_008798523	4.50117e-90	79	279.256	204	162
Nfr_c10716_g1_i1	vacuolar protein sorting-associated protein 27	1233	gi|672108125|ref|XP_008783494.1|PREDICTED: vacuolar protein sorting-associated protein 27 [Phoenix dactylifera]	XP_008783494	8.13214e-169	82	482.641	300	248
Nfr_c10720_g1_i2	fructokinase-like 1	1933	gi|672158417|ref|XP_008798949.1|PREDICTED: LOW QUALITY PROTEIN: uncharacterized protein LOC103713712 [Phoenix dactylifera]	XP_008798949	0	78	700.279	477	373
Nfr_c10722_g1_i1	PREDICTED: uncharacterized protein LOC103722042	659	gi|672180959|ref|XP_008810683.1|PREDICTED: uncharacterized protein LOC103722042 [Phoenix dactylifera]	XP_008810683	2.6861e-40	81	141.354	95	77
Nfr_c10726_g1_i1	PREDICTED: uncharacterized protein LOC103714544	393	gi|672160536|ref|XP_008800051.1|PREDICTED: uncharacterized protein LOC103714544 [Phoenix dactylifera]	XP_008800051	8.59793e-51	84	172.17	109	92
Nfr_c10727_g1_i1	PREDICTED: uncharacterized protein LOC103708367	260	gi|672135634|ref|XP_008791488.1|PREDICTED: uncharacterized protein LOC103708367 [Phoenix dactylifera]	XP_008791488	1.55437e-42	96	155.606	86	83
Nfr_c10727_g2_i1	glycosyltransferase family protein	683	gi|672135634|ref|XP_008791488.1|PREDICTED: uncharacterized protein LOC103708367 [Phoenix dactylifera]	XP_008791488	5.07974e-122	88	378.637	227	201
Nfr_c10728_g1_i1	hypothetical protein EUGRSUZ_B01308	244	gi|629119984|gb|KCW84474.1|hypothetical protein EUGRSUZ_B01308 [Eucalyptus grandis]	KCW84474	1.36812e-10	80	61.2326	46	37
Nfr_c10729_g1_i1	kinase superfamily	606	gi|672154654|ref|XP_008797678.1|PREDICTED: uncharacterized protein LOC103712818 [Phoenix dactylifera]	XP_008797678	9.87464e-78	77	261.922	185	143
Nfr_c10731_g1_i1	dna mismatch repair protein	651	gi|672124830|ref|XP_008785817.1|PREDICTED: DNA mismatch repair protein MSH2 [Phoenix dactylifera]	XP_008785817	4.16847e-96	97	308.145	156	152
Nfr_c10735_g1_i1	uncharacterized conserved expressed	854	gi|672139440|ref|XP_008793501.1|PREDICTED: uncharacterized protein LOC103709778 [Phoenix dactylifera]	XP_008793501	1.21246e-161	94	461.455	247	233
Nfr_c10735_g2_i1	PREDICTED: uncharacterized protein LOC103709778	439	gi|672139440|ref|XP_008793501.1|PREDICTED: uncharacterized protein LOC103709778 [Phoenix dactylifera]	XP_008793501	1.42345e-53	100	180.644	90	90
Nfr_c10738_g1_i1	PREDICTED: uncharacterized protein LOC103716958 isoform X1	1373	gi|672166919|ref|XP_008803399.1|PREDICTED: uncharacterized protein LOC103716958 isoform X1 [Phoenix dactylifera]	XP_008803399	0	91	649.818	372	341
Nfr_c10739_g1_i1	tata-binding protein-associated factor btaf1	1232	gi|672110593|ref|XP_008796296.1|PREDICTED: TATA-binding protein-associated factor BTAF1 [Phoenix dactylifera]	XP_008796296	0	94	761.14	410	388
Nfr_c10739_g2_i1	tata-binding protein-associated factor btaf1	450	gi|672110593|ref|XP_008796296.1|PREDICTED: TATA-binding protein-associated factor BTAF1 [Phoenix dactylifera]	XP_008796296	8.65897e-70	87	236.498	140	123
Nfr_c10740_g1_i1	chaperone -domain superfamily protein isoform 2	390	gi|672120877|ref|XP_008783720.1|PREDICTED: mitochondrial import inner membrane translocase subunit TIM14-1-like [Phoenix dactylifera]	XP_008783720	2.10952e-56	98	179.104	88	87
Nfr_c10753_g2_i1	xylosyltransferase 1-like isoform x1	319	gi|672159455|ref|XP_008799488.1|PREDICTED: xylosyltransferase 1-like isoform X3 [Phoenix dactylifera]	XP_008799488	1.10617e-45	76	156.762	105	80
Nfr_c10756_g1_i1	translationally controlled tumor protein	428	gi|672161988|ref|XP_008800822.1|PREDICTED: translationally-controlled tumor protein homolog isoform X2 [Phoenix dactylifera]	XP_008800822	4.48675e-64	89	200.675	117	105
Nfr_c10756_g2_i1	translationally-controlled tumor protein homolog isoform x1	385	gi|672161986|ref|XP_008800821.1|PREDICTED: translationally-controlled tumor protein homolog isoform X1 [Phoenix dactylifera]	XP_008800821	3.45045e-30	96	114.39	56	54
Nfr_c10758_g1_i1	PREDICTED: uncharacterized protein LOC103709333	546	gi|672138209|ref|XP_008792852.1|PREDICTED: uncharacterized protein LOC103709333 [Phoenix dactylifera]	XP_008792852	4.824e-107	96	312.383	163	157
Nfr_c10758_g2_i1	PREDICTED: uncharacterized protein LOC103709333	302	gi|672138209|ref|XP_008792852.1|PREDICTED: uncharacterized protein LOC103709333 [Phoenix dactylifera]	XP_008792852	9.4869e-10	88	61.2326	35	31
Nfr_c10760_g1_i1	sesquiterpene synthase	419	gi|4733937|gb|AAC31570.2|sesquiterpene synthase [Elaeis oleifera]	AAC31570	4.29999e-69	92	225.713	139	128
Nfr_c10764_g1_i1	upf0505 protein c16orf62 homolog isoform x4	874	gi|672107650|ref|XP_008780771.1|PREDICTED: UPF0505 protein C16orf62 homolog isoform X4 [Phoenix dactylifera]	XP_008780771	3.43418e-123	87	378.637	242	211
Nfr_c10765_g1_i1	k(+) efflux antiporter chloroplastic-like	562	gi|672182116|ref|XP_008811296.1|PREDICTED: K(+) efflux antiporter 3, chloroplastic-like, partial [Phoenix dactylifera]	XP_008811296	2.0626e-89	77	271.937	187	145
Nfr_c10766_g1_i1	probable atp synthase 24 kda mitochondrial	237	gi|672135387|ref|XP_008791367.1|PREDICTED: probable ATP synthase 24 kDa subunit, mitochondrial [Phoenix dactylifera] >gi|672164032|ref|XP_008801881.1| PREDICTED: probable ATP synthase 24 kDa subunit, mitochondrial [Phoenix dactylifera]	XP_008791367	7.24289e-27	98	105.916	54	53
Nfr_c10768_g1_i1	pentatricopeptide repeat-containing protein at3g29230-like	299	gi|587913305|gb|EXC01122.1|hypothetical protein L484_025495 [Morus notabilis]	EXC01122	7.43132e-28	73	113.62	95	70
Nfr_c10769_g1_i1	long chain base biosynthesis protein 1b-like	336	gi|672180440|ref|XP_008810414.1|PREDICTED: long chain base biosynthesis protein 1b-like [Phoenix dactylifera]	XP_008810414	3.85154e-28	98	114.775	60	59
Nfr_c10770_g1_i1	hypothetical protein CISIN_1g009985mg	523	gi|641830855|gb|KDO49931.1|hypothetical protein CISIN_1g009985mg [Citrus sinensis] >gi|641830856|gb|KDO49932.1| hypothetical protein CISIN_1g009985mg [Citrus sinensis]	KDO49931	3.58582e-80	79	249.595	174	138
Nfr_c10770_g2_i1	hypothetical protein EUGRSUZ_G03077	276	gi|629099932|gb|KCW65697.1|hypothetical protein EUGRSUZ_G03077 [Eucalyptus grandis]	KCW65697	1.70937e-24	68	103.605	89	61
Nfr_c10771_g1_i1	tubulin folding cofactor b	1107	gi|672158867|ref|XP_008799179.1|PREDICTED: tubulin-folding cofactor B [Phoenix dactylifera]	XP_008799179	5.43654e-147	88	423.32	242	214
Nfr_c10772_g1_i1	crib domain-containing protein ric7-like isoform x2	750	gi|672164580|ref|XP_008802172.1|PREDICTED: CRIB domain-containing protein RIC7-like isoform X2 [Phoenix dactylifera] >gi|672164582|ref|XP_008802173.1| PREDICTED: CRIB domain-containing protein RIC7-like isoform X2 [Phoenix dactylifera]	XP_008802172	1.78187e-24	55	105.145	116	64
Nfr_c10772_g2_i1	crib domain-containing protein ric7-like isoform x2	404	gi|672123737|ref|XP_008785234.1|PREDICTED: CRIB domain-containing protein RIC7-like isoform X2 [Phoenix dactylifera]	XP_008785234	9.20134e-33	94	122.479	58	55
Nfr_c10773_g1_i1	senescence associated gene 18 isoform 1	1221	gi|672116660|ref|XP_008781500.1|PREDICTED: uncharacterized protein LOC103701271 [Phoenix dactylifera]	XP_008781500	1.63295e-173	87	493.812	285	250
Nfr_c10774_g1_i1	PREDICTED: uncharacterized protein At4g33100 isoform X3	580	gi|672189281|ref|XP_008813800.1|PREDICTED: uncharacterized protein At4g33100 isoform X3 [Phoenix dactylifera]	XP_008813800	7.65661e-41	83	141.354	83	69
Nfr_c10780_g1_i1	inverted formin-2-like	404	gi|672130429|ref|XP_008788746.1|PREDICTED: inverted formin-2-like [Phoenix dactylifera]	XP_008788746	2.8276e-08	61	58.9214	67	41
Nfr_c10781_g1_i1	duf21 domain-containing protein at2g14520 isoform x2	583	gi|672158336|ref|XP_008798905.1|PREDICTED: DUF21 domain-containing protein At2g14520 isoform X2 [Phoenix dactylifera]	XP_008798905	2.14221e-90	86	275.789	172	149
Nfr_c10782_g1_i1	protein yls3-like	866	gi|672166967|ref|XP_008803424.1|PREDICTED: protein YLS3-like [Phoenix dactylifera]	XP_008803424	2.64658e-78	73	243.817	176	129
Nfr_c10788_g1_i1	udp-n-acetylmuramoyl-l-alanyl-d-glutamate-- -diaminopimelate ligase-like	537	gi|672192065|ref|XP_008775670.1|PREDICTED: uncharacterized protein LOC103695983 [Phoenix dactylifera]	XP_008775670	2.14699e-105	96	323.939	178	172
Nfr_c10788_g2_i1	acid-amino acid isoform 2	1281	gi|672192065|ref|XP_008775670.1|PREDICTED: uncharacterized protein LOC103695983 [Phoenix dactylifera]	XP_008775670	5.81305e-156	84	464.151	304	256
Nfr_c10790_g1_i1	PREDICTED: uncharacterized protein LOC103695616	322	gi|672190289|ref|XP_008775207.1|PREDICTED: uncharacterized protein LOC103695616 [Phoenix dactylifera]	XP_008775207	3.04444e-11	100	67.3958	35	35
Nfr_c10792_g1_i1	myosin-9-like isoform x3	333	gi|672199603|ref|XP_008777656.1|PREDICTED: myosin-9-like isoform X3 [Phoenix dactylifera] >gi|672199607|ref|XP_008777657.1| PREDICTED: myosin-9-like isoform X3 [Phoenix dactylifera]	XP_008777656	7.86138e-44	96	160.614	89	86
Nfr_c10794_g1_i1	dual specificity protein phosphatase 1-like isoform x1	1165	gi|672174139|ref|XP_008807219.1|PREDICTED: dual specificity protein phosphatase 1-like isoform X1 [Phoenix dactylifera] >gi|672174141|ref|XP_008807220.1| PREDICTED: dual specificity protein phosphatase 1-like isoform X1 [Phoenix dactylifera]	XP_008807219	1.69537e-96	88	293.508	177	156
Nfr_c10794_g1_i2	dual specificity protein phosphatase 1-like isoform x1	1074	gi|672174139|ref|XP_008807219.1|PREDICTED: dual specificity protein phosphatase 1-like isoform X1 [Phoenix dactylifera] >gi|672174141|ref|XP_008807220.1| PREDICTED: dual specificity protein phosphatase 1-like isoform X1 [Phoenix dactylifera]	XP_008807219	5.91187e-97	88	293.508	177	156
Nfr_c10796_g1_i1	probable plastid-lipid-associated protein chloroplastic	333	gi|672132097|ref|XP_008789625.1|PREDICTED: probable plastid-lipid-associated protein 8, chloroplastic [Phoenix dactylifera]	XP_008789625	1.46422e-44	86	152.14	93	80
Nfr_c10797_g1_i1	PREDICTED: uncharacterized protein LOC103707292 isoform X2	313	gi|672132721|ref|XP_008789949.1|PREDICTED: uncharacterized protein LOC103707292 isoform X2 [Phoenix dactylifera]	XP_008789949	5.66564e-46	78	166.392	103	81
Nfr_c10799_g1_i1	invertase inhibitor	770	gi|672130372|ref|XP_008788715.1|PREDICTED: putative invertase inhibitor [Phoenix dactylifera]	XP_008788715	1.76151e-78	78	243.047	174	137
Nfr_c10801_g1_i1	probable adp-ribosylation factor gtpase-activating protein agd13	832	gi|672179313|ref|XP_008809823.1|PREDICTED: probable ADP-ribosylation factor GTPase-activating protein AGD13 [Phoenix dactylifera]	XP_008809823	1.25686e-63	75	205.297	149	113
Nfr_c10801_g1_i2	calcium-dependent lipid-binding ( domain) family protein	928	gi|672179313|ref|XP_008809823.1|PREDICTED: probable ADP-ribosylation factor GTPase-activating protein AGD13 [Phoenix dactylifera]	XP_008809823	1.14006e-89	94	272.707	149	141
Nfr_c10802_g1_i1	probable starch synthase chloroplastic amyloplastic	260	gi|672153135|ref|XP_008797549.1|PREDICTED: probable starch synthase 4, chloroplastic/amyloplastic [Phoenix dactylifera]	XP_008797549	5.7641e-45	96	162.54	85	82
Nfr_c10804_g1_i1	probable methyltransferase pmt17	305	gi|672145872|ref|XP_008796868.1|PREDICTED: probable methyltransferase PMT17 [Phoenix dactylifera] >gi|672145874|ref|XP_008796869.1| PREDICTED: probable methyltransferase PMT17 [Phoenix dactylifera]	XP_008796868	1.64064e-40	72	149.443	112	81
Nfr_c10808_g2_i1	PREDICTED: uncharacterized protein LOC103697828	1201	gi|672200872|ref|XP_008777988.1|PREDICTED: uncharacterized protein LOC103697828 [Phoenix dactylifera]	XP_008777988	0	89	555.058	317	285
Nfr_c10812_g1_i1	transcription factor try-like isoform x1	262	gi|672135533|ref|XP_008791434.1|PREDICTED: transcription factor CPC-like [Phoenix dactylifera]	XP_008791434	2.6224e-38	86	131.724	79	68
Nfr_c10815_g1_i1	zinc finger ccch domain-containing protein 62-like	239	gi|672161300|ref|XP_008800460.1|PREDICTED: zinc finger CCCH domain-containing protein 62-like [Phoenix dactylifera]	XP_008800460	1.57876e-27	84	111.694	69	58
Nfr_c10821_g1_i1	hypothetical protein AMTR_s00049p00062540	224	gi|586751970|ref|XP_006852141.1|hypothetical protein AMTR_s00049p00062540 [Amborella trichopoda] >gi|548855745|gb|ERN13608.1| hypothetical protein AMTR_s00049p00062540 [Amborella trichopoda]	XP_006852141	8.66317e-11	71	60.077	59	42
Nfr_c10823_g1_i1	lrr receptor-like serine threonine-protein kinase hsl2-like	334	gi|672124604|ref|XP_008785692.1|PREDICTED: LOW QUALITY PROTEIN: LRR receptor-like serine/threonine-protein kinase HSL2 [Phoenix dactylifera]	XP_008785692	1.00662e-48	81	174.481	111	91
Nfr_c10823_g2_i1	low quality protein: lrr receptor-like serine threonine-protein kinase hsl2	516	gi|672124604|ref|XP_008785692.1|PREDICTED: LOW QUALITY PROTEIN: LRR receptor-like serine/threonine-protein kinase HSL2 [Phoenix dactylifera]	XP_008785692	4.91065e-74	79	247.669	172	136
Nfr_c10824_g1_i1	pentatricopeptide repeat-containing protein at4g21065-like	414	gi|672121165|ref|XP_008783875.1|PREDICTED: pentatricopeptide repeat-containing protein At4g21065-like [Phoenix dactylifera]	XP_008783875	8.60047e-07	52	55.8398	73	38
Nfr_c10829_g1_i1	probable u6 snrna-associated sm-like protein lsm4-like	259	gi|674933198|emb|CDX99972.1|BnaC09g03290D [Brassica napus]	CDX99972	2.1822e-19	95	84.3445	40	38
Nfr_c10831_g1_i1	acyl-coenzyme a thioesterase 13-like	547	gi|672171603|ref|XP_008805875.1|PREDICTED: acyl-coenzyme A thioesterase 13-like [Phoenix dactylifera]	XP_008805875	1.21442e-94	95	279.641	155	148
Nfr_c10833_g1_i1	pentatricopeptide repeat-containing protein at5g66520-like	296	gi|672202642|ref|XP_008778435.1|PREDICTED: pentatricopeptide repeat-containing protein At5g66520-like [Phoenix dactylifera]	XP_008778435	9.17554e-53	93	181.8	98	92
Nfr_c10836_g1_i1	protein fam206a	679	gi|672172084|ref|XP_008806125.1|PREDICTED: protein Simiate [Phoenix dactylifera] >gi|672172086|ref|XP_008806126.1| PREDICTED: protein Simiate [Phoenix dactylifera]	XP_008806125	1.99699e-41	97	147.902	73	71
Nfr_c10836_g2_i1	protein simiate	401	gi|672172084|ref|XP_008806125.1|PREDICTED: protein Simiate [Phoenix dactylifera] >gi|672172086|ref|XP_008806126.1| PREDICTED: protein Simiate [Phoenix dactylifera]	XP_008806125	9.09502e-59	75	188.348	132	99
Nfr_c10846_g1_i1	PREDICTED: uncharacterized protein LOC103703435	1477	gi|672122337|ref|XP_008784495.1|PREDICTED: uncharacterized protein LOC103703435 [Phoenix dactylifera]	XP_008784495	0	93	656.366	356	332
Nfr_c10848_g1_i1	PREDICTED: uncharacterized protein LOC103719900	1104	gi|672112782|ref|XP_008807607.1|PREDICTED: uncharacterized protein LOC103719900 [Phoenix dactylifera]	XP_008807607	7.0441e-169	80	530.791	370	297
Nfr_c1085_g1_i1	myosin-15-like isoform x2	431	gi|641854846|gb|KDO73640.1|hypothetical protein CISIN_1g0004673mg, partial [Citrus sinensis] >gi|641854847|gb|KDO73641.1| hypothetical protein CISIN_1g0004673mg, partial [Citrus sinensis]	KDO73640	6.3815e-87	95	263.848	143	136
Nfr_c10850_g1_i1	probable purine permease 4-like	447	gi|672159624|ref|XP_008799578.1|PREDICTED: LOW QUALITY PROTEIN: probable purine permease 4 [Phoenix dactylifera]	XP_008799578	1.01586e-34	59	132.109	135	80
Nfr_c10851_g1_i1	histone-lysine n-methyltransferase family member suvh9-like	501	gi|672145015|ref|XP_008796413.1|PREDICTED: histone-lysine N-methyltransferase family member SUVH9-like [Phoenix dactylifera]	XP_008796413	9.34986e-54	77	189.119	132	102
Nfr_c10853_g1_i1	pxmp2 4 family protein 4-like	1234	gi|672174517|ref|XP_008807406.1|PREDICTED: protein SYM1-like [Phoenix dactylifera]	XP_008807406	6.4356e-122	79	362.073	259	206
Nfr_c10854_g1_i1	60s ribosomal protein l21 isoform 1	223	gi|672144976|ref|XP_008796392.1|PREDICTED: 60S ribosomal protein L21-1 [Phoenix dactylifera]	XP_008796392	2.11044e-45	100	150.599	74	74
Nfr_c10857_g1_i2	PREDICTED: uncharacterized protein LOC103706812	1357	gi|672131442|ref|XP_008789282.1|PREDICTED: uncharacterized protein LOC103706812 [Phoenix dactylifera]	XP_008789282	1.01959e-98	62	305.834	298	185
Nfr_c10863_g1_i1	PREDICTED: uncharacterized protein LOC103695871 isoform X3	287	gi|672191503|ref|XP_008775528.1|PREDICTED: uncharacterized protein LOC103695871 isoform X3 [Phoenix dactylifera]	XP_008775528	1.39524e-17	91	83.9593	45	41
Nfr_c10864_g1_i1	type i inositol -trisphosphate 5-phosphatase cvp2-like	527	gi|672175362|ref|XP_008807732.1|PREDICTED: type I inositol 1,4,5-trisphosphate 5-phosphatase CVP2-like [Phoenix dactylifera]	XP_008807732	5.07755e-68	86	224.172	133	115
Nfr_c10869_g1_i1	inositol 2-dehydrogenase 1-like isoform 1	1892	gi|672167993|ref|XP_008803977.1|PREDICTED: uncharacterized protein LOC103717389 isoform X4 [Phoenix dactylifera]	XP_008803977	0	90	639.417	368	333
Nfr_c1087_g1_i1	late embryogenesis abundant hydroxyproline-rich glycoprotein	293	gi|672142257|ref|XP_008794986.1|PREDICTED: uncharacterized protein LOC103710857 [Phoenix dactylifera] >gi|672142259|ref|XP_008794987.1| PREDICTED: uncharacterized protein LOC103710857 [Phoenix dactylifera]	XP_008794986	2.31121e-26	98	105.916	55	54
Nfr_c10873_g1_i1	plant calmodulin-binding isoform 1	629	gi|672170135|ref|XP_008805118.1|PREDICTED: uncharacterized protein LOC103718195 [Phoenix dactylifera]	XP_008805118	1.07773e-88	74	273.863	210	157
Nfr_c10874_g1_i1	nudix hydrolase mitochondrial-like isoform x2	805	gi|672172252|ref|XP_008806214.1|PREDICTED: nudix hydrolase 12, mitochondrial-like isoform X2 [Phoenix dactylifera] >gi|672172254|ref|XP_008806215.1| PREDICTED: nudix hydrolase 12, mitochondrial-like isoform X2 [Phoenix dactylifera]	XP_008806214	2.18412e-61	94	199.904	108	102
Nfr_c10876_g1_i2	BnaC03g46680D	227	gi|674943823|emb|CDX89754.1|BnaC03g46680D [Brassica napus]	CDX89754	9.91363e-13	64	68.5514	65	42
Nfr_c10877_g1_i1	polyadenylate-binding protein rbp47b	1751	gi|672183898|ref|XP_008812246.1|PREDICTED: polyadenylate-binding protein RBP47B' [Phoenix dactylifera]	XP_008812246	0	90	741.495	413	375
Nfr_c10882_g1_i1	lustrin a-like	338	gi|115438913|ref|NP_001043736.1|Os01g0652100 [Oryza sativa Japonica Group] >gi|19571145|dbj|BAB86568.1| lustrin A-like [Oryza sativa Japonica Group] >gi|113533267|dbj|BAF05650.1| Os01g0652100 [Oryza sativa Japonica Group] >gi|125527085|gb|EAY75199.1| hypothetical protein OsI_03091 [Oryza sativa Indica Group] >gi|215697367|dbj|BAG91361.1| unnamed protein product [Oryza sativa Japonica Group] >gi|2…	NP_001043736	4.27972e-54	85	181.415	111	95
Nfr_c10882_g2_i1	tpa: duf231 domain containing family protein	561	gi|242058187|ref|XP_002458239.1|hypothetical protein SORBIDRAFT_03g029700 [Sorghum bicolor] >gi|241930214|gb|EES03359.1| hypothetical protein SORBIDRAFT_03g029700 [Sorghum bicolor]	XP_002458239	1.57715e-103	87	311.227	183	161
Nfr_c10889_g1_i1	PREDICTED: uncharacterized protein LOC103719281	569	gi|672112579|ref|XP_008806681.1|PREDICTED: uncharacterized protein LOC103719281 [Phoenix dactylifera]	XP_008806681	7.19129e-100	93	297.745	166	156
Nfr_c10891_g1_i1	glucan endo- -beta-glucosidase-like	270	gi|672182984|ref|XP_008811754.1|PREDICTED: glucan endo-1,3-beta-glucosidase-like [Phoenix dactylifera]	XP_008811754	8.59768e-40	86	142.124	89	77
Nfr_c10893_g1_i1	PREDICTED: uncharacterized protein LOC103705580	528	gi|672128169|ref|XP_008787564.1|PREDICTED: uncharacterized protein LOC103705580 [Phoenix dactylifera]	XP_008787564	3.20024e-20	89	94.3597	57	51
Nfr_c10893_g2_i1	PREDICTED: uncharacterized protein LOC103705528	3217	gi|672128023|ref|XP_008787490.1|PREDICTED: uncharacterized protein LOC103705528 [Phoenix dactylifera]	XP_008787490	0	74	665.611	531	396
Nfr_c10894_g1_i1	elongation factor p	1128	gi|672130015|ref|XP_008788531.1|PREDICTED: uncharacterized protein LOC103706255 [Phoenix dactylifera]	XP_008788531	4.28525e-142	97	412.149	216	210
Nfr_c10895_g1_i1	PREDICTED: uncharacterized protein LOC103723905 isoform X4	252	gi|672186973|ref|XP_008813219.1|PREDICTED: uncharacterized protein LOC103723905 isoform X4 [Phoenix dactylifera]	XP_008813219	4.99888e-37	85	139.043	83	71
Nfr_c10897_g1_i1	PREDICTED: uncharacterized protein LOC103722524 isoform X2	346	gi|672182187|ref|XP_008811332.1|PREDICTED: uncharacterized protein LOC103722524 isoform X2 [Phoenix dactylifera]	XP_008811332	2.00924e-48	79	170.629	114	91
Nfr_c10899_g1_i1	ribonuclease 3-like protein 2	650	gi|672107662|ref|XP_008780917.1|PREDICTED: ribonuclease 3-like protein 2 [Phoenix dactylifera]	XP_008780917	3.66578e-115	85	340.887	215	184
Nfr_c10899_g2_i1	ribonuclease 3-like protein 2	326	gi|672107662|ref|XP_008780917.1|PREDICTED: ribonuclease 3-like protein 2 [Phoenix dactylifera]	XP_008780917	3.92878e-21	92	94.3597	51	47
Nfr_c109_g1_i1	casp-like protein vit_17s0000g00560	618	gi|672134142|ref|XP_008790715.1|PREDICTED: CASP-like protein VIT_17s0000g00560 [Phoenix dactylifera]	XP_008790715	4.13034e-37	62	135.191	153	95
Nfr_c10901_g1_i2	PREDICTED: uncharacterized protein LOC103723412 isoform X1	1358	gi|672184457|ref|XP_008812539.1|PREDICTED: uncharacterized protein LOC103723412 isoform X1 [Phoenix dactylifera] >gi|672184459|ref|XP_008812540.1| PREDICTED: uncharacterized protein LOC103723412 isoform X1 [Phoenix dactylifera]	XP_008812539	6.32212e-166	88	478.019	296	262
Nfr_c10902_g1_i1	methyladenine glycosylase family protein	248	gi|672157513|ref|XP_008798468.1|PREDICTED: uncharacterized protein LOC103713352 [Phoenix dactylifera]	XP_008798468	9.61866e-30	86	116.701	81	70
Nfr_c10904_g1_i1	lactation elevated protein 1 isoform x3	400	gi|672113221|ref|XP_008809797.1|PREDICTED: lactation elevated protein 1 isoform X3 [Phoenix dactylifera]	XP_008809797	1.11573e-16	76	83.9593	65	50
Nfr_c10905_g1_i1	pentatricopeptide repeat-containing protein chloroplastic	1815	gi|672129656|ref|XP_008788339.1|PREDICTED: putative pentatricopeptide repeat-containing protein At5g59200, chloroplastic [Phoenix dactylifera]	XP_008788339	0	93	1026.93	569	532
Nfr_c10905_g2_i1	pentatricopeptide repeat-containing protein chloroplastic	337	gi|672129656|ref|XP_008788339.1|PREDICTED: putative pentatricopeptide repeat-containing protein At5g59200, chloroplastic [Phoenix dactylifera]	XP_008788339	2.68809e-34	87	132.88	80	70
Nfr_c10908_g1_i1	low quality protein: blue-light photoreceptor phr2	711	gi|672132540|ref|XP_008789855.1|PREDICTED: LOW QUALITY PROTEIN: blue-light photoreceptor PHR2 [Phoenix dactylifera]	XP_008789855	2.31742e-32	91	130.954	74	68
Nfr_c10909_g1_i2	protein tprxl	1067	gi|672129141|ref|XP_008788075.1|PREDICTED: uncharacterized protein LOC103705937 [Phoenix dactylifera]	XP_008788075	2.97475e-127	72	375.555	317	229
Nfr_c1091_g1_i1	ribonuclease h protein at1g65750	257	gi|672209067|ref|XP_008780589.1|PREDICTED: uncharacterized protein LOC103700421, partial [Phoenix dactylifera]	XP_008780589	1.20626e-07	63	55.8398	55	35
Nfr_c10910_g1_i1	kinase protein with adenine nucleotide alpha hydrolases-like domain isoform 1	508	gi|297743103|emb|CBI35970.3|unnamed protein product [Vitis vinifera]	CBI35970	1.43543e-95	92	297.745	169	156
Nfr_c10911_g1_i1	PREDICTED: uncharacterized protein LOC103723100	213	gi|672183694|ref|XP_008812133.1|PREDICTED: uncharacterized protein LOC103723100 [Phoenix dactylifera]	XP_008812133	7.32508e-18	76	80.8777	60	46
Nfr_c10913_g1_i1	PREDICTED: uncharacterized protein LOC103723077	463	gi|672183644|ref|XP_008812106.1|PREDICTED: uncharacterized protein LOC103723077 [Phoenix dactylifera]	XP_008812106	1.77194e-10	80	67.0106	46	37
Nfr_c10914_g1_i1	nuclear valosin-containing	208	gi|672133836|ref|XP_008790554.1|PREDICTED: nuclear valosin-containing protein-like [Phoenix dactylifera]	XP_008790554	1.43769e-26	82	108.612	68	56
Nfr_c10916_g1_i1	dna ligase 4 isoform x3	539	gi|672117180|ref|XP_008781771.1|PREDICTED: DNA ligase 4 isoform X3 [Phoenix dactylifera]	XP_008781771	5.87205e-84	83	276.944	178	149
Nfr_c10922_g1_i1	wall-associated receptor kinase 2-like	713	gi|359492355|ref|XP_002284688.2|PREDICTED: wall-associated receptor kinase 2-like [Vitis vinifera]	XP_002284688	2.95953e-58	64	204.912	219	141
Nfr_c10924_g1_i1	lipoamide acyltransferase component of branched-chain alpha-keto acid dehydrogenase mitochondrial	507	gi|672132524|ref|XP_008789847.1|PREDICTED: lipoamide acyltransferase component of branched-chain alpha-keto acid dehydrogenase complex, mitochondrial [Phoenix dactylifera]	XP_008789847	2.22464e-42	92	155.992	88	81
Nfr_c10924_g2_i1	lipoamide acyltransferase component of branched-chain alpha-keto acid dehydrogenase mitochondrial	429	gi|672132524|ref|XP_008789847.1|PREDICTED: lipoamide acyltransferase component of branched-chain alpha-keto acid dehydrogenase complex, mitochondrial [Phoenix dactylifera]	XP_008789847	1.2247e-76	94	244.202	137	130
Nfr_c10929_g1_i1	PREDICTED: uncharacterized protein LOC103696050	812	gi|672192482|ref|XP_008775778.1|PREDICTED: uncharacterized protein LOC103696050 [Phoenix dactylifera]	XP_008775778	1.5046e-150	89	458.759	269	240
Nfr_c10929_g2_i1	PREDICTED: uncharacterized protein LOC103696050	279	gi|672192482|ref|XP_008775778.1|PREDICTED: uncharacterized protein LOC103696050 [Phoenix dactylifera]	XP_008775778	9.46327e-47	91	167.933	92	84
Nfr_c10936_g1_i1	pentatricopeptide repeat-containing protein at1g08070-like	1126	gi|672176917|ref|XP_008808540.1|PREDICTED: pentatricopeptide repeat-containing protein At1g08070-like [Phoenix dactylifera]	XP_008808540	0	95	652.514	351	334
Nfr_c10937_g1_i1	probable protein phosphatase 2c 33	223	gi|672143327|ref|XP_008795536.1|PREDICTED: probable protein phosphatase 2C 33 [Phoenix dactylifera]	XP_008795536	6.16218e-42	97	149.058	74	72
Nfr_c10938_g1_i1	nac transcription factor 25-like isoform x5	209	gi|672192555|ref|XP_008775798.1|PREDICTED: NAC transcription factor 29-like [Phoenix dactylifera]	XP_008775798	3.75266e-33	88	125.176	70	62
Nfr_c10939_g1_i1	armadillo repeat-containing protein 6	832	gi|672190390|ref|XP_008775238.1|PREDICTED: armadillo repeat-containing protein 6 [Phoenix dactylifera]	XP_008775238	1.8618e-129	91	383.645	223	204
Nfr_c10941_g1_i1	kinase 1 family protein	542	gi|672201056|ref|XP_008778034.1|PREDICTED: protein kinase G11A-like [Phoenix dactylifera]	XP_008778034	2.97916e-119	96	358.221	180	174
Nfr_c10942_g1_i1	pentatricopeptide repeat-containing protein at3g49142	275	gi|672171962|ref|XP_008806061.1|PREDICTED: pentatricopeptide repeat-containing protein At4g37380, chloroplastic-like [Phoenix dactylifera]	XP_008806061	1.07212e-50	93	176.407	91	85
Nfr_c10945_g1_i1	dph4 homolog	966	gi|672206930|ref|XP_008779566.1|PREDICTED: DPH4 homolog [Phoenix dactylifera]	XP_008779566	3.38347e-84	90	259.61	150	136
Nfr_c10946_g1_i1	cinnamoyl- reductase 2-like isoform x2	321	gi|672163898|ref|XP_008801810.1|PREDICTED: cinnamoyl-CoA reductase 2-like isoform X2 [Phoenix dactylifera]	XP_008801810	8.32659e-67	96	213.001	106	102
Nfr_c10946_g2_i1	cinnamoyl- reductase 2-like	708	gi|672109525|ref|XP_008790508.1|PREDICTED: cinnamoyl-CoA reductase 2-like [Phoenix dactylifera]	XP_008790508	3.48455e-91	95	283.493	150	143
Nfr_c10947_g1_i1	protein dj-1 homolog d isoform x2	262	gi|672112134|ref|XP_008804215.1|PREDICTED: protein DJ-1 homolog D isoform X2 [Phoenix dactylifera]	XP_008804215	7.26351e-40	88	142.51	86	76
Nfr_c10952_g1_i1	PREDICTED: uncharacterized protein LOC103711172 isoform X2	433	gi|672143150|ref|XP_008795445.1|PREDICTED: uncharacterized protein LOC103711172 isoform X2 [Phoenix dactylifera]	XP_008795445	3.74965e-55	72	184.111	144	104
Nfr_c10955_g1_i1	u-box domain-containing protein 19-like	469	gi|449469687|ref|XP_004152550.1|PREDICTED: U-box domain-containing protein 19-like [Cucumis sativus] >gi|449487863|ref|XP_004157838.1| PREDICTED: U-box domain-containing protein 19-like [Cucumis sativus]	XP_004152550	2.56977e-14	70	78.1814	68	48
Nfr_c10956_g1_i1	wd repeat-containing protein 6 isoform x2	341	gi|672180430|ref|XP_008810408.1|PREDICTED: WD repeat-containing protein 6 isoform X2 [Phoenix dactylifera]	XP_008810408	2.7169e-68	96	230.335	113	109
Nfr_c10956_g2_i1	wd repeat-containing protein 6	245	gi|672180430|ref|XP_008810408.1|PREDICTED: WD repeat-containing protein 6 isoform X2 [Phoenix dactylifera]	XP_008810408	1.74105e-42	92	155.221	81	75
Nfr_c10958_g1_i1	histone acetyltransferase hac1-like isoform x2	238	gi|672118401|ref|XP_008782409.1|PREDICTED: histone acetyltransferase HAC1-like isoform X2 [Phoenix dactylifera]	XP_008782409	3.50881e-24	91	102.834	57	52
Nfr_c10961_g1_i1	rna-dependent rna polymerase 2	265	gi|672115615|ref|XP_008780950.1|PREDICTED: probable RNA-dependent RNA polymerase 2 [Phoenix dactylifera]	XP_008780950	1.27777e-48	95	172.94	88	84
Nfr_c10961_g2_i1	rna-dependent rna polymerase 2-like	426	gi|672115615|ref|XP_008780950.1|PREDICTED: probable RNA-dependent RNA polymerase 2 [Phoenix dactylifera]	XP_008780950	3.85211e-80	95	264.233	141	134
Nfr_c10963_g1_i1	atypical cys his rich thioredoxin 2	1027	gi|225444940|ref|XP_002282326.1|PREDICTED: thioredoxin-like 2, chloroplastic [Vitis vinifera] >gi|297738677|emb|CBI27922.3| unnamed protein product [Vitis vinifera]	XP_002282326	9.21968e-87	81	268.085	183	149
Nfr_c10969_g1_i1	transcription factor bhlh128-like	715	gi|672195625|ref|XP_008776591.1|PREDICTED: transcription factor bHLH128-like [Phoenix dactylifera]	XP_008776591	5.43644e-124	95	363.614	197	188
Nfr_c1097_g1_i1	folylpolyglutamate synthase isoform x1	1877	gi|672166432|ref|XP_008803144.1|PREDICTED: folylpolyglutamate synthase isoform X1 [Phoenix dactylifera]	XP_008803144	0	92	989.564	543	504
Nfr_c10971_g1_i1	zinc finger family protein	710	gi|672168466|ref|XP_008804235.1|PREDICTED: E3 ubiquitin-protein ligase EL5-like [Phoenix dactylifera]	XP_008804235	1.42489e-41	61	146.362	131	80
Nfr_c10980_g1_i1	protein oberon 1 isoform x2	230	gi|672166937|ref|XP_008803409.1|PREDICTED: protein OBERON 1 isoform X2 [Phoenix dactylifera]	XP_008803409	4.33442e-34	81	129.413	76	62
Nfr_c10987_g1_i1	atp-dependent clp protease proteolytic subunit	1494	gi|672192212|ref|XP_008775711.1|PREDICTED: ATP-dependent Clp protease proteolytic subunit-related protein 1, chloroplastic [Phoenix dactylifera]	XP_008775711	0	92	660.988	375	347
Nfr_c10991_g1_i1	decapping nuclease dxo chloroplastic isoform x3	856	gi|672166301|ref|XP_008803076.1|PREDICTED: decapping nuclease DXO homolog, chloroplastic isoform X3 [Phoenix dactylifera]	XP_008803076	6.67538e-55	97	193.356	95	93
Nfr_c10993_g1_i1	l-lactate dehydrogenase a-like	1200	gi|672177295|ref|XP_008808737.1|PREDICTED: L-lactate dehydrogenase B [Phoenix dactylifera]	XP_008808737	0	94	621.313	350	332
Nfr_c10994_g1_i1	3-ketoacyl- synthase protein	289	gi|363818292|gb|AEW31339.1|putative 3-ketoacyl-CoA synthase protein [Elaeis guineensis]	AEW31339	1.26727e-55	95	180.259	96	92
Nfr_c10996_g1_i1	beach domain-containing protein lvsc	626	gi|672142242|ref|XP_008794978.1|PREDICTED: BEACH domain-containing protein lvsC [Phoenix dactylifera]	XP_008794978	3.50798e-94	80	309.301	208	168
Nfr_c10996_g2_i1	beach domain-containing protein lvsc	370	gi|672142242|ref|XP_008794978.1|PREDICTED: BEACH domain-containing protein lvsC [Phoenix dactylifera]	XP_008794978	2.92851e-65	95	222.246	123	118
Nfr_c10998_g1_i1	PREDICTED: uncharacterized protein LOC103702548 isoform X1	859	gi|672108079|ref|XP_008783247.1|PREDICTED: uncharacterized protein LOC103702548 isoform X1 [Phoenix dactylifera]	XP_008783247	1.25853e-130	92	377.096	207	192
Nfr_c11001_g1_i1	f-box protein at5g62510-like isoform x2	358	gi|672120394|ref|XP_008783460.1|PREDICTED: F-box protein At5g62510-like isoform X2 [Phoenix dactylifera]	XP_008783460	4.04221e-41	67	150.214	120	81
Nfr_c11002_g1_i1	protein rer1b-like	784	gi|672123130|ref|XP_008784915.1|PREDICTED: protein RER1B-like [Phoenix dactylifera] >gi|672123132|ref|XP_008784918.1| PREDICTED: protein RER1B-like [Phoenix dactylifera]	XP_008784915	2.69371e-34	95	130.568	65	62
Nfr_c11002_g1_i2	protein rer1b-like	748	gi|672123130|ref|XP_008784915.1|PREDICTED: protein RER1B-like [Phoenix dactylifera] >gi|672123132|ref|XP_008784918.1| PREDICTED: protein RER1B-like [Phoenix dactylifera]	XP_008784915	1.90868e-34	95	130.568	65	62
Nfr_c11003_g1_i1	uncharacterized loc101203623	611	gi|672133621|ref|XP_008790439.1|PREDICTED: uncharacterized protein LOC103707647 [Phoenix dactylifera]	XP_008790439	1.3898e-57	86	191.815	122	106
Nfr_c11004_g1_i1	upf0496 protein 4-like	275	gi|672172672|ref|XP_008806437.1|PREDICTED: UPF0496 protein 4-like [Phoenix dactylifera]	XP_008806437	7.16478e-21	59	92.4337	91	54
Nfr_c11004_g2_i1	upf0496 protein 4-like	288	gi|672172672|ref|XP_008806437.1|PREDICTED: UPF0496 protein 4-like [Phoenix dactylifera]	XP_008806437	2.343e-17	71	83.1889	66	47
Nfr_c11005_g1_i1	snf2 domain-containing protein classy 3-like	263	gi|672142042|ref|XP_008794871.1|PREDICTED: SNF2 domain-containing protein CLASSY 3-like [Phoenix dactylifera]	XP_008794871	6.93695e-24	71	102.449	85	61
Nfr_c11005_g2_i1	snf2 domain-containing protein classy 3-like	367	gi|672142042|ref|XP_008794871.1|PREDICTED: SNF2 domain-containing protein CLASSY 3-like [Phoenix dactylifera]	XP_008794871	6.51034e-44	76	161.384	125	95
Nfr_c11006_g2_i1	PREDICTED: uncharacterized protein LOC103715052	298	gi|672161904|ref|XP_008800780.1|PREDICTED: uncharacterized protein LOC103715052 [Phoenix dactylifera]	XP_008800780	2.61474e-23	86	101.293	60	52
Nfr_c11008_g1_i1	probable chromo domain-containing protein lhp1	1159	gi|672171342|ref|XP_008805740.1|PREDICTED: probable chromo domain-containing protein LHP1 [Phoenix dactylifera]	XP_008805740	9.51973e-145	87	423.32	253	222
Nfr_c11008_g2_i1	probable chromo domain-containing protein lhp1	304	gi|672171342|ref|XP_008805740.1|PREDICTED: probable chromo domain-containing protein LHP1 [Phoenix dactylifera]	XP_008805740	7.2576e-34	78	127.872	79	62
Nfr_c11009_g1_i1	protein homolog	312	gi|672145346|ref|XP_008796588.1|PREDICTED: uncharacterized protein LOC103712003 [Phoenix dactylifera]	XP_008796588	6.61065e-38	72	138.272	103	75
Nfr_c11009_g2_i1	PREDICTED: uncharacterized protein LOC103712003	366	gi|672145346|ref|XP_008796588.1|PREDICTED: uncharacterized protein LOC103712003 [Phoenix dactylifera]	XP_008796588	2.33183e-09	71	62.3882	49	35
Nfr_c11010_g1_i1	pentatricopeptide repeat-containing protein at4g21300-like	222	gi|672127248|ref|XP_008787087.1|PREDICTED: pentatricopeptide repeat-containing protein At4g21300-like [Phoenix dactylifera]	XP_008787087	3.12468e-35	93	134.035	73	68
Nfr_c11013_g1_i1	pentatricopeptide repeat-containing protein at5g48910-like	473	gi|672129864|ref|XP_008788449.1|PREDICTED: pentatricopeptide repeat-containing protein At5g48910-like [Phoenix dactylifera]	XP_008788449	1.95867e-57	81	195.282	129	105
Nfr_c11016_g1_i1	bel1-like homeodomain protein 7 isoform x2	310	gi|672140431|ref|XP_008794017.1|PREDICTED: BEL1-like homeodomain protein 7 isoform X2 [Phoenix dactylifera] >gi|672140433|ref|XP_008794018.1| PREDICTED: BEL1-like homeodomain protein 7 isoform X2 [Phoenix dactylifera] >gi|672140435|ref|XP_008794019.1| PREDICTED: BEL1-like homeodomain protein 7 isoform X2 [Phoenix dactylifera]	XP_008794017	9.32205e-24	81	102.834	66	54
Nfr_c11017_g1_i1	PREDICTED: uncharacterized protein LOC103695762	787	gi|672190974|ref|XP_008775392.1|PREDICTED: uncharacterized protein LOC103695762 [Phoenix dactylifera]	XP_008775392	1.67143e-138	95	396.741	201	191
Nfr_c11018_g1_i1	PREDICTED: LOW QUALITY PROTEIN: uncharacterized protein LOC103710306	410	gi|672140761|ref|XP_008794193.1|PREDICTED: LOW QUALITY PROTEIN: uncharacterized protein LOC103710306 [Phoenix dactylifera]	XP_008794193	2.5913e-59	85	205.682	136	116
Nfr_c11021_g1_i1	malonyl- mitochondrial isoform x2	516	gi|672171035|ref|XP_008805593.1|PREDICTED: malonyl-CoA decarboxylase, mitochondrial isoform X2 [Phoenix dactylifera]	XP_008805593	6.58929e-76	96	244.202	127	123
Nfr_c11022_g1_i1	methionine s-methyltransferase	516	gi|672177714|ref|XP_008808958.1|PREDICTED: methionine S-methyltransferase [Phoenix dactylifera]	XP_008808958	4.16174e-76	97	254.218	131	128
Nfr_c11022_g2_i1	methionine s-methyltransferase	334	gi|672177714|ref|XP_008808958.1|PREDICTED: methionine S-methyltransferase [Phoenix dactylifera]	XP_008808958	1.01184e-48	80	174.481	110	88
Nfr_c11023_g1_i1	sn1-specific diacylglycerol lipase beta-like	317	gi|672120992|ref|XP_008783785.1|PREDICTED: uncharacterized protein LOC103702924 isoform X1 [Phoenix dactylifera]	XP_008783785	2.32686e-44	78	153.68	106	83
Nfr_c11023_g2_i1	sn1-specific diacylglycerol lipase beta isoform x3	447	gi|657977551|ref|XP_008380695.1|PREDICTED: sn1-specific diacylglycerol lipase beta isoform X3 [Malus domestica]	XP_008380695	3.65361e-66	79	219.164	148	117
Nfr_c11024_g1_i1	tim44-like domain containing protein	342	gi|242051094|ref|XP_002463291.1|hypothetical protein SORBIDRAFT_02g041340 [Sorghum bicolor] >gi|241926668|gb|EER99812.1| hypothetical protein SORBIDRAFT_02g041340 [Sorghum bicolor]	XP_002463291	6.4196e-59	93	186.422	113	106
Nfr_c11024_g2_i1	39s ribosomal protein mitochondrial-like	333	gi|672203256|ref|XP_008778599.1|PREDICTED: 39S ribosomal protein L45, mitochondrial-like [Phoenix dactylifera]	XP_008778599	1.67236e-19	97	87.0409	42	41
Nfr_c11025_g1_i1	PREDICTED: uncharacterized protein LOC103717758	2850	gi|672168913|ref|XP_008804473.1|PREDICTED: uncharacterized protein LOC103717758 [Phoenix dactylifera]	XP_008804473	0	85	1084.71	660	561
Nfr_c11029_g1_i1	secretory carrier-associated membrane protein 2-like isoform x1	1237	gi|672179502|ref|XP_008809919.1|PREDICTED: secretory carrier-associated membrane protein 2-like isoform X1 [Phoenix dactylifera]	XP_008809919	2.7e-153	79	443.736	310	245
Nfr_c11030_g1_i1	PREDICTED: uncharacterized protein LOC103715916	208	gi|672111690|ref|XP_008801938.1|PREDICTED: uncharacterized protein LOC103715916 [Phoenix dactylifera]	XP_008801938	5.32885e-10	91	62.003	34	31
Nfr_c11033_g1_i1	nudix hydrolase chloroplastic-like	237	gi|672112251|ref|XP_008804775.1|PREDICTED: nudix hydrolase 23, chloroplastic-like [Phoenix dactylifera]	XP_008804775	1.7442e-33	86	124.02	73	63
Nfr_c11035_g1_i1	pentatricopeptide repeat-containing protein mitochondrial	243	gi|672115817|ref|XP_008781058.1|PREDICTED: pentatricopeptide repeat-containing protein At1g56690, mitochondrial [Phoenix dactylifera] >gi|672115819|ref|XP_008781059.1| PREDICTED: pentatricopeptide repeat-containing protein At1g56690, mitochondrial [Phoenix dactylifera]	XP_008781058	1.22946e-33	81	129.798	80	65
Nfr_c11037_g1_i1	septum-promoting gtp-binding protein 1-like	230	gi|672167398|ref|XP_008803658.1|PREDICTED: septum-promoting GTP-binding protein 1-like [Phoenix dactylifera]	XP_008803658	1.04657e-27	72	108.612	76	55
Nfr_c11040_g1_i1	PREDICTED: uncharacterized protein LOC103701010 isoform X2	1039	gi|672116018|ref|XP_008781160.1|PREDICTED: uncharacterized protein LOC103701010 isoform X2 [Phoenix dactylifera]	XP_008781160	2.42806e-116	77	345.125	252	196
Nfr_c11045_g1_i1	PREDICTED: uncharacterized protein LOC103718651	1252	gi|672171442|ref|XP_008805792.1|PREDICTED: uncharacterized protein LOC103718651 [Phoenix dactylifera]	XP_008805792	1.78987e-132	71	422.55	333	238
Nfr_c11048_g1_i1	f-box fbd lrr-repeat protein at3g26920-like	348	gi|672193617|ref|XP_008776079.1|PREDICTED: F-box/FBD/LRR-repeat protein At3g26920-like [Phoenix dactylifera]	XP_008776079	7.1146e-20	86	92.0485	61	53
Nfr_c11051_g1_i1	PREDICTED: uncharacterized protein LOC103714816 isoform X2	418	gi|672111394|ref|XP_008800476.1|PREDICTED: uncharacterized protein LOC103714816 isoform X2 [Phoenix dactylifera]	XP_008800476	4.33359e-59	78	199.134	138	109
Nfr_c11052_g1_i1	probable wrky transcription factor 41	322	gi|672107045|ref|XP_008791211.1|PREDICTED: probable WRKY transcription factor 41 [Phoenix dactylifera]	XP_008791211	1.9031e-27	58	110.153	107	63
Nfr_c11053_g1_i1	pre-rrna-processing protein esf1-like	2697	gi|672126407|ref|XP_008786653.1|PREDICTED: pre-rRNA-processing protein esf1-like [Phoenix dactylifera] >gi|672199271|ref|XP_008777568.1| PREDICTED: pre-rRNA-processing protein esf1-like [Phoenix dactylifera]	XP_008786653	0	70	964.911	784	552
Nfr_c11058_g1_i1	arginine biosynthesis bifunctional protein chloroplastic	388	gi|672175393|ref|XP_008807747.1|PREDICTED: arginine biosynthesis bifunctional protein ArgJ, chloroplastic [Phoenix dactylifera]	XP_008807747	2.93668e-19	93	90.8929	45	42
Nfr_c11062_g1_i1	PREDICTED: uncharacterized protein LOC103715497 isoform X1	1080	gi|672163064|ref|XP_008801363.1|PREDICTED: uncharacterized protein LOC103715497 isoform X1 [Phoenix dactylifera]	XP_008801363	6.1706e-82	56	263.077	271	154
Nfr_c11063_g1_i1	protein tify 10a-like	264	gi|672204692|ref|XP_008778980.1|PREDICTED: protein TIFY 10A-like [Phoenix dactylifera]	XP_008778980	2.62173e-29	75	113.235	88	66
Nfr_c11064_g1_i1	disease resistance protein rga3	252	gi|672196481|ref|XP_008776817.1|PREDICTED: putative disease resistance protein RGA3 [Phoenix dactylifera]	XP_008776817	2.19406e-08	61	58.151	80	49
Nfr_c11068_g1_i1	protein bzr1 homolog 3-like	422	gi|672144333|ref|XP_008796066.1|PREDICTED: protein BZR1 homolog 3 [Phoenix dactylifera]	XP_008796066	6.87906e-51	92	172.94	93	86
Nfr_c11070_g1_i1	50s ribosomal protein l33	684	gi|672140907|ref|XP_008794269.1|PREDICTED: 39S ribosomal protein L33, mitochondrial-like [Phoenix dactylifera] >gi|672162972|ref|XP_008801315.1| PREDICTED: 39S ribosomal protein L33, mitochondrial-like [Phoenix dactylifera] >gi|672162974|ref|XP_008801316.1| PREDICTED: 39S ribosomal protein L33, mitochondrial-like [Phoenix dactylifera] >gi|672162976|ref|XP_008801317.1| PREDICTED: 39S ribosomal pro…	XP_008794269	7.08936e-31	100	116.316	57	57
Nfr_c11071_g1_i1	dna-3-methyladenine glycosylase i	205	gi|672157513|ref|XP_008798468.1|PREDICTED: uncharacterized protein LOC103713352 [Phoenix dactylifera]	XP_008798468	7.92316e-21	97	92.0485	47	46
Nfr_c11073_g1_i1	pentatricopeptide repeat-containing protein at5g27270-like	832	gi|672191145|ref|XP_008775436.1|PREDICTED: pentatricopeptide repeat-containing protein At5g27270 isoform X1 [Phoenix dactylifera]	XP_008775436	9.79008e-180	96	531.561	277	268
Nfr_c11073_g2_i1	pentatricopeptide repeat-containing protein at5g27270 isoform x2	317	gi|672191149|ref|XP_008775437.1|PREDICTED: pentatricopeptide repeat-containing protein At5g27270 isoform X2 [Phoenix dactylifera]	XP_008775437	2.17975e-57	95	198.749	105	100
Nfr_c11075_g1_i1	anoctamin-like protein os01g0706700	499	gi|672156369|ref|XP_008797881.1|PREDICTED: anoctamin-like protein Os01g0706700 [Phoenix dactylifera]	XP_008797881	1.01439e-85	86	272.322	166	144
Nfr_c11075_g2_i1	anoctamin-like protein os01g0706700	290	gi|672156369|ref|XP_008797881.1|PREDICTED: anoctamin-like protein Os01g0706700 [Phoenix dactylifera]	XP_008797881	2.15192e-56	98	192.2	96	95
Nfr_c11078_g1_i1	PREDICTED: uncharacterized protein LOC103722332	283	gi|672181686|ref|XP_008811068.1|PREDICTED: uncharacterized protein LOC103722332 [Phoenix dactylifera]	XP_008811068	1.29712e-33	73	130.568	94	69
Nfr_c11081_g1_i1	histone-lysine n- h3 lysine-9 specific suvh1-like	2716	gi|672137397|ref|XP_008792425.1|PREDICTED: histone-lysine N-methyltransferase, H3 lysine-9 specific SUVH1-like [Phoenix dactylifera] >gi|672137399|ref|XP_008792426.1| PREDICTED: histone-lysine N-methyltransferase, H3 lysine-9 specific SUVH1-like [Phoenix dactylifera] >gi|672137401|ref|XP_008792427.1| PREDICTED: histone-lysine N-methyltransferase, H3 lysine-9 specific SUVH1-like [Phoenix dactylife…	XP_008792425	0	96	1347.41	706	678
Nfr_c11083_g1_i1	small rna degrading nuclease 3-like isoform x2	796	gi|672202919|ref|XP_008778509.1|PREDICTED: small RNA degrading nuclease 3-like isoform X2 [Phoenix dactylifera]	XP_008778509	7.93444e-88	87	266.929	171	150
Nfr_c11085_g1_i1	protein pat1 homolog 1-like isoform x2	754	gi|672179183|ref|XP_008809752.1|PREDICTED: uncharacterized protein LOC103721355 [Phoenix dactylifera]	XP_008809752	1.71355e-22	96	99.7525	54	52
Nfr_c11088_g1_i1	PREDICTED: uncharacterized protein LOC103704680	256	gi|672108687|ref|XP_008786298.1|PREDICTED: uncharacterized protein LOC103704680 [Phoenix dactylifera] >gi|672108689|ref|XP_008786308.1| PREDICTED: uncharacterized protein LOC103704680 [Phoenix dactylifera] >gi|672108691|ref|XP_008786317.1| PREDICTED: uncharacterized protein LOC103704680 [Phoenix dactylifera]	XP_008786298	4.16608e-18	67	85.5001	73	49
Nfr_c11089_g1_i2	60s acidic ribosomal protein p1-like	733	gi|672183197|ref|XP_008811869.1|PREDICTED: 60S acidic ribosomal protein P1-like [Phoenix dactylifera]	XP_008811869	1.44947e-26	93	107.457	61	57
Nfr_c11090_g1_i1	probable indole-3-acetic acid-amido synthetase	882	gi|672207621|ref|XP_008779774.1|PREDICTED: probable indole-3-acetic acid-amido synthetase GH3.8 [Phoenix dactylifera]	XP_008779774	1.37081e-159	95	465.692	258	246
Nfr_c11091_g1_i1	uncharacterized ring finger protein isoform x2	347	gi|672156585|ref|XP_008797986.1|PREDICTED: uncharacterized RING finger protein C4G3.12c isoform X2 [Phoenix dactylifera]	XP_008797986	1.2949e-40	81	148.673	105	86
Nfr_c11094_g1_i1	dnaj-related protein scj1-like	637	gi|672125806|ref|XP_008786330.1|PREDICTED: dnaJ homolog subfamily C member 7 homolog isoform X2 [Phoenix dactylifera]	XP_008786330	1.4419e-11	91	67.781	37	34
Nfr_c11094_g1_i2	dnaj-related protein scj1-like	715	gi|672144732|ref|XP_008796266.1|PREDICTED: dnaJ-related protein SCJ1-like [Phoenix dactylifera] >gi|672144734|ref|XP_008796267.1| PREDICTED: dnaJ-related protein SCJ1-like [Phoenix dactylifera] >gi|672144736|ref|XP_008796268.1| PREDICTED: dnaJ-related protein SCJ1-like [Phoenix dactylifera]	XP_008796266	8.45621e-23	52	97.8265	121	63
Nfr_c11097_g1_i1	ring-h2 finger protein atl52-like	559	gi|672196950|ref|XP_008776946.1|PREDICTED: RING-H2 finger protein ATL52 [Phoenix dactylifera]	XP_008776946	1.27268e-52	88	180.644	107	95
Nfr_c1110_g1_i1	alkaline phosphatase d	697	gi|672158849|ref|XP_008799169.1|PREDICTED: uncharacterized protein LOC103713897 [Phoenix dactylifera]	XP_008799169	3.2147e-119	94	345.895	184	173
Nfr_c11101_g1_i1	kda proline-rich partial	816	gi|672199662|ref|XP_008777671.1|PREDICTED: 36.4 kDa proline-rich protein-like, partial [Phoenix dactylifera]	XP_008777671	8.37846e-15	52	78.9518	82	43
Nfr_c11102_g1_i1	protein smg7-like isoform x1	1483	gi|672130583|ref|XP_008788825.1|PREDICTED: protein SMG7-like isoform X2 [Phoenix dactylifera]	XP_008788825	0	87	793.112	494	430
Nfr_c11102_g2_i1	protein smg7-like isoform x1	1420	gi|672130583|ref|XP_008788825.1|PREDICTED: protein SMG7-like isoform X2 [Phoenix dactylifera]	XP_008788825	1.41192e-93	90	311.997	172	156
Nfr_c11106_g1_i1	PREDICTED: uncharacterized protein LOC100844507	460	gi|357113818|ref|XP_003558698.1|PREDICTED: uncharacterized protein LOC100844507 [Brachypodium distachyon]	XP_003558698	9.81032e-29	88	119.398	77	68
Nfr_c11106_g2_i1	PREDICTED: uncharacterized protein LOC103698530 isoform X2	421	gi|672203962|ref|XP_008778784.1|PREDICTED: uncharacterized protein LOC103698530 isoform X2 [Phoenix dactylifera]	XP_008778784	1.97595e-82	95	265.003	139	133
Nfr_c11107_g1_i1	e3 ubiquitin-protein ligase upl1-like	287	gi|672179545|ref|XP_008809942.1|PREDICTED: E3 ubiquitin-protein ligase UPL1-like [Phoenix dactylifera]	XP_008809942	1.98988e-54	95	189.504	95	91
Nfr_c11107_g2_i1	e3 ubiquitin-protein ligase upl2-like isoform x1	616	gi|672142188|ref|XP_008794949.1|PREDICTED: E3 ubiquitin-protein ligase UPL2-like isoform X1 [Phoenix dactylifera]	XP_008794949	4.31897e-109	89	351.673	205	183
Nfr_c11108_g1_i1	transcription initiation factor tfiid subunit 13-like	769	gi|315937242|gb|ADU56179.1|transcription initiation factor TFIID subunit [Jatropha curcas] >gi|643716611|gb|KDP28237.1| hypothetical protein JCGZ_14008 [Jatropha curcas]	ADU56179	7.25222e-71	92	221.476	128	118
Nfr_c11109_g1_i1	gdsl esterase lipase cprd49-like	430	gi|672164190|ref|XP_008801963.1|PREDICTED: GDSL esterase/lipase CPRD49-like [Phoenix dactylifera]	XP_008801963	5.4626e-47	93	160.999	80	75
Nfr_c11109_g2_i1	gdsl esterase lipase cprd49-like	596	gi|672164190|ref|XP_008801963.1|PREDICTED: GDSL esterase/lipase CPRD49-like [Phoenix dactylifera]	XP_008801963	1.82666e-114	96	334.724	178	171
Nfr_c11111_g1_i1	endoplasmic reticulum	271	gi|672190255|ref|XP_008775199.1|PREDICTED: calcium-transporting ATPase type 2C member 1-like isoform X2 [Phoenix dactylifera]	XP_008775199	9.70178e-50	96	176.022	90	87
Nfr_c11111_g2_i1	calcium-transporting atpase type 2c member 1-like isoform x2	303	gi|672190255|ref|XP_008775199.1|PREDICTED: calcium-transporting ATPase type 2C member 1-like isoform X2 [Phoenix dactylifera]	XP_008775199	1.85206e-34	86	133.265	79	68
Nfr_c11115_g2_i1	serine threonine-protein kinase pbs1-like	398	gi|672116323|ref|XP_008781320.1|PREDICTED: serine/threonine-protein kinase PBS1-like [Phoenix dactylifera]	XP_008781320	1.05578e-54	93	175.252	102	95
Nfr_c11116_g1_i1	l-arabinokinase-like isoform x2	213	gi|672117088|ref|XP_008781723.1|PREDICTED: L-arabinokinase-like [Phoenix dactylifera]	XP_008781723	1.06096e-17	93	83.9593	46	43
Nfr_c11120_g1_i1	della protein	315	gi|672198442|ref|XP_008777332.1|PREDICTED: DELLA protein GAI-like [Phoenix dactylifera]	XP_008777332	3.23521e-27	73	112.464	82	60
Nfr_c11123_g1_i1	transcription factor voz1 isoform x4	227	gi|672157169|ref|XP_008798282.1|PREDICTED: transcription factor VOZ1 isoform X4 [Phoenix dactylifera]	XP_008798282	4.88839e-43	97	153.295	75	73
Nfr_c11123_g2_i1	transcription factor voz1 isoform x2	396	gi|672157165|ref|XP_008798280.1|PREDICTED: transcription factor VOZ1 isoform X2 [Phoenix dactylifera]	XP_008798280	1.1551e-33	80	130.954	90	72
Nfr_c11126_g1_i1	pentatricopeptide repeat-containing protein chloroplastic	298	gi|672160183|ref|XP_008799867.1|PREDICTED: pentatricopeptide repeat-containing protein At4g19440, chloroplastic [Phoenix dactylifera]	XP_008799867	2.21882e-54	96	188.734	98	95
Nfr_c11126_g2_i1	tetratricopeptide repeat-like superfamily isoform 1	564	gi|672160183|ref|XP_008799867.1|PREDICTED: pentatricopeptide repeat-containing protein At4g19440, chloroplastic [Phoenix dactylifera]	XP_008799867	2.63598e-113	96	348.591	187	181
Nfr_c11127_g1_i1	cbs domain-containing protein cbscbspb1-like isoform x4	822	gi|672172642|ref|XP_008806421.1|PREDICTED: CBS domain-containing protein CBSCBSPB1-like isoform X4 [Phoenix dactylifera]	XP_008806421	4.43861e-103	81	313.923	202	165
Nfr_c11127_g2_i1	cbs domain-containing protein cbscbspb1-like isoform x2	1201	gi|672172638|ref|XP_008806419.1|PREDICTED: CBS domain-containing protein CBSCBSPB1-like isoform X2 [Phoenix dactylifera]	XP_008806419	1.79787e-177	86	513.457	315	274
Nfr_c11129_g1_i1	flowering time control protein fpa isoform x2	378	gi|672141778|ref|XP_008794728.1|PREDICTED: flowering time control protein FPA isoform X2 [Phoenix dactylifera]	XP_008794728	3.33764e-07	56	56.6102	67	38
Nfr_c1113_g1_i1	katanin p80 wd40 repeat-containing subunit b1 homolog	230	gi|672160720|ref|XP_008800146.1|PREDICTED: katanin p80 WD40 repeat-containing subunit B1 homolog [Phoenix dactylifera]	XP_008800146	7.19736e-23	80	98.9821	76	61
Nfr_c11131_g1_i1	pentatricopeptide repeat-containing protein at1g13630 isoform x1	489	gi|672173104|ref|XP_008806671.1|PREDICTED: putative pentatricopeptide repeat-containing protein At1g13630 isoform X3 [Phoenix dactylifera] >gi|672173106|ref|XP_008806673.1| PREDICTED: putative pentatricopeptide repeat-containing protein At1g13630 isoform X3 [Phoenix dactylifera]	XP_008806671	1.21708e-90	93	284.648	162	152
Nfr_c11135_g2_i1	PREDICTED: uncharacterized protein LOC103721509 isoform X2	969	gi|672179621|ref|XP_008809982.1|PREDICTED: uncharacterized protein LOC103721509 isoform X2 [Phoenix dactylifera]	XP_008809982	1.16789e-110	91	327.02	181	166
Nfr_c1114_g1_i1	cytochrome b561 ferric reductase transmembrane protein family	1126	gi|672157283|ref|XP_008798343.1|PREDICTED: pentatricopeptide repeat-containing protein At2g13600-like [Phoenix dactylifera]	XP_008798343	1.94468e-143	89	446.432	266	237
Nfr_c11142_g1_i1	transcription factor gte10-like	304	gi|672162234|ref|XP_008800953.1|PREDICTED: transcription factor GTE10-like isoform X2 [Phoenix dactylifera]	XP_008800953	6.42618e-28	63	114.005	101	64
Nfr_c11143_g1_i1	probable cellulose synthase a catalytic subunit 1	327	gi|672108403|ref|XP_008784981.1|PREDICTED: probable cellulose synthase A catalytic subunit 1 [UDP-forming] [Phoenix dactylifera]	XP_008784981	1.42179e-52	83	185.267	108	90
Nfr_c11144_g1_i1	PREDICTED: uncharacterized protein LOC103707890	335	gi|672134330|ref|XP_008790813.1|PREDICTED: uncharacterized protein LOC103707890 [Phoenix dactylifera]	XP_008790813	1.52016e-42	79	156.377	111	88
Nfr_c11145_g1_i1	pentatricopeptide repeat-containing protein at5g65820	493	gi|672124661|ref|XP_008785724.1|PREDICTED: putative pentatricopeptide repeat-containing protein At5g65820 [Phoenix dactylifera]	XP_008785724	2.10983e-88	86	278.87	164	142
Nfr_c11145_g2_i1	pentatricopeptide repeat-containing protein at5g65820	282	gi|672124661|ref|XP_008785724.1|PREDICTED: putative pentatricopeptide repeat-containing protein At5g65820 [Phoenix dactylifera]	XP_008785724	9.41361e-52	97	179.489	93	91
Nfr_c11153_g1_i1	protein oberon 1 isoform x2	319	gi|672166937|ref|XP_008803409.1|PREDICTED: protein OBERON 1 isoform X2 [Phoenix dactylifera]	XP_008803409	5.10814e-29	72	117.087	93	67
Nfr_c11155_g1_i1	beta-hexosaminidase 2-like	1444	gi|672166975|ref|XP_008803429.1|PREDICTED: beta-hexosaminidase 2-like [Phoenix dactylifera]	XP_008803429	0	94	880.937	456	429
Nfr_c11157_g1_i1	phospholipid-transporting atpase 1-like	364	gi|672116300|ref|XP_008781308.1|PREDICTED: phospholipid-transporting ATPase 1-like [Phoenix dactylifera]	XP_008781308	6.26048e-20	75	92.8189	74	56
Nfr_c11158_g1_i1	surp and g-patch domain-containing protein 1-like protein	223	gi|672119318|ref|XP_008782894.1|PREDICTED: SURP and G-patch domain-containing protein 1-like protein [Phoenix dactylifera]	XP_008782894	1.78624e-07	54	55.0694	62	34
Nfr_c11159_g1_i1	pentatricopeptide repeat-containing protein at1g11290-like	416	gi|672176683|ref|XP_008808413.1|PREDICTED: pentatricopeptide repeat-containing protein At1g11290-like [Phoenix dactylifera]	XP_008808413	4.7578e-23	90	102.449	60	54
Nfr_c11161_g1_i1	pentatricopeptide repeat-containing protein chloroplastic isoform x2	250	gi|672176184|ref|XP_008808163.1|PREDICTED: pentatricopeptide repeat-containing protein At5g50280, chloroplastic isoform X2 [Phoenix dactylifera]	XP_008808163	9.00836e-20	83	90.5077	62	52
Nfr_c11161_g2_i1	pentatricopeptide repeat-containing protein chloroplastic isoform x2	248	gi|672176184|ref|XP_008808163.1|PREDICTED: pentatricopeptide repeat-containing protein At5g50280, chloroplastic isoform X2 [Phoenix dactylifera]	XP_008808163	2.22442e-38	89	143.28	82	73
Nfr_c11165_g1_i1	alanine--glyoxylate aminotransferase 2 homolog mitochondrial-like	1855	gi|672118782|ref|XP_008782610.1|PREDICTED: alanine--glyoxylate aminotransferase 2 homolog 3, mitochondrial-like [Phoenix dactylifera]	XP_008782610	0	93	800.816	441	414
Nfr_c11167_g1_i1	PREDICTED: LOW QUALITY PROTEIN: uncharacterized protein LOC103702788	287	gi|672120604|ref|XP_008783575.1|PREDICTED: LOW QUALITY PROTEIN: uncharacterized protein LOC103702788 [Phoenix dactylifera]	XP_008783575	1.33693e-11	63	53.9138	52	33
Nfr_c11171_g1_i1	histidine-containing phosphotransfer	810	gi|356576753|ref|XP_003556494.1|PREDICTED: histidine-containing phosphotransfer protein 1-like [Glycine max]	XP_003556494	3.85429e-12	74	71.2478	62	46
Nfr_c11171_g1_i2	histidine-containing phosphotransfer	756	gi|356576753|ref|XP_003556494.1|PREDICTED: histidine-containing phosphotransfer protein 1-like [Glycine max]	XP_003556494	2.92072e-12	74	71.2478	62	46
Nfr_c11174_g1_i1	lipid-transfer protein dir1	675	gi|672138457|ref|XP_008792988.1|PREDICTED: putative lipid-transfer protein DIR1 [Phoenix dactylifera]	XP_008792988	1.3389e-51	78	170.629	109	86
Nfr_c11175_g1_i1	alcohol dehydrogenase class-3-like	384	gi|672207181|ref|XP_008779629.1|PREDICTED: alcohol dehydrogenase class-3-like [Phoenix dactylifera] >gi|672207609|ref|XP_008779768.1| PREDICTED: alcohol dehydrogenase class-3-like [Phoenix dactylifera]	XP_008779629	2.87175e-18	100	82.0333	39	39
Nfr_c11175_g2_i1	alcohol dehydrogenase class-3-like	1304	gi|629081217|gb|KCW47662.1|hypothetical protein EUGRSUZ_K01401 [Eucalyptus grandis]	KCW47662	0	93	655.981	348	326
Nfr_c11178_g1_i1	uncharacterized loc101221627	815	gi|672176164|ref|XP_008808153.1|PREDICTED: uncharacterized protein LOC103720293 isoform X2 [Phoenix dactylifera]	XP_008808153	4.61183e-58	84	189.119	118	100
Nfr_c11179_g1_i1	PREDICTED: uncharacterized protein LOC103718243	911	gi|672170259|ref|XP_008805184.1|PREDICTED: uncharacterized protein LOC103718243 [Phoenix dactylifera]	XP_008805184	2.19173e-95	89	298.516	170	152
Nfr_c11180_g2_i1	PREDICTED: uncharacterized protein LOC103704129	316	gi|672124292|ref|XP_008785522.1|PREDICTED: uncharacterized protein LOC103704129 [Phoenix dactylifera]	XP_008785522	2.48038e-31	82	113.62	74	61
Nfr_c11183_g1_i1	e3 ubiquitin-protein ligase praja-2	2049	gi|672166197|ref|XP_008803022.1|PREDICTED: E3 ubiquitin-protein ligase Praja-2 [Phoenix dactylifera] >gi|672166199|ref|XP_008803024.1| PREDICTED: E3 ubiquitin-protein ligase Praja-2 [Phoenix dactylifera] >gi|672166201|ref|XP_008803025.1| PREDICTED: E3 ubiquitin-protein ligase Praja-2 [Phoenix dactylifera] >gi|672166203|ref|XP_008803026.1| PREDICTED: E3 ubiquitin-protein ligase Praja-2 [Phoenix da…	XP_008803022	0	87	909.057	536	471
Nfr_c11184_g1_i1	thiosulfate sulfurtransferase chloroplastic-like isoform x2	1053	gi|672116158|ref|XP_008781235.1|PREDICTED: thiosulfate sulfurtransferase 16, chloroplastic-like isoform X2 [Phoenix dactylifera]	XP_008781235	1.85023e-51	88	177.178	105	93
Nfr_c11185_g2_i1	nadh dehydrogenase	438	gi|672179565|ref|XP_008809952.1|PREDICTED: NADH dehydrogenase [ubiquinone] 1 alpha subcomplex subunit 2 [Phoenix dactylifera]	XP_008809952	6.14499e-62	97	193.356	98	96
Nfr_c11188_g2_i1	PREDICTED: uncharacterized protein LOC103713631	2093	gi|672158244|ref|XP_008798854.1|PREDICTED: uncharacterized protein LOC103713631 [Phoenix dactylifera]	XP_008798854	0	94	1250.73	663	624
Nfr_c11189_g1_i1	e3 ubiquitin-protein ligase rlim-like isoform x1	303	gi|672163422|ref|XP_008801560.1|PREDICTED: E3 ubiquitin-protein ligase MBR2-like isoform X3 [Phoenix dactylifera] >gi|672163424|ref|XP_008801561.1| PREDICTED: E3 ubiquitin-protein ligase MBR2-like isoform X3 [Phoenix dactylifera]	XP_008801560	1.82488e-28	70	114.39	99	70
Nfr_c11191_g1_i1	PREDICTED: uncharacterized protein LOC103707539	709	gi|672133353|ref|XP_008790291.1|PREDICTED: uncharacterized protein LOC103707539 [Phoenix dactylifera]	XP_008790291	1.40231e-31	52	122.094	165	87
Nfr_c11193_g1_i1	peroxidase 3-like	1520	gi|672200122|ref|XP_008777796.1|PREDICTED: peroxidase 3-like [Phoenix dactylifera]	XP_008777796	0	93	581.252	331	308
Nfr_c1120_g1_i1	bag family molecular chaperone regulator 6-like	415	gi|672134915|ref|XP_008791114.1|PREDICTED: uncharacterized protein LOC103708112 [Phoenix dactylifera]	XP_008791114	8.8098e-30	56	119.398	142	80
Nfr_c11203_g1_i1	high-affinity nickel-transport family protein	1375	gi|672173997|ref|XP_008807140.1|PREDICTED: uncharacterized protein LOC103719597 isoform X1 [Phoenix dactylifera]	XP_008807140	6.39327e-127	73	267.314	215	157
Nfr_c11203_g1_i2	PREDICTED: uncharacterized protein LOC103719597 isoform X1	1478	gi|672173997|ref|XP_008807140.1|PREDICTED: uncharacterized protein LOC103719597 isoform X1 [Phoenix dactylifera]	XP_008807140	0	79	525.783	374	298
Nfr_c11205_g1_i1	short chain dehydrogenase reductase	706	gi|672139397|ref|XP_008793478.1|PREDICTED: dehydrogenase/reductase SDR family member 12 [Phoenix dactylifera]	XP_008793478	3.32203e-116	92	342.813	195	181
Nfr_c11205_g2_i1	dehydrogenase reductase sdr family member 12	473	gi|672139397|ref|XP_008793478.1|PREDICTED: dehydrogenase/reductase SDR family member 12 [Phoenix dactylifera]	XP_008793478	1.62418e-80	94	248.825	134	127
Nfr_c11206_g1_i2	cca-adding enzyme	1719	gi|672134814|ref|XP_008791060.1|PREDICTED: uncharacterized protein LOC103708071 [Phoenix dactylifera]	XP_008791060	0	84	858.981	544	457
Nfr_c11219_g1_i1	protein transport protein sec61 subunit alpha- partial	231	gi|296087022|emb|CBI33285.3|unnamed protein product [Vitis vinifera] >gi|296090726|emb|CBI14849.3| unnamed protein product [Vitis vinifera]	CBI33285	3.93851e-44	98	147.902	76	75
Nfr_c11221_g1_i1	u-box domain-containing protein 30-like	583	gi|672183648|ref|XP_008812108.1|PREDICTED: U-box domain-containing protein 30-like [Phoenix dactylifera]	XP_008812108	8.44631e-38	70	143.665	107	75
Nfr_c11224_g1_i1	pentatricopeptide repeat-containing protein at5g03800-like	472	gi|672170637|ref|XP_008805381.1|PREDICTED: pentatricopeptide repeat-containing protein At5g03800 [Phoenix dactylifera]	XP_008805381	5.06853e-95	94	301.597	157	148
Nfr_c11225_g2_i1	adipocyte plasma membrane-associated	1042	gi|672165159|ref|XP_008802475.1|PREDICTED: adipocyte plasma membrane-associated protein-like [Phoenix dactylifera]	XP_008802475	0	92	551.592	306	284
Nfr_c11227_g1_i1	phosphoribosylformylglycinamidine cyclo- chloroplastic mitochondrial-like	1776	gi|672197115|ref|XP_008776989.1|PREDICTED: phosphoribosylformylglycinamidine cyclo-ligase, chloroplastic/mitochondrial [Phoenix dactylifera]	XP_008776989	0	89	649.818	386	344
Nfr_c11228_g1_i1	ubiquinone biosynthesis protein mitochondrial	1330	gi|672165183|ref|XP_008802487.1|PREDICTED: ubiquinone biosynthesis protein COQ9-B, mitochondrial isoform X1 [Phoenix dactylifera]	XP_008802487	1.59406e-176	88	503.442	299	264
Nfr_c11231_g1_i1	scrk2_orysj ame: full=fructokinase-2 ame: full=fructokinase ii ame: full=	1322	gi|672197505|ref|XP_008777085.1|PREDICTED: fructokinase-2-like [Phoenix dactylifera]	XP_008777085	0	95	603.979	331	315
Nfr_c11232_g1_i1	wd repeat and fyve domain-containing protein 3	244	gi|672187012|ref|XP_008813229.1|PREDICTED: LOW QUALITY PROTEIN: BEACH domain-containing protein lvsA-like [Phoenix dactylifera]	XP_008813229	1.25749e-42	96	155.606	81	78
Nfr_c11233_g1_i1	tankyrase 1	1058	gi|672175298|ref|XP_008807699.1|PREDICTED: tankyrase-2 [Phoenix dactylifera]	XP_008807699	9.38806e-129	90	375.17	211	192
Nfr_c11237_g1_i1	squamous cell carcinoma antigen recognized by t-cells 3 isoform x2	3056	gi|672129604|ref|XP_008788313.1|PREDICTED: squamous cell carcinoma antigen recognized by T-cells 3 isoform X1 [Phoenix dactylifera]	XP_008788313	0	89	1378.62	814	730
Nfr_c11238_g1_i1	tuliposide a-converting enzyme chloroplastic-like	295	gi|672167188|ref|XP_008803545.1|PREDICTED: tuliposide A-converting enzyme 2, chloroplastic-like [Phoenix dactylifera]	XP_008803545	8.21644e-13	95	70.8626	40	38
Nfr_c11239_g1_i1	upf0415 protein c7orf25 homolog	1299	gi|672148754|ref|XP_008797213.1|PREDICTED: UPF0415 protein C7orf25 homolog [Phoenix dactylifera] >gi|672148756|ref|XP_008797214.1| PREDICTED: UPF0415 protein C7orf25 homolog [Phoenix dactylifera] >gi|672148776|ref|XP_008797215.1| PREDICTED: UPF0415 protein C7orf25 homolog [Phoenix dactylifera]	XP_008797213	0	91	644.04	366	336
Nfr_c1124_g1_i1	protein nlrc3-like	580	gi|672131834|ref|XP_008789483.1|PREDICTED: uncharacterized protein LOC103706967 isoform X3 [Phoenix dactylifera]	XP_008789483	7.48385e-118	95	351.673	193	184
Nfr_c11240_g1_i1	arabinogalactan peptide 16-like	430	gi|672135581|ref|XP_008791460.1|PREDICTED: arabinogalactan peptide 16-like [Phoenix dactylifera]	XP_008791460	1.50454e-23	100	95.1301	47	47
Nfr_c11241_g1_i1	PREDICTED: uncharacterized protein LOC103710367 isoform X2	231	gi|672140921|ref|XP_008794275.1|PREDICTED: uncharacterized protein LOC103710367 isoform X2 [Phoenix dactylifera]	XP_008794275	2.19141e-40	93	139.813	75	70
Nfr_c11242_g1_i1	flowering-promoting factor 1-like protein 3	665	gi|672172749|ref|XP_008806479.1|PREDICTED: flowering-promoting factor 1-like protein 3 [Phoenix dactylifera] >gi|672200022|ref|XP_008777768.1| PREDICTED: flowering-promoting factor 1-like protein 3 [Phoenix dactylifera] >gi|672203541|ref|XP_008778674.1| PREDICTED: flowering-promoting factor 1-like protein 3 [Phoenix dactylifera]	XP_008806479	2.20119e-49	89	164.851	106	95
Nfr_c11244_g1_i1	short-chain dehydrogenase reductase 3a isoform x1	387	gi|672145310|ref|XP_008796570.1|PREDICTED: short-chain dehydrogenase reductase 3a isoform X1 [Phoenix dactylifera]	XP_008796570	5.0914e-10	91	63.929	37	34
Nfr_c11244_g2_i1	short-chain dehydrogenase reductase 3a isoform x2	857	gi|672145312|ref|XP_008796571.1|PREDICTED: short-chain dehydrogenase reductase 3a isoform X2 [Phoenix dactylifera]	XP_008796571	5.28772e-132	91	382.104	224	205
Nfr_c11247_g1_i1	3-oxo-delta( )-steroid 5-beta-reductase-like	1509	gi|672133989|ref|XP_008790634.1|PREDICTED: 3-oxo-Delta(4,5)-steroid 5-beta-reductase-like [Phoenix dactylifera]	XP_008790634	0	90	717.998	400	360
Nfr_c11249_g1_i1	plastid-specific 30s ribosomal protein chloroplast	920	gi|672202985|ref|XP_008778526.1|PREDICTED: 30S ribosomal protein 3, chloroplastic-like isoform X2 [Phoenix dactylifera]	XP_008778526	3.33208e-64	62	208.764	195	122
Nfr_c11249_g1_i2	plastid-specific 30s ribosomal protein chloroplast	941	gi|672202985|ref|XP_008778526.1|PREDICTED: 30S ribosomal protein 3, chloroplastic-like isoform X2 [Phoenix dactylifera]	XP_008778526	3.50699e-68	64	219.164	197	127
Nfr_c11256_g1_i1	carnitine racemase catalytic	1218	gi|672137235|ref|XP_008792336.1|PREDICTED: uncharacterized protein LOC103708981 [Phoenix dactylifera]	XP_008792336	1.54887e-111	76	335.109	240	184
Nfr_c11258_g1_i1	PREDICTED: uncharacterized protein LOC103697212 isoform X1	2064	gi|672198144|ref|XP_008777249.1|PREDICTED: uncharacterized protein LOC103697212 isoform X1 [Phoenix dactylifera] >gi|672198148|ref|XP_008777250.1| PREDICTED: uncharacterized protein LOC103697212 isoform X1 [Phoenix dactylifera]	XP_008777249	0	87	1000.35	606	532
Nfr_c11259_g1_i2	PREDICTED: uncharacterized protein LOC103718451 isoform X3	316	gi|672170875|ref|XP_008805506.1|PREDICTED: uncharacterized protein LOC103718451 isoform X3 [Phoenix dactylifera]	XP_008805506	2.97498e-17	88	84.3445	52	46
Nfr_c11263_g1_i1	adiponectin receptor protein 1-like	313	gi|672135345|ref|XP_008791343.1|PREDICTED: adiponectin receptor protein 1-like [Phoenix dactylifera]	XP_008791343	1.67483e-56	91	186.808	104	95
Nfr_c11265_g1_i1	abc transporter i family member chloroplastic isoform x1	1073	gi|672178880|ref|XP_008809589.1|PREDICTED: ABC transporter I family member 10, chloroplastic isoform X1 [Phoenix dactylifera]	XP_008809589	9.97377e-124	76	364.77	264	203
Nfr_c11265_g1_i2	cobalt import atp-binding protein cbio 2	1160	gi|672178880|ref|XP_008809589.1|PREDICTED: ABC transporter I family member 10, chloroplastic isoform X1 [Phoenix dactylifera]	XP_008809589	5.26269e-150	86	432.565	264	229
Nfr_c11266_g1_i1	mannose-6-phosphate isomerase 2-like isoform x1	493	gi|672156162|ref|XP_008797801.1|PREDICTED: LOW QUALITY PROTEIN: mannose-6-phosphate isomerase 1-like [Phoenix dactylifera]	XP_008797801	1.22325e-60	93	201.445	106	99
Nfr_c11267_g1_i1	upf0392 protein os08g0121900-like	496	gi|672111074|ref|XP_008798833.1|PREDICTED: UPF0392 protein Os08g0121900-like [Phoenix dactylifera]	XP_008798833	5.89182e-23	91	102.834	58	53
Nfr_c11268_g1_i1	translation initiation factor eif-2b subunit gamma	1744	gi|672177002|ref|XP_008808583.1|PREDICTED: translation initiation factor eIF-2B subunit gamma [Phoenix dactylifera]	XP_008808583	0	97	851.277	457	446
Nfr_c11275_g1_i1	PREDICTED: uncharacterized protein LOC103714825	407	gi|672161314|ref|XP_008800469.1|PREDICTED: uncharacterized protein LOC103714825 [Phoenix dactylifera] >gi|672161316|ref|XP_008800470.1| PREDICTED: uncharacterized protein LOC103714825 [Phoenix dactylifera]	XP_008800469	2.11852e-24	83	105.531	68	57
Nfr_c11275_g2_i1	zinc ion binding	457	gi|672161314|ref|XP_008800469.1|PREDICTED: uncharacterized protein LOC103714825 [Phoenix dactylifera] >gi|672161316|ref|XP_008800470.1| PREDICTED: uncharacterized protein LOC103714825 [Phoenix dactylifera]	XP_008800469	3.87683e-85	86	265.388	152	132
Nfr_c11277_g1_i1	tpa: wall-associated receptor protein kinase family protein	273	gi|115457648|ref|NP_001052424.1|Os04g0308100 [Oryza sativa Japonica Group] >gi|113563995|dbj|BAF14338.1| Os04g0308100, partial [Oryza sativa Japonica Group]	NP_001052424	1.26031e-34	92	127.487	70	65
Nfr_c11277_g2_i1	wall-associated receptor kinase-like 22	552	gi|672160553|ref|XP_008800059.1|PREDICTED: LOW QUALITY PROTEIN: uncharacterized protein LOC103714552 [Phoenix dactylifera]	XP_008800059	4.95388e-54	82	193.356	142	117
Nfr_c11278_g1_i1	grpe protein mitochondrial	1103	gi|672116768|ref|XP_008781554.1|PREDICTED: grpE protein homolog, mitochondrial [Phoenix dactylifera] >gi|672116771|ref|XP_008781555.1| PREDICTED: grpE protein homolog, mitochondrial [Phoenix dactylifera]	XP_008781554	3.56909e-155	85	447.203	292	249
Nfr_c11279_g1_i1	hydrolyzing o-glycosyl	1761	gi|672139915|ref|XP_008793758.1|PREDICTED: uncharacterized protein LOC103709981 [Phoenix dactylifera]	XP_008793758	0	93	954.125	512	480
Nfr_c11279_g1_i2	hydrolyzing o-glycosyl	1647	gi|672139915|ref|XP_008793758.1|PREDICTED: uncharacterized protein LOC103709981 [Phoenix dactylifera]	XP_008793758	0	86	865.144	512	444
Nfr_c11282_g1_i1	leucine-rich repeat extensin-like protein 4	298	gi|672139454|ref|XP_008793507.1|PREDICTED: leucine-rich repeat extensin-like protein 4 [Phoenix dactylifera]	XP_008793507	1.77849e-43	92	157.532	79	73
Nfr_c11283_g1_i1	protein chloroplastic	459	gi|672130857|ref|XP_008788972.1|PREDICTED: protein PHYLLO, chloroplastic [Phoenix dactylifera]	XP_008788972	1.63422e-20	90	95.9005	55	50
Nfr_c11283_g2_i1	hydrolase-like protein	593	gi|672130857|ref|XP_008788972.1|PREDICTED: protein PHYLLO, chloroplastic [Phoenix dactylifera]	XP_008788972	2.36585e-114	95	365.925	197	188
Nfr_c11284_g1_i1	aldolase-type tim barrel family protein isoform 1	1259	gi|672175872|ref|XP_008808003.1|PREDICTED: LOW QUALITY PROTEIN: nitronate monooxygenase [Phoenix dactylifera]	XP_008808003	0	92	585.489	330	304
Nfr_c11290_g1_i1	dihydroxy-acid mitochondrial-like	1133	gi|672114846|ref|XP_008778852.1|PREDICTED: putative dihydroxy-acid dehydratase, mitochondrial [Phoenix dactylifera]	XP_008778852	0	93	526.554	292	274
Nfr_c11292_g1_i2	calmodulin-binding transcription activator 5-like isoform x1	3344	gi|672125626|ref|XP_008786234.1|PREDICTED: calmodulin-binding transcription activator 5-like isoform X1 [Phoenix dactylifera]	XP_008786234	0	89	1633.23	965	864
Nfr_c11293_g1_i1	glutamine dumper	221	gi|672176554|ref|XP_008808345.1|PREDICTED: protein GLUTAMINE DUMPER 2-like [Phoenix dactylifera]	XP_008808345	1.39029e-21	72	90.1225	74	54
Nfr_c11299_g1_i1	dna repair protein reca homolog mitochondrial-like	1805	gi|359484305|ref|XP_002279464.2|PREDICTED: DNA repair protein recA homolog 3, mitochondrial-like [Vitis vinifera] >gi|297738654|emb|CBI27899.3| unnamed protein product [Vitis vinifera]	XP_002279464	0	81	548.895	383	312
Nfr_c113_g1_i1	haloacid dehalogenase superfamily protein isoform 1	440	gi|672132357|ref|XP_008789761.1|PREDICTED: uncharacterized protein LOC103707154 [Phoenix dactylifera]	XP_008789761	2.13072e-39	93	141.739	79	74
Nfr_c11301_g1_i1	mitochondrial inner membrane protease subunit 1-like	860	gi|672161308|ref|XP_008800465.1|PREDICTED: mitochondrial inner membrane protease subunit 1 isoform X2 [Phoenix dactylifera]	XP_008800465	2.47604e-104	86	309.686	185	160
Nfr_c11305_g1_i1	probable 2-oxoglutarate fe -dependent dioxygenase	690	gi|672114868|ref|XP_008778930.1|PREDICTED: probable 2-oxoglutarate/Fe(II)-dependent dioxygenase [Phoenix dactylifera]	XP_008778930	6.01385e-59	94	197.978	113	107
Nfr_c11308_g1_i1	PREDICTED: uncharacterized protein LOC103696382 isoform X5	679	gi|672194130|ref|XP_008776213.1|PREDICTED: uncharacterized protein LOC103696382 isoform X5 [Phoenix dactylifera] >gi|672194134|ref|XP_008776215.1| PREDICTED: uncharacterized protein LOC103696382 isoform X5 [Phoenix dactylifera]	XP_008776213	2.62842e-136	92	406.371	226	208
Nfr_c11308_g2_i1	PREDICTED: uncharacterized protein LOC103696382 isoform X5	552	gi|672194130|ref|XP_008776213.1|PREDICTED: uncharacterized protein LOC103696382 isoform X5 [Phoenix dactylifera] >gi|672194134|ref|XP_008776215.1| PREDICTED: uncharacterized protein LOC103696382 isoform X5 [Phoenix dactylifera]	XP_008776213	1.99129e-109	94	335.495	185	174
Nfr_c11310_g1_i1	atp-dependent rna helicase dhx36	343	gi|672175201|ref|XP_008807647.1|PREDICTED: ATP-dependent RNA helicase DHX36 [Phoenix dactylifera]	XP_008807647	5.183e-65	99	220.32	113	112
Nfr_c11311_g1_i1	exocyst complex component exo70b1-like isoform x1	319	gi|672170157|ref|XP_008805131.1|PREDICTED: exocyst complex component EXO70A1-like [Phoenix dactylifera] >gi|672170159|ref|XP_008805132.1| PREDICTED: exocyst complex component EXO70A1-like [Phoenix dactylifera] >gi|672170161|ref|XP_008805133.1| PREDICTED: exocyst complex component EXO70A1-like [Phoenix dactylifera]	XP_008805131	4.33856e-57	96	194.512	105	101
Nfr_c11312_g1_i1	probable pectate lyase 4	797	gi|672110263|ref|XP_008794382.1|PREDICTED: probable pectate lyase 4 [Phoenix dactylifera]	XP_008794382	0	97	532.332	262	255
Nfr_c11313_g1_i1	probable lrr receptor-like serine threonine-protein kinase at3g47570	383	gi|672178245|ref|XP_008809250.1|PREDICTED: probable LRR receptor-like serine/threonine-protein kinase At3g47570 [Phoenix dactylifera]	XP_008809250	2.94957e-47	84	170.629	115	97
Nfr_c11314_g1_i1	PREDICTED: uncharacterized protein LOC103723157	739	gi|672183824|ref|XP_008812204.1|PREDICTED: uncharacterized protein LOC103723157 [Phoenix dactylifera] >gi|672183826|ref|XP_008812205.1| PREDICTED: uncharacterized protein LOC103723157 [Phoenix dactylifera]	XP_008812204	4.40037e-58	97	187.578	98	96
Nfr_c11315_g1_i1	PREDICTED: uncharacterized protein At2g02148	1793	gi|672113873|ref|XP_008813010.1|PREDICTED: uncharacterized protein At2g02148 [Phoenix dactylifera]	XP_008813010	0	87	762.681	451	396
Nfr_c11316_g1_i1	pentatricopeptide repeat-containing protein at1g20230-like	449	gi|672190021|ref|XP_008775133.1|PREDICTED: pentatricopeptide repeat-containing protein At1g20230-like [Phoenix dactylifera]	XP_008775133	1.10204e-82	93	270.011	149	140
Nfr_c11318_g1_i1	cation h(+) antiporter 20	933	gi|672110386|ref|XP_008795058.1|PREDICTED: cation/H(+) antiporter 20 [Phoenix dactylifera]	XP_008795058	0	93	560.066	310	291
Nfr_c11318_g2_i1	cation h(+) antiporter 20	370	gi|672110386|ref|XP_008795058.1|PREDICTED: cation/H(+) antiporter 20 [Phoenix dactylifera]	XP_008795058	7.31349e-16	93	81.2629	47	44
Nfr_c11322_g1_i1	bi1-like protein	328	gi|672125280|ref|XP_008786054.1|PREDICTED: BI1-like protein [Phoenix dactylifera]	XP_008786054	1.17644e-09	88	62.003	34	30
Nfr_c11322_g2_i1	bi1-like protein	547	gi|672191986|ref|XP_008775649.1|PREDICTED: BI1-like protein [Phoenix dactylifera]	XP_008775649	3.07999e-108	91	317.39	182	167
Nfr_c11323_g1_i1	btb poz domain-containing protein at1g01640-like	456	gi|672160175|ref|XP_008799863.1|PREDICTED: BTB/POZ domain-containing protein At1g01640-like [Phoenix dactylifera]	XP_008799863	1.65475e-77	84	239.195	151	127
Nfr_c11324_g1_i1	mitotic-spindle organizing protein 1a-like	567	gi|672132209|ref|XP_008789684.1|PREDICTED: mitotic-spindle organizing protein 1A-like [Phoenix dactylifera] >gi|672132212|ref|XP_008789685.1| PREDICTED: mitotic-spindle organizing protein 1A-like [Phoenix dactylifera]	XP_008789684	9.71423e-35	98	125.561	69	68
Nfr_c11325_g1_i1	nudix hydrolase 8-like	1479	gi|672125876|ref|XP_008786369.1|PREDICTED: nudix hydrolase 8-like [Phoenix dactylifera]	XP_008786369	1.0926e-168	88	486.108	292	259
Nfr_c11328_g1_i1	transcription initiation factor tfiid subunit 12 isoform x1	2072	gi|672176933|ref|XP_008808549.1|PREDICTED: transcription initiation factor TFIID subunit 12 isoform X1 [Phoenix dactylifera]	XP_008808549	2.69264e-92	82	306.22	200	164
Nfr_c11330_g1_i1	protein dek-like	2456	gi|672182766|ref|XP_008811638.1|PREDICTED: protein DEK-like [Phoenix dactylifera] >gi|672182768|ref|XP_008811639.1| PREDICTED: protein DEK-like [Phoenix dactylifera] >gi|672182770|ref|XP_008811640.1| PREDICTED: protein DEK-like [Phoenix dactylifera]	XP_008811638	0	68	746.117	650	444
Nfr_c11331_g2_i1	PREDICTED: uncharacterized protein LOC103703057	223	gi|672121354|ref|XP_008783977.1|PREDICTED: uncharacterized protein LOC103703057 [Phoenix dactylifera]	XP_008783977	1.97035e-24	75	100.138	77	58
Nfr_c11332_g1_i1	xylem cysteine proteinase 1-like	602	gi|672111151|ref|XP_008799257.1|PREDICTED: xylem cysteine proteinase 1-like [Phoenix dactylifera]	XP_008799257	1.54434e-99	92	300.056	164	151
Nfr_c11332_g2_i1	xylem cysteine proteinase 1-like	419	gi|672111151|ref|XP_008799257.1|PREDICTED: xylem cysteine proteinase 1-like [Phoenix dactylifera]	XP_008799257	1.83568e-53	95	179.874	87	83
Nfr_c11333_g1_i1	ring finger protein 5	2738	gi|672156661|ref|XP_008798015.1|PREDICTED: uncharacterized protein LOC103713033 [Phoenix dactylifera]	XP_008798015	0	75	894.034	636	478
Nfr_c11334_g1_i1	PREDICTED: ataxin-10	647	gi|672195303|ref|XP_008776519.1|PREDICTED: ataxin-10 [Phoenix dactylifera] >gi|672195307|ref|XP_008776520.1| PREDICTED: ataxin-10 [Phoenix dactylifera] >gi|672195311|ref|XP_008776521.1| PREDICTED: ataxin-10 [Phoenix dactylifera] >gi|672195315|ref|XP_008776522.1| PREDICTED: ataxin-10 [Phoenix dactylifera]	XP_008776519	2.06818e-105	88	319.701	186	165
Nfr_c11334_g2_i1	copper transport protein 86	1096	gi|672195303|ref|XP_008776519.1|PREDICTED: ataxin-10 [Phoenix dactylifera] >gi|672195307|ref|XP_008776520.1| PREDICTED: ataxin-10 [Phoenix dactylifera] >gi|672195311|ref|XP_008776521.1| PREDICTED: ataxin-10 [Phoenix dactylifera] >gi|672195315|ref|XP_008776522.1| PREDICTED: ataxin-10 [Phoenix dactylifera]	XP_008776519	3.456e-163	88	473.011	282	250
Nfr_c11336_g1_i1	protein aar2 homolog isoform x1	1676	gi|672172347|ref|XP_008806260.1|PREDICTED: protein AAR2 homolog isoform X1 [Phoenix dactylifera]	XP_008806260	0	91	716.072	407	374
Nfr_c11337_g1_i1	u-box domain-containing protein 44-like	3062	gi|672160820|ref|XP_008800201.1|PREDICTED: U-box domain-containing protein 44-like [Phoenix dactylifera]	XP_008800201	0	81	1150.58	809	656
Nfr_c11339_g1_i1	transcriptional activator demeter-like isoform x2	329	gi|672174836|ref|XP_008807513.1|PREDICTED: uncharacterized protein LOC103719855 isoform X3 [Phoenix dactylifera]	XP_008807513	5.3095e-44	79	160.999	108	86
Nfr_c11339_g2_i1	transcriptional activator demeter-like isoform x2	1375	gi|672174827|ref|XP_008807510.1|PREDICTED: uncharacterized protein LOC103719855 isoform X1 [Phoenix dactylifera]	XP_008807510	4.46821e-136	87	441.039	273	238
Nfr_c11340_g1_i1	phytochrome c isoform x1	3817	gi|672115726|ref|XP_008781008.1|PREDICTED: phytochrome C isoform X1 [Phoenix dactylifera] >gi|672115728|ref|XP_008781009.1| PREDICTED: phytochrome C isoform X1 [Phoenix dactylifera] >gi|672115730|ref|XP_008781010.1| PREDICTED: phytochrome C isoform X1 [Phoenix dactylifera] >gi|672115732|ref|XP_008781011.1| PREDICTED: phytochrome C isoform X1 [Phoenix dactylifera]	XP_008781008	0	93	1986.85	1121	1051
Nfr_c11341_g1_i1	peptidyl-prolyl cis-trans isomerase cyp19-3	598	gi|672115002|ref|XP_008779401.1|PREDICTED: peptidyl-prolyl cis-trans isomerase CYP19-3 [Phoenix dactylifera] >gi|672115004|ref|XP_008779405.1| PREDICTED: peptidyl-prolyl cis-trans isomerase CYP19-3 [Phoenix dactylifera]	XP_008779401	1.28664e-100	89	296.204	167	150
Nfr_c11343_g1_i1	o-acyltransferase wsd1-like	788	gi|672109753|ref|XP_008791832.1|PREDICTED: O-acyltransferase WSD1-like [Phoenix dactylifera]	XP_008791832	1.53898e-128	88	380.948	244	215
Nfr_c11344_g1_i1	respiratory burst oxidase homolog protein c-like isoform x1	490	gi|672156605|ref|XP_008797993.1|PREDICTED: uncharacterized protein LOC103713015, partial [Phoenix dactylifera]	XP_008797993	2.1396e-17	65	67.781	69	45
Nfr_c11344_g2_i1	respiratory burst oxidase homolog protein c-like isoform x2	404	gi|672175552|ref|XP_008807834.1|PREDICTED: respiratory burst oxidase homolog protein C-like isoform X2 [Phoenix dactylifera]	XP_008807834	2.43658e-33	98	131.724	67	66
Nfr_c11345_g1_i1	probable wrky transcription factor 70	271	gi|672130001|ref|XP_008788524.1|PREDICTED: probable WRKY transcription factor 70 [Phoenix dactylifera]	XP_008788524	3.77529e-12	76	68.5514	50	38
Nfr_c11345_g2_i1	probable wrky transcription factor 70	448	gi|672130001|ref|XP_008788524.1|PREDICTED: probable WRKY transcription factor 70 [Phoenix dactylifera]	XP_008788524	8.91659e-92	93	276.174	148	138
Nfr_c11346_g1_i1	uncharacterized membrane protein	684	gi|672189289|ref|XP_008813802.1|PREDICTED: uncharacterized membrane protein C776.05 [Phoenix dactylifera]	XP_008813802	1.72297e-79	92	251.521	143	132
Nfr_c11346_g2_i1	uncharacterized membrane protein	864	gi|672189289|ref|XP_008813802.1|PREDICTED: uncharacterized membrane protein C776.05 [Phoenix dactylifera]	XP_008813802	0	99	520.39	255	253
Nfr_c11348_g1_i1	selt selw selh selenoprotein domain containing protein	481	gi|672165678|ref|XP_008802752.1|PREDICTED: uncharacterized protein LOC103716503 [Phoenix dactylifera]	XP_008802752	1.79153e-15	97	78.1814	40	39
Nfr_c11348_g2_i1	selenoprotein h-like	566	gi|672165678|ref|XP_008802752.1|PREDICTED: uncharacterized protein LOC103716503 [Phoenix dactylifera]	XP_008802752	1.12885e-48	63	164.466	152	96
Nfr_c11350_g1_i1	pentatricopeptide repeat-containing protein at5g52630-like	499	gi|672164174|ref|XP_008801955.1|PREDICTED: putative pentatricopeptide repeat-containing protein At5g52630 [Phoenix dactylifera]	XP_008801955	1.55478e-105	97	322.013	166	162
Nfr_c11351_g1_i1	probable inactive shikimate kinase like chloroplastic	1347	gi|672160669|ref|XP_008800120.1|PREDICTED: probable inactive shikimate kinase like 2, chloroplastic [Phoenix dactylifera]	XP_008800120	0	88	567	343	302
Nfr_c11352_g1_i1	hypothetical protein L484_016820	1329	gi|587938729|gb|EXC25437.1|hypothetical protein L484_016820 [Morus notabilis]	EXC25437	3.46079e-146	76	426.787	330	253
Nfr_c11353_g1_i1	nodulin major facilitator superfamily protein	692	gi|672164020|ref|XP_008801875.1|PREDICTED: uncharacterized protein LOC103715875 isoform X1 [Phoenix dactylifera]	XP_008801875	1.56989e-109	92	333.569	187	173
Nfr_c11353_g1_i2	probable transporter mch1	592	gi|672164020|ref|XP_008801875.1|PREDICTED: uncharacterized protein LOC103715875 isoform X1 [Phoenix dactylifera]	XP_008801875	7.38792e-66	92	157.918	92	85
Nfr_c11359_g1_i1	PREDICTED: uncharacterized protein LOC103695848	505	gi|672191373|ref|XP_008775493.1|PREDICTED: uncharacterized protein LOC103695848 [Phoenix dactylifera]	XP_008775493	2.08714e-46	82	160.614	118	97
Nfr_c11359_g2_i1	PREDICTED: uncharacterized protein LOC103695848	474	gi|672191373|ref|XP_008775493.1|PREDICTED: uncharacterized protein LOC103695848 [Phoenix dactylifera]	XP_008775493	2.80031e-27	65	110.923	106	69
Nfr_c11360_g2_i1	PREDICTED: uncharacterized protein LOC103699441, partial	705	gi|672207373|ref|XP_008779683.1|PREDICTED: uncharacterized protein LOC103699441, partial [Phoenix dactylifera]	XP_008779683	5.50937e-09	50	50.8322	96	48
Nfr_c11361_g1_i1	pentatricopeptide repeat-containing protein at5g18950	2566	gi|672181657|ref|XP_008811055.1|PREDICTED: pentatricopeptide repeat-containing protein At5g18950 [Phoenix dactylifera] >gi|672181659|ref|XP_008811056.1| PREDICTED: pentatricopeptide repeat-containing protein At5g18950 [Phoenix dactylifera] >gi|672181661|ref|XP_008811057.1| PREDICTED: pentatricopeptide repeat-containing protein At5g18950 [Phoenix dactylifera]	XP_008811055	0	82	890.182	577	477
Nfr_c11363_g1_i1	dual specificity protein phosphatase family protein isoform 1	1813	gi|590565966|ref|XP_007010097.1|Dual specificity protein phosphatase (DsPTP1) family protein isoform 1 [Theobroma cacao] >gi|508727010|gb|EOY18907.1| Dual specificity protein phosphatase (DsPTP1) family protein isoform 1 [Theobroma cacao]	XP_007010097	0	80	525.398	371	299
Nfr_c11363_g1_i2	dual specificity protein phosphatase family protein isoform 1	1717	gi|590565966|ref|XP_007010097.1|Dual specificity protein phosphatase (DsPTP1) family protein isoform 1 [Theobroma cacao] >gi|508727010|gb|EOY18907.1| Dual specificity protein phosphatase (DsPTP1) family protein isoform 1 [Theobroma cacao]	XP_007010097	0	80	525.398	371	299
Nfr_c11365_g2_i1	histone deacetylase 15 isoform 1	1991	gi|672177063|ref|XP_008808614.1|PREDICTED: histone deacetylase 15-like [Phoenix dactylifera]	XP_008808614	0	84	589.726	357	302
Nfr_c11368_g1_i1	PREDICTED: uncharacterized protein LOC103716692 isoform X1	484	gi|672166185|ref|XP_008803017.1|PREDICTED: uncharacterized protein LOC103716692 isoform X1 [Phoenix dactylifera]	XP_008803017	1.59332e-72	80	232.646	160	128
Nfr_c11369_g1_i1	PREDICTED: uncharacterized protein LOC103710634	306	gi|672141669|ref|XP_008794670.1|PREDICTED: uncharacterized protein LOC103710634 [Phoenix dactylifera]	XP_008794670	2.25344e-30	76	121.709	102	78
Nfr_c11372_g1_i1	pentatricopeptide repeat-containing protein chloroplastic	306	gi|672122630|ref|XP_008784651.1|PREDICTED: pentatricopeptide repeat-containing protein At5g50390, chloroplastic [Phoenix dactylifera] >gi|672122632|ref|XP_008784652.1| PREDICTED: pentatricopeptide repeat-containing protein At5g50390, chloroplastic [Phoenix dactylifera] >gi|672122634|ref|XP_008784653.1| PREDICTED: pentatricopeptide repeat-containing protein At5g50390, chloroplastic [Phoenix dactyl…	XP_008784651	9.97972e-49	90	172.555	101	91
Nfr_c11372_g2_i1	pentatricopeptide repeat-containing protein chloroplastic	461	gi|672122630|ref|XP_008784651.1|PREDICTED: pentatricopeptide repeat-containing protein At5g50390, chloroplastic [Phoenix dactylifera] >gi|672122632|ref|XP_008784652.1| PREDICTED: pentatricopeptide repeat-containing protein At5g50390, chloroplastic [Phoenix dactylifera] >gi|672122634|ref|XP_008784653.1| PREDICTED: pentatricopeptide repeat-containing protein At5g50390, chloroplastic [Phoenix dactyl…	XP_008784651	1.20554e-41	79	155.606	104	83
Nfr_c11373_g2_i1	PREDICTED: uncharacterized protein LOC103721463	369	gi|672179480|ref|XP_008809908.1|PREDICTED: uncharacterized protein LOC103721463 [Phoenix dactylifera]	XP_008809908	1.90544e-31	85	116.701	71	61
Nfr_c11374_g1_i1	ubx domain-containing protein 7	1725	gi|672112150|ref|XP_008804300.1|PREDICTED: UBX domain-containing protein 7 [Phoenix dactylifera]	XP_008804300	0	89	775.393	443	395
Nfr_c11378_g1_i1	PREDICTED: uncharacterized protein LOC103712981	845	gi|672156458|ref|XP_008797928.1|PREDICTED: uncharacterized protein LOC103712981 [Phoenix dactylifera]	XP_008797928	1.26159e-67	75	216.853	152	115
Nfr_c11380_g1_i1	glutamate-1-semialdehyde - chloroplastic-like	1789	gi|672134906|ref|XP_008791109.1|PREDICTED: glutamate-1-semialdehyde 2,1-aminomutase, chloroplastic-like [Phoenix dactylifera]	XP_008791109	0	94	788.875	431	408
Nfr_c11381_g1_i1	fanconi-associated nuclease 1 homolog isoform x2	235	gi|672199391|ref|XP_008777601.1|PREDICTED: fanconi-associated nuclease 1 homolog isoform X2 [Phoenix dactylifera]	XP_008777601	1.93862e-39	93	142.124	78	73
Nfr_c11383_g1_i2	ap-3 complex subunit sigma	862	gi|672124586|ref|XP_008785682.1|PREDICTED: AP-3 complex subunit sigma [Phoenix dactylifera]	XP_008785682	3.63079e-109	100	321.242	166	166
Nfr_c11384_g1_i1	mitochondrial fission protein elm1	639	gi|672121495|ref|XP_008784047.1|PREDICTED: mitochondrial fission protein ELM1 [Phoenix dactylifera]	XP_008784047	3.09119e-114	98	340.502	169	166
Nfr_c11384_g2_i1	mitochondrial fission protein elm1	994	gi|672121495|ref|XP_008784047.1|PREDICTED: mitochondrial fission protein ELM1 [Phoenix dactylifera]	XP_008784047	2.43802e-170	96	488.034	261	253
Nfr_c11386_g1_i1	thiosulfate 3-mercaptopyruvate sulfurtransferase mitochondrial-like	1517	gi|672174066|ref|XP_008807177.1|PREDICTED: thiosulfate/3-mercaptopyruvate sulfurtransferase 1, mitochondrial-like [Phoenix dactylifera] >gi|672174068|ref|XP_008807178.1| PREDICTED: thiosulfate/3-mercaptopyruvate sulfurtransferase 1, mitochondrial-like [Phoenix dactylifera] >gi|672174070|ref|XP_008807179.1| PREDICTED: thiosulfate/3-mercaptopyruvate sulfurtransferase 1, mitochondrial-like [Phoenix …	XP_008807177	0	96	587.415	300	289
Nfr_c11387_g1_i1	pentatricopeptide repeat-containing protein at1g31920	2428	gi|672109113|ref|XP_008788534.1|PREDICTED: pentatricopeptide repeat-containing protein At1g31920 [Phoenix dactylifera]	XP_008788534	0	94	1095.49	590	559
Nfr_c11388_g1_i1	chlorophyll a-b binding chloroplastic	1150	gi|672122301|ref|XP_008784474.1|PREDICTED: chlorophyll a-b binding protein, chloroplastic [Phoenix dactylifera]	XP_008784474	0	96	525.783	259	251
Nfr_c11389_g1_i1	oleosin 16 kda-like	963	gi|672125697|ref|XP_008786272.1|PREDICTED: oleosin 16 kDa-like [Phoenix dactylifera]	XP_008786272	4.33247e-50	80	171.014	132	106
Nfr_c11389_g1_i2	oleosin 16 kda-like	1486	gi|672125697|ref|XP_008786272.1|PREDICTED: oleosin 16 kDa-like [Phoenix dactylifera]	XP_008786272	3.09304e-48	79	171.014	132	105
Nfr_c11390_g1_i1	pentatricopeptide repeat-containing protein at1g76280 isoform x1	507	gi|672168798|ref|XP_008804413.1|PREDICTED: pentatricopeptide repeat-containing protein At1g76280 isoform X1 [Phoenix dactylifera] >gi|672168800|ref|XP_008804414.1| PREDICTED: pentatricopeptide repeat-containing protein At1g76280 isoform X1 [Phoenix dactylifera] >gi|672168802|ref|XP_008804415.1| PREDICTED: pentatricopeptide repeat-containing protein At1g76280 isoform X1 [Phoenix dactylifera]	XP_008804413	1.19755e-68	92	169.474	92	85
Nfr_c11392_g1_i1	dna-directed rna polymerase i subunit rpa12-like isoform x1	335	gi|672114069|ref|XP_008775237.1|PREDICTED: DNA-directed RNA polymerase I subunit RPA12-like isoform X1 [Phoenix dactylifera]	XP_008775237	6.17511e-34	81	123.635	79	64
Nfr_c11393_g1_i1	n-glycosylase dna lyase ogg1	1542	gi|672116827|ref|XP_008781583.1|PREDICTED: N-glycosylase/DNA lyase OGG1 [Phoenix dactylifera] >gi|672116829|ref|XP_008781584.1| PREDICTED: N-glycosylase/DNA lyase OGG1 [Phoenix dactylifera]	XP_008781583	0	89	626.32	367	328
Nfr_c11394_g1_i1	arogenate dehydratase prephenate dehydratase chloroplastic isoform x1	486	gi|672109849|ref|XP_008792316.1|PREDICTED: arogenate dehydratase/prephenate dehydratase 2, chloroplastic isoform X1 [Phoenix dactylifera]	XP_008792316	3.51275e-60	99	199.134	100	99
Nfr_c11395_g1_i1	protein arabidillo 1-like	1955	gi|672166677|ref|XP_008803267.1|PREDICTED: uncharacterized protein LOC103716867 [Phoenix dactylifera]	XP_008803267	0	92	950.658	558	517
Nfr_c11398_g1_i1	tetratricopeptide repeat -like superfamily	528	gi|672173717|ref|XP_008806993.1|PREDICTED: pentatricopeptide repeat-containing protein At1g71490 [Phoenix dactylifera]	XP_008806993	3.43999e-56	73	196.438	155	114
Nfr_c11399_g1_i1	lachrymatory factor synthase	277	gi|672110395|ref|XP_008795127.1|PREDICTED: lachrymatory-factor synthase-like [Phoenix dactylifera]	XP_008795127	5.61589e-18	89	81.6481	46	41
Nfr_c11399_g2_i1	lachrymatory-factor synthase-like	470	gi|672110395|ref|XP_008795127.1|PREDICTED: lachrymatory-factor synthase-like [Phoenix dactylifera]	XP_008795127	1.07869e-58	87	187.963	110	96
Nfr_c11400_g2_i1	PREDICTED: uncharacterized protein LOC103706890	1707	gi|672131634|ref|XP_008789379.1|PREDICTED: uncharacterized protein LOC103706890 [Phoenix dactylifera] >gi|672131636|ref|XP_008789380.1| PREDICTED: uncharacterized protein LOC103706890 [Phoenix dactylifera] >gi|672131638|ref|XP_008789381.1| PREDICTED: uncharacterized protein LOC103706890 [Phoenix dactylifera]	XP_008789379	0	78	754.592	532	420
Nfr_c11401_g1_i1	PREDICTED: uncharacterized protein LOC103702632	225	gi|672120202|ref|XP_008783359.1|PREDICTED: uncharacterized protein LOC103702632 [Phoenix dactylifera]	XP_008783359	6.88686e-11	76	62.3882	47	36
Nfr_c11402_g1_i1	monoacylglycerol lipase abhd6 isoform x1	1192	gi|672135276|ref|XP_008791305.1|PREDICTED: monoacylglycerol lipase ABHD6 isoform X1 [Phoenix dactylifera]	XP_008791305	0	90	567	325	295
Nfr_c11404_g1_i1	vegetative storage protein	550	gi|573943371|ref|XP_006654059.1|PREDICTED: pentatricopeptide repeat-containing protein At3g24000, mitochondrial-like [Oryza brachyantha]	XP_006654059	1.88154e-25	60	110.538	139	84
Nfr_c11404_g2_i1	pentatricopeptide repeat-containing protein mitochondrial-like	487	gi|573943371|ref|XP_006654059.1|PREDICTED: pentatricopeptide repeat-containing protein At3g24000, mitochondrial-like [Oryza brachyantha]	XP_006654059	2.3499e-37	65	142.124	155	101
Nfr_c11405_g1_i1	pantothenate kinase 1-like	1302	gi|672131452|ref|XP_008789287.1|PREDICTED: pantothenate kinase 1-like [Phoenix dactylifera]	XP_008789287	1.94302e-142	83	428.713	273	229
Nfr_c11406_g1_i1	serine threonine-protein kinase nek6-like	392	gi|672176257|ref|XP_008808201.1|PREDICTED: serine/threonine-protein kinase Nek6-like [Phoenix dactylifera]	XP_008808201	3.86965e-82	97	259.61	130	127
Nfr_c11406_g2_i1	serine threonine-protein kinase nek6-like	1217	gi|672176257|ref|XP_008808201.1|PREDICTED: serine/threonine-protein kinase Nek6-like [Phoenix dactylifera]	XP_008808201	2.90117e-175	82	509.605	339	279
Nfr_c11413_g1_i1	choline chloroplastic	414	gi|672163337|ref|XP_008801514.1|PREDICTED: choline monooxygenase, chloroplastic [Phoenix dactylifera]	XP_008801514	4.14017e-90	94	275.789	137	129
Nfr_c11413_g2_i1	choline monooxygenase	252	gi|672163337|ref|XP_008801514.1|PREDICTED: choline monooxygenase, chloroplastic [Phoenix dactylifera]	XP_008801514	4.49323e-49	96	167.933	83	80
Nfr_c11415_g2_i1	sec14p-like phosphatidylinositol transfer family protein isoform 1	1452	gi|672176222|ref|XP_008808184.1|PREDICTED: random slug protein 5-like [Phoenix dactylifera]	XP_008808184	0	96	637.106	337	325
Nfr_c11418_g1_i1	l-ascorbate oxidase-like	570	gi|672138929|ref|XP_008793235.1|PREDICTED: L-ascorbate oxidase [Phoenix dactylifera]	XP_008793235	1.23473e-124	95	369.777	187	179
Nfr_c11419_g1_i1	zinc finger (ccch-type)	1934	gi|672133025|ref|XP_008790114.1|PREDICTED: zinc finger CCCH domain-containing protein 18 [Phoenix dactylifera]	XP_008790114	0	78	706.057	505	394
Nfr_c11419_g1_i2	zinc finger (ccch-type)	1873	gi|672133025|ref|XP_008790114.1|PREDICTED: zinc finger CCCH domain-containing protein 18 [Phoenix dactylifera]	XP_008790114	0	76	451.44	334	255
Nfr_c1142_g1_i1	protein kinase pinoid-like	225	gi|672141298|ref|XP_008794475.1|PREDICTED: protein kinase PINOID-like [Phoenix dactylifera] >gi|672141300|ref|XP_008794476.1| PREDICTED: protein kinase PINOID-like [Phoenix dactylifera]	XP_008794475	6.35681e-20	84	90.1225	57	48
Nfr_c1142_g2_i1	protein kinase pinoid-like	214	gi|672122964|ref|XP_008784831.1|PREDICTED: protein kinase PINOID [Phoenix dactylifera]	XP_008784831	1.84749e-35	92	132.109	71	66
Nfr_c11421_g1_i1	protein transport sec13-like protein	370	gi|593690246|ref|XP_007145724.1|hypothetical protein PHAVU_007G2627001g, partial [Phaseolus vulgaris] >gi|561018914|gb|ESW17718.1| hypothetical protein PHAVU_007G2627001g, partial [Phaseolus vulgaris]	XP_007145724	3.86603e-43	90	144.436	83	75
Nfr_c11421_g2_i1	protein sec13 homolog	1003	gi|672132832|ref|XP_008790006.1|PREDICTED: protein SEC13 homolog [Phoenix dactylifera]	XP_008790006	2.01115e-143	92	415.231	227	209
Nfr_c11422_g1_i1	ubp1-associated proteins partial	1353	gi|672178347|ref|XP_008809304.1|PREDICTED: UBP1-associated proteins 1C, partial [Phoenix dactylifera]	XP_008809304	5.02118e-132	79	390.193	282	223
Nfr_c11424_g1_i1	multiple c2 and transmembrane domain-containing protein 2-like	217	gi|672119302|ref|XP_008782885.1|PREDICTED: multiple C2 and transmembrane domain-containing protein 2-like [Phoenix dactylifera] >gi|672119304|ref|XP_008782886.1| PREDICTED: multiple C2 and transmembrane domain-containing protein 2-like [Phoenix dactylifera] >gi|672119306|ref|XP_008782888.1| PREDICTED: multiple C2 and transmembrane domain-containing protein 2-like [Phoenix dactylifera]	XP_008782885	2.25725e-42	97	154.066	72	70
Nfr_c11425_g1_i1	probable protein-s-isoprenylcysteine o-methyltransferase	612	gi|672169738|ref|XP_008804909.1|PREDICTED: probable protein-S-isoprenylcysteine O-methyltransferase [Phoenix dactylifera] >gi|672169740|ref|XP_008804910.1| PREDICTED: probable protein-S-isoprenylcysteine O-methyltransferase [Phoenix dactylifera]	XP_008804909	5.04818e-32	80	122.865	72	58
Nfr_c11425_g1_i2	probable protein-s-isoprenylcysteine o-methyltransferase	856	gi|672169738|ref|XP_008804909.1|PREDICTED: probable protein-S-isoprenylcysteine O-methyltransferase [Phoenix dactylifera] >gi|672169740|ref|XP_008804910.1| PREDICTED: probable protein-S-isoprenylcysteine O-methyltransferase [Phoenix dactylifera]	XP_008804909	3.25364e-116	89	340.117	195	174
Nfr_c11426_g1_i1	glutathione transferase gst 23-like	551	gi|672183866|ref|XP_008812228.1|PREDICTED: glutathione transferase GST 23-like [Phoenix dactylifera]	XP_008812228	1.39581e-99	87	294.664	182	160
Nfr_c11427_g1_i1	PREDICTED: uncharacterized protein LOC103704237	739	gi|672124555|ref|XP_008785665.1|PREDICTED: uncharacterized protein LOC103704237 [Phoenix dactylifera]	XP_008785665	1.00791e-23	90	86.6557	53	48
Nfr_c11428_g1_i1	pentatricopeptide repeat-containing protein mitochondrial-like	792	gi|672162865|ref|XP_008801258.1|PREDICTED: pentatricopeptide repeat-containing protein At2g03880, mitochondrial-like [Phoenix dactylifera] >gi|672162867|ref|XP_008801259.1| PREDICTED: pentatricopeptide repeat-containing protein At2g03880, mitochondrial-like [Phoenix dactylifera]	XP_008801258	4.88864e-174	96	499.59	259	251
Nfr_c11430_g1_i1	dehydrodolichyl diphosphate synthase 6-like	1182	gi|672143138|ref|XP_008795438.1|PREDICTED: dehydrodolichyl diphosphate synthase 6-like [Phoenix dactylifera]	XP_008795438	1.19138e-142	94	415.231	232	220
Nfr_c11430_g1_i2	dehydrodolichyl diphosphate synthase 6-like	1274	gi|672143138|ref|XP_008795438.1|PREDICTED: dehydrodolichyl diphosphate synthase 6-like [Phoenix dactylifera]	XP_008795438	3.08136e-174	93	496.508	278	260
Nfr_c11435_g1_i1	ubiquitin conjugating enzyme 7 interacting protein 4	1465	gi|672151106|ref|XP_008797396.1|PREDICTED: probable E3 ubiquitin-protein ligase RNF144A-A [Phoenix dactylifera]	XP_008797396	5.89763e-180	74	515.768	366	273
Nfr_c11436_g1_i1	egf domain-specific o-linked n-acetylglucosamine transferase-like	289	gi|672172393|ref|XP_008806285.1|PREDICTED: EGF domain-specific O-linked N-acetylglucosamine transferase-like [Phoenix dactylifera]	XP_008806285	7.28254e-36	94	134.806	76	72
Nfr_c11437_g1_i1	protein nlp3	263	gi|672112502|ref|XP_008806288.1|PREDICTED: protein NLP3 [Phoenix dactylifera]	XP_008806288	2.97272e-12	70	69.3218	58	41
Nfr_c11438_g1_i1	pentatricopeptide repeat-containing protein mitochondrial	895	gi|672164680|ref|XP_008802225.1|PREDICTED: pentatricopeptide repeat-containing protein At4g39952, mitochondrial [Phoenix dactylifera]	XP_008802225	5.85227e-149	97	444.891	227	222
Nfr_c11440_g1_i1	early nodulin-20-like isoform x1	280	gi|672121733|ref|XP_008784170.1|PREDICTED: early nodulin-20-like isoform X1 [Phoenix dactylifera]	XP_008784170	6.81246e-24	89	99.3673	55	49
Nfr_c11441_g1_i1	heparan-alpha-glucosaminide n-acetyltransferase-like	207	gi|672181667|ref|XP_008811061.1|PREDICTED: heparan-alpha-glucosaminide N-acetyltransferase-like [Phoenix dactylifera]	XP_008811061	1.03004e-30	89	119.398	68	61
Nfr_c11442_g1_i1	pentatricopeptide repeat-containing protein chloroplastic-like	1744	gi|672168455|ref|XP_008804230.1|PREDICTED: pentatricopeptide repeat-containing protein At3g48250, chloroplastic [Phoenix dactylifera]	XP_008804230	0	85	870.922	545	468
Nfr_c11442_g2_i1	pentatricopeptide repeat-containing protein chloroplastic-like	672	gi|672168455|ref|XP_008804230.1|PREDICTED: pentatricopeptide repeat-containing protein At3g48250, chloroplastic [Phoenix dactylifera]	XP_008804230	3.55203e-16	95	85.8853	43	41
Nfr_c11445_g1_i1	nad -binding rossmann-fold superfamily protein	1103	gi|672118026|ref|XP_008782210.1|PREDICTED: sterol-4-alpha-carboxylate 3-dehydrogenase, decarboxylating [Phoenix dactylifera]	XP_008782210	1.15654e-152	96	441.425	232	225
Nfr_c11445_g1_i2	sterol-4-alpha-carboxylate 3- decarboxylating	1278	gi|672118026|ref|XP_008782210.1|PREDICTED: sterol-4-alpha-carboxylate 3-dehydrogenase, decarboxylating [Phoenix dactylifera]	XP_008782210	0	95	634.795	336	321
Nfr_c11446_g1_i1	probable rhamnogalacturonate lyase b	1250	gi|672116311|ref|XP_008781313.1|PREDICTED: probable rhamnogalacturonate lyase B isoform X2 [Phoenix dactylifera]	XP_008781313	0	94	722.235	377	355
Nfr_c11449_g1_i1	4-hydroxy-3-methylbut-2-enyl diphosphate chloroplastic-like	1890	gi|672158833|ref|XP_008799160.1|PREDICTED: 4-hydroxy-3-methylbut-2-enyl diphosphate reductase, chloroplastic-like [Phoenix dactylifera]	XP_008799160	0	92	834.328	458	424
Nfr_c11452_g1_i1	protein yls9-like	869	gi|672113249|ref|XP_008809975.1|PREDICTED: protein YLS9-like [Phoenix dactylifera]	XP_008809975	1.43462e-66	53	216.853	267	142
Nfr_c11455_g1_i1	b-cell receptor-associated protein 31-like	459	gi|672179543|ref|XP_008809940.1|PREDICTED: B-cell receptor-associated protein 31-like [Phoenix dactylifera]	XP_008809940	5.96812e-44	74	152.14	118	88
Nfr_c11457_g1_i1	receptor-like protein 12	276	gi|672204132|ref|XP_008778832.1|PREDICTED: receptor-like protein 12 [Phoenix dactylifera]	XP_008778832	9.41923e-35	83	133.65	91	76
Nfr_c11458_g1_i1	PREDICTED: LOW QUALITY PROTEIN: uncharacterized protein LOC103702377	307	gi|672119535|ref|XP_008783007.1|PREDICTED: LOW QUALITY PROTEIN: uncharacterized protein LOC103702377 [Phoenix dactylifera]	XP_008783007	1.00697e-31	94	125.561	67	63
Nfr_c11458_g1_i2	PREDICTED: LOW QUALITY PROTEIN: uncharacterized protein LOC103702377	867	gi|672119535|ref|XP_008783007.1|PREDICTED: LOW QUALITY PROTEIN: uncharacterized protein LOC103702377 [Phoenix dactylifera]	XP_008783007	7.08254e-169	91	504.982	288	264
Nfr_c11459_g1_i2	PREDICTED: uncharacterized protein LOC103704675	1116	gi|672125727|ref|XP_008786289.1|PREDICTED: uncharacterized protein LOC103704675 [Phoenix dactylifera]	XP_008786289	0	88	528.48	312	275
Nfr_c11461_g1_i1	low quality protein: transmembrane protein 245-like	1798	gi|672166476|ref|XP_008803166.1|PREDICTED: LOW QUALITY PROTEIN: transmembrane protein 245-like [Phoenix dactylifera]	XP_008803166	0	88	776.548	480	427
Nfr_c11461_g2_i1	low quality protein: transmembrane protein 245-like	376	gi|672166476|ref|XP_008803166.1|PREDICTED: LOW QUALITY PROTEIN: transmembrane protein 245-like [Phoenix dactylifera]	XP_008803166	3.71377e-20	68	93.5893	83	57
Nfr_c11466_g1_i1	tetrapyrrole-binding chloroplastic	695	gi|672111304|ref|XP_008800039.1|PREDICTED: tetrapyrrole-binding protein, chloroplastic [Phoenix dactylifera]	XP_008800039	2.70657e-88	95	269.24	145	138
Nfr_c11467_g1_i1	PREDICTED: uncharacterized protein LOC103714814 isoform X2	363	gi|672161287|ref|XP_008800453.1|PREDICTED: uncharacterized protein LOC103714814 isoform X2 [Phoenix dactylifera]	XP_008800453	2.74424e-56	86	196.438	120	104
Nfr_c11468_g1_i1	PREDICTED: uncharacterized protein LOC103713426	348	gi|672157713|ref|XP_008798575.1|PREDICTED: uncharacterized protein LOC103713426 [Phoenix dactylifera]	XP_008798575	8.92806e-34	65	127.872	116	76
Nfr_c11470_g1_i1	protein strubbelig-receptor family 8-like	287	gi|672127665|ref|XP_008787303.1|PREDICTED: protein STRUBBELIG-RECEPTOR FAMILY 8-like [Phoenix dactylifera]	XP_008787303	1.47878e-30	71	121.324	94	67
Nfr_c11471_g1_i1	zinc transporter chloroplastic isoform x2	1251	gi|672131175|ref|XP_008789144.1|PREDICTED: zinc transporter 6, chloroplastic isoform X2 [Phoenix dactylifera]	XP_008789144	1.22104e-179	81	512.301	339	277
Nfr_c11477_g1_i1	receptor-like protein kinase at4g00960	2144	gi|672161362|ref|XP_008800494.1|PREDICTED: putative receptor-like protein kinase At4g00960 [Phoenix dactylifera]	XP_008800494	0	71	755.362	661	470
Nfr_c11478_g1_i1	three prime repair exonuclease 2-like	426	gi|672188950|ref|XP_008813716.1|PREDICTED: three prime repair exonuclease 2-like [Phoenix dactylifera] >gi|672188956|ref|XP_008813717.1| PREDICTED: three prime repair exonuclease 2-like [Phoenix dactylifera]	XP_008813716	4.55166e-64	89	206.068	120	107
Nfr_c1148_g1_i1	pentatricopeptide repeat-containing	250	gi|672180490|ref|XP_008810441.1|PREDICTED: pentatricopeptide repeat-containing protein At1g04840 [Phoenix dactylifera]	XP_008810441	5.75532e-43	93	154.066	82	77
Nfr_c11481_g1_i2	ras-related protein rhn1-like	747	gi|672158559|ref|XP_008799023.1|PREDICTED: ras-related protein RHN1-like [Phoenix dactylifera]	XP_008799023	1.14856e-126	92	365.155	198	184
Nfr_c11483_g1_i1	lysine-specific histone demethylase 1a	431	gi|672115158|ref|XP_008779863.1|PREDICTED: uncharacterized protein LOC103699619 [Phoenix dactylifera]	XP_008779863	6.91444e-75	92	250.751	143	132
Nfr_c11487_g1_i1	PREDICTED: uncharacterized protein At1g32220, chloroplastic-like	386	gi|460397884|ref|XP_004244495.1|PREDICTED: uncharacterized protein At1g32220, chloroplastic-like [Solanum lycopersicum]	XP_004244495	9.06282e-15	68	77.0258	67	46
Nfr_c11490_g1_i1	grpe protein mitochondrial-like isoform x1	1396	gi|672158561|ref|XP_008799025.1|PREDICTED: grpE protein homolog, mitochondrial-like [Phoenix dactylifera]	XP_008799025	2.97057e-177	82	508.064	346	287
Nfr_c11494_g1_i1	xyloglucan galactosyltransferase katamari1 homolog	1936	gi|672157440|ref|XP_008798428.1|PREDICTED: xyloglucan galactosyltransferase KATAMARI1 homolog [Phoenix dactylifera]	XP_008798428	0	83	771.541	485	404
Nfr_c11495_g1_i1	serine threonine protein phosphatase 2a 55 kda regulatory subunit b beta isoform-like	271	gi|359491379|ref|XP_002278753.2|PREDICTED: serine/threonine protein phosphatase 2A 55 kDa regulatory subunit B beta isoform-like [Vitis vinifera]	XP_002278753	2.31609e-11	66	50.447	54	36
Nfr_c11496_g1_i1	splicing factor u2af small subunit b-like	1591	gi|672174845|ref|XP_008807516.1|PREDICTED: splicing factor U2af small subunit B-like [Phoenix dactylifera] >gi|672174848|ref|XP_008807517.1| PREDICTED: splicing factor U2af small subunit B-like [Phoenix dactylifera] >gi|672174852|ref|XP_008807518.1| PREDICTED: splicing factor U2af small subunit B-like [Phoenix dactylifera] >gi|672174855|ref|XP_008807519.1| PREDICTED: splicing factor U2af small su…	XP_008807516	8.63898e-124	98	373.244	178	176
Nfr_c11497_g1_i1	PREDICTED: uncharacterized protein C6C3.02c-like	293	gi|672140513|ref|XP_008794062.1|PREDICTED: uncharacterized protein C6C3.02c-like [Phoenix dactylifera]	XP_008794062	1.84997e-32	67	118.242	97	65
Nfr_c11498_g1_i1	tpa: arm repeat-containing protein containing family protein	338	gi|672157535|ref|XP_008798480.1|PREDICTED: U-box domain-containing protein 4 [Phoenix dactylifera]	XP_008798480	2.47451e-21	78	95.9005	83	65
Nfr_c115_g1_i1	phosphatidylinositol 4-kinase alpha 1 isoform x4	1375	gi|672114059|ref|XP_008775185.1|PREDICTED: phosphatidylinositol 4-kinase alpha 1 isoform X4 [Phoenix dactylifera]	XP_008775185	0	78	581.252	416	328
Nfr_c115_g2_i1	phosphatidylinositol 4-kinase alpha 1 isoform x1	338	gi|672114053|ref|XP_008775163.1|PREDICTED: phosphatidylinositol 4-kinase alpha 1 isoform X1 [Phoenix dactylifera]	XP_008775163	1.30347e-49	83	176.792	112	94
Nfr_c1150_g1_i1	ubiquitin carboxyl-terminal hydrolase 5 isoform x2	1745	gi|672142174|ref|XP_008794941.1|PREDICTED: LOW QUALITY PROTEIN: ubiquitin carboxyl-terminal hydrolase 5 [Phoenix dactylifera]	XP_008794941	0	93	960.288	511	479
Nfr_c1150_g2_i1	ubiquitin carboxyl-terminal hydrolase 5-like	1606	gi|672142174|ref|XP_008794941.1|PREDICTED: LOW QUALITY PROTEIN: ubiquitin carboxyl-terminal hydrolase 5 [Phoenix dactylifera]	XP_008794941	0	96	853.203	444	429
Nfr_c11500_g1_i1	phosphoribosyltransferase family protein isoform 1	2231	gi|672200141|ref|XP_008777801.1|PREDICTED: ribose-phosphate pyrophosphokinase 1-like [Phoenix dactylifera]	XP_008777801	0	96	709.523	379	366
Nfr_c11504_g1_i1	PREDICTED: uncharacterized protein LOC103703380 isoform X2	470	gi|672122243|ref|XP_008784443.1|PREDICTED: uncharacterized protein LOC103703380 isoform X2 [Phoenix dactylifera]	XP_008784443	1.60003e-70	94	227.254	123	116
Nfr_c11505_g1_i1	suppressor-like protein	2145	gi|672160846|ref|XP_008800214.1|PREDICTED: protein SGT1 homolog At5g65490 isoform X1 [Phoenix dactylifera]	XP_008800214	0	83	1019.99	653	546
Nfr_c11507_g2_i1	at1g03560-like protein	908	gi|672174279|ref|XP_008807296.1|PREDICTED: pentatricopeptide repeat-containing protein At2g28050-like [Phoenix dactylifera]	XP_008807296	1.99615e-20	88	95.9005	54	48
Nfr_c11509_g1_i1	PREDICTED: uncharacterized protein LOC103711560	853	gi|672144169|ref|XP_008795980.1|PREDICTED: uncharacterized protein LOC103711560 [Phoenix dactylifera]	XP_008795980	1.27747e-130	75	417.542	311	236
Nfr_c11510_g1_i1	PREDICTED: B2 protein-like	1751	gi|672184239|ref|XP_008812426.1|PREDICTED: B2 protein-like [Phoenix dactylifera]	XP_008812426	0	90	554.673	308	280
Nfr_c11512_g1_i1	PREDICTED: uncharacterized protein LOC103719530 isoform X1	792	gi|672112657|ref|XP_008807045.1|PREDICTED: uncharacterized protein LOC103719530 isoform X1 [Phoenix dactylifera] >gi|672112659|ref|XP_008807053.1| PREDICTED: uncharacterized protein LOC103719530 isoform X1 [Phoenix dactylifera] >gi|672112661|ref|XP_008807060.1| PREDICTED: uncharacterized protein LOC103719530 isoform X1 [Phoenix dactylifera]	XP_008807045	6.90504e-94	84	281.567	166	140
Nfr_c11516_g1_i1	acetyltransferase-related family protein	511	gi|672139151|ref|XP_008793352.1|PREDICTED: CAS1 domain-containing protein 1-like isoform X1 [Phoenix dactylifera]	XP_008793352	4.8239e-16	97	83.5741	43	42
Nfr_c11516_g2_i1	cas1 domain-containing protein 1-like	545	gi|672139151|ref|XP_008793352.1|PREDICTED: CAS1 domain-containing protein 1-like isoform X1 [Phoenix dactylifera]	XP_008793352	1.20582e-108	91	328.946	181	166
Nfr_c11518_g1_i1	atp-dependent clp protease proteolytic subunit-related protein chloroplastic-like	1418	gi|672157236|ref|XP_008798318.1|PREDICTED: ATP-dependent Clp protease proteolytic subunit-related protein 4, chloroplastic-like [Phoenix dactylifera]	XP_008798318	0	90	532.717	307	278
Nfr_c11520_g1_i1	pre-mrna-splicing factor cwc22-like	238	gi|672172440|ref|XP_008806309.1|PREDICTED: pre-mRNA-splicing factor cwc22-like [Phoenix dactylifera]	XP_008806309	3.49458e-35	82	126.331	79	65
Nfr_c11526_g1_i1	chaperone domain protein	683	gi|672208258|ref|XP_008780140.1|PREDICTED: uncharacterized protein LOC103699931, partial [Phoenix dactylifera]	XP_008780140	7.66307e-70	83	219.164	128	107
Nfr_c11527_g1_i1	e3 ubiquitin-protein ligase rkp isoform x2	1342	gi|672180142|ref|XP_008810252.1|PREDICTED: E3 ubiquitin-protein ligase RKP isoform X2 [Phoenix dactylifera]	XP_008810252	0	92	788.489	427	397
Nfr_c11528_g1_i1	probable chlorophyll b reductase chloroplastic isoform x1	2013	gi|672142368|ref|XP_008795044.1|PREDICTED: probable chlorophyll(ide) b reductase NYC1, chloroplastic isoform X1 [Phoenix dactylifera]	XP_008795044	0	89	901.353	534	479
Nfr_c11529_g1_i1	high mobility group b protein 14-like isoform x4	577	gi|672157208|ref|XP_008798304.1|PREDICTED: high mobility group B protein 14 [Phoenix dactylifera]	XP_008798304	6.9937e-18	95	83.9593	40	38
Nfr_c11529_g1_i2	high mobility group b protein 14	593	gi|672157208|ref|XP_008798304.1|PREDICTED: high mobility group B protein 14 [Phoenix dactylifera]	XP_008798304	8.06903e-46	95	155.606	80	76
Nfr_c1153_g1_i1	PREDICTED: uncharacterized protein LOC103706994	689	gi|672131930|ref|XP_008789533.1|PREDICTED: uncharacterized protein LOC103706994 [Phoenix dactylifera]	XP_008789533	1.61506e-66	80	211.846	147	119
Nfr_c11530_g1_i1	PREDICTED: uncharacterized protein LOC103701218 isoform X2	363	gi|672116520|ref|XP_008781427.1|PREDICTED: uncharacterized protein LOC103701218 isoform X2 [Phoenix dactylifera]	XP_008781427	1.14778e-38	76	141.739	104	80
Nfr_c11531_g1_i1	wrky1- partial	238	gi|86277121|gb|ABC87936.1|WRKY1, partial [Coffea canephora] >gi|86277126|gb|ABC87938.1| WRKY1-1, partial [Coffea canephora]	ABC87936	3.7503e-21	95	89.7373	47	45
Nfr_c11531_g2_i1	wrky family transcription factor	609	gi|672122128|ref|XP_008784385.1|PREDICTED: probable WRKY transcription factor 31 [Phoenix dactylifera]	XP_008784385	2.12065e-43	66	160.999	134	89
Nfr_c11532_g1_i1	serine threonine-protein kinase wnk-related	801	gi|672115595|ref|XP_008780939.1|PREDICTED: uncharacterized protein LOC103700839 isoform X2 [Phoenix dactylifera]	XP_008780939	3.07833e-79	67	251.136	212	143
Nfr_c11533_g1_i1	pentatricopeptide repeat-containing protein at3g29230-like	311	gi|672165075|ref|XP_008802431.1|PREDICTED: pentatricopeptide repeat-containing protein At3g29230-like [Phoenix dactylifera]	XP_008802431	5.09662e-38	72	141.354	103	75
Nfr_c11538_g1_i1	protein chloroplastic	677	gi|672181521|ref|XP_008810982.1|PREDICTED: protein CHUP1, chloroplastic [Phoenix dactylifera]	XP_008810982	3.24872e-30	95	126.716	65	62
Nfr_c11538_g2_i1	protein chloroplastic	3049	gi|672181521|ref|XP_008810982.1|PREDICTED: protein CHUP1, chloroplastic [Phoenix dactylifera]	XP_008810982	0	75	1213.75	928	703
Nfr_c11539_g1_i1	vegetative cell wall protein gp1	739	gi|672199873|ref|XP_008777730.1|PREDICTED: vegetative cell wall protein gp1 [Phoenix dactylifera]	XP_008777730	3.54857e-42	64	154.451	153	99
Nfr_c11540_g1_i1	transcription factor apg-like	214	gi|672132004|ref|XP_008789575.1|PREDICTED: transcription factor APG-like [Phoenix dactylifera]	XP_008789575	1.38307e-24	80	102.449	65	52
Nfr_c11542_g1_i1	bsd domain protein	848	gi|672164380|ref|XP_008802065.1|PREDICTED: uncharacterized protein LOC103716016 [Phoenix dactylifera]	XP_008802065	4.59739e-60	91	172.17	94	86
Nfr_c11542_g1_i2	bsd domain protein	946	gi|672164380|ref|XP_008802065.1|PREDICTED: uncharacterized protein LOC103716016 [Phoenix dactylifera]	XP_008802065	3.90156e-106	90	315.849	179	162
Nfr_c11545_g1_i1	pentatricopeptide repeat-containing protein chloroplastic	989	gi|672133163|ref|XP_008790190.1|PREDICTED: LOW QUALITY PROTEIN: pentatricopeptide repeat-containing protein At4g31850, chloroplastic [Phoenix dactylifera]	XP_008790190	3.23744e-152	90	463.766	287	259
Nfr_c11545_g2_i1	pentatricopeptide repeat-containing protein chloroplastic	531	gi|672133163|ref|XP_008790190.1|PREDICTED: LOW QUALITY PROTEIN: pentatricopeptide repeat-containing protein At4g31850, chloroplastic [Phoenix dactylifera]	XP_008790190	1.47531e-107	96	339.732	176	170
Nfr_c11548_g1_i1	PREDICTED: uncharacterized protein At1g04910 isoform X2	297	gi|672144417|ref|XP_008796109.1|PREDICTED: uncharacterized protein At1g04910 isoform X2 [Phoenix dactylifera]	XP_008796109	1.49812e-49	90	169.859	97	88
Nfr_c11549_g1_i1	2-cys peroxiredoxin chloroplastic	251	gi|672159841|ref|XP_008799686.1|PREDICTED: 2-Cys peroxiredoxin BAS1, chloroplastic [Phoenix dactylifera]	XP_008799686	4.64077e-21	63	91.6633	83	53
Nfr_c11551_g1_i1	abc transporter g family member 15-like	2230	gi|672134586|ref|XP_008790946.1|PREDICTED: ABC transporter G family member 15-like [Phoenix dactylifera]	XP_008790946	0	94	1140.95	639	604
Nfr_c11552_g1_i1	PREDICTED: uncharacterized protein LOC103705465	1061	gi|672127843|ref|XP_008787399.1|PREDICTED: uncharacterized protein LOC103705465 [Phoenix dactylifera]	XP_008787399	6.45278e-119	80	352.058	231	186
Nfr_c11553_g1_i1	yth domain-containing family protein 2-like isoform x2	2781	gi|672117050|ref|XP_008781705.1|PREDICTED: uncharacterized protein LOC103701440 isoform X1 [Phoenix dactylifera]	XP_008781705	0	89	1165.6	674	605
Nfr_c11553_g1_i2	yth domain-containing family protein 2-like isoform x2	2694	gi|672117050|ref|XP_008781705.1|PREDICTED: uncharacterized protein LOC103701440 isoform X1 [Phoenix dactylifera]	XP_008781705	0	93	1181.01	645	605
Nfr_c11556_g1_i1	thioredoxin-like protein chloroplastic isoform x1	1018	gi|672130953|ref|XP_008789027.1|PREDICTED: thioredoxin-like protein AAED1, chloroplastic isoform X1 [Phoenix dactylifera]	XP_008789027	7.88161e-159	96	452.595	242	234
Nfr_c11559_g1_i1	e3 ubiquitin-protein ligase keg-like	2309	gi|672143943|ref|XP_008795859.1|PREDICTED: E3 ubiquitin-protein ligase KEG-like [Phoenix dactylifera] >gi|672143945|ref|XP_008795860.1| PREDICTED: E3 ubiquitin-protein ligase KEG-like [Phoenix dactylifera] >gi|672143947|ref|XP_008795861.1| PREDICTED: E3 ubiquitin-protein ligase KEG-like [Phoenix dactylifera]	XP_008795859	0	87	1079.32	627	549
Nfr_c11560_g1_i1	probably inactive leucine-rich repeat receptor-like protein kinase at5g48380	2381	gi|672111508|ref|XP_008801014.1|PREDICTED: probably inactive leucine-rich repeat receptor-like protein kinase At5g48380 [Phoenix dactylifera]	XP_008801014	0	83	956.051	609	508
Nfr_c11561_g1_i1	alternative nad h dehydrogenase 1	1536	gi|672112338|ref|XP_008805242.1|PREDICTED: internal alternative NAD(P)H-ubiquinone oxidoreductase A1, mitochondrial-like [Phoenix dactylifera]	XP_008805242	0	95	816.994	435	415
Nfr_c11562_g1_i1	pollen-specific c2 domain containing protein	208	gi|672118293|ref|XP_008782354.1|PREDICTED: probable ADP-ribosylation factor GTPase-activating protein AGD11 [Phoenix dactylifera]	XP_008782354	5.89484e-34	91	120.939	69	63
Nfr_c11563_g1_i1	double-stranded rna-binding protein 6	260	gi|672123824|ref|XP_008785282.1|PREDICTED: double-stranded RNA-binding protein 6 [Phoenix dactylifera]	XP_008785282	2.649e-33	88	126.331	72	64
Nfr_c11566_g1_i1	grip and coiled-coil domain-containing protein 2-like	296	gi|672125478|ref|XP_008786157.1|PREDICTED: myosin-11-like [Phoenix dactylifera]	XP_008786157	1.6916e-24	67	104.76	101	68
Nfr_c11566_g2_i1	m protein repeat-containing	281	gi|672125478|ref|XP_008786157.1|PREDICTED: myosin-11-like [Phoenix dactylifera]	XP_008786157	3.93379e-42	95	154.836	81	77
Nfr_c11567_g1_i1	pantothenate kinase 1-like	1102	gi|672131452|ref|XP_008789287.1|PREDICTED: pantothenate kinase 1-like [Phoenix dactylifera]	XP_008789287	0	93	565.459	322	300
Nfr_c11567_g1_i2	pantothenate kinase family protein	1135	gi|672131452|ref|XP_008789287.1|PREDICTED: pantothenate kinase 1-like [Phoenix dactylifera]	XP_008789287	0	96	595.119	322	311
Nfr_c11568_g1_i1	snare-like superfamily	271	gi|672119835|ref|XP_008783168.1|PREDICTED: probable VAMP-like protein At1g33475 [Phoenix dactylifera]	XP_008783168	8.36463e-33	96	121.709	63	61
Nfr_c11569_g1_i1	tnf receptor-associated factor family protein	250	gi|672144046|ref|XP_008795914.1|PREDICTED: uncharacterized protein LOC103711521 [Phoenix dactylifera]	XP_008795914	1.9184e-45	87	156.377	82	72
Nfr_c11570_g1_i1	PREDICTED: 1-(5-phosphoribosyl)-5-	1349	gi|672117696|ref|XP_008782040.1|PREDICTED: 1-(5-phosphoribosyl)-5-[(5-phosphoribosylamino)methylideneamino] imidazole-4-carboxamide isomerase, chloroplastic-like isoform X1 [Phoenix dactylifera]	XP_008782040	6.4425e-176	84	502.671	311	262
Nfr_c11571_g1_i1	nadph-dependent diflavin oxidoreductase 1	627	gi|672137267|ref|XP_008792353.1|PREDICTED: NADPH-dependent diflavin oxidoreductase 1 [Phoenix dactylifera]	XP_008792353	2.56809e-99	95	308.916	163	156
Nfr_c11573_g1_i1	sphingolipid delta -desaturase des1-like	244	gi|672114745|ref|XP_008778421.1|PREDICTED: sphingolipid delta(4)-desaturase DES1-like [Phoenix dactylifera]	XP_008778421	1.26768e-46	96	159.844	81	78
Nfr_c11574_g1_i1	PREDICTED: uncharacterized protein LOC103695847	846	gi|672114123|ref|XP_008775496.1|PREDICTED: uncharacterized protein LOC103695847 [Phoenix dactylifera]	XP_008775496	7.27181e-78	79	241.506	167	133
Nfr_c11574_g1_i2	PREDICTED: uncharacterized protein LOC103695847	1278	gi|672114123|ref|XP_008775496.1|PREDICTED: uncharacterized protein LOC103695847 [Phoenix dactylifera]	XP_008775496	6.12368e-86	86	267.314	165	142
Nfr_c11575_g1_i1	germin-like protein 8-14	505	gi|672126371|ref|XP_008786633.1|PREDICTED: germin-like protein 8-14 [Phoenix dactylifera]	XP_008786633	1.97946e-26	76	107.457	76	58
Nfr_c11575_g2_i1	germin-like protein 8-14	416	gi|672126371|ref|XP_008786633.1|PREDICTED: germin-like protein 8-14 [Phoenix dactylifera]	XP_008786633	8.86627e-64	94	201.445	107	101
Nfr_c11578_g1_i1	sbp family protein	284	gi|672184982|ref|XP_008812701.1|PREDICTED: BOI-related E3 ubiquitin-protein ligase 1-like isoform X3 [Phoenix dactylifera]	XP_008812701	2.69881e-48	93	163.696	94	88
Nfr_c11579_g1_i1	fertility restorer	244	gi|672165573|ref|XP_008802694.1|PREDICTED: pentatricopeptide repeat-containing protein At5g65560-like [Phoenix dactylifera]	XP_008802694	2.58618e-31	95	118.242	63	60
Nfr_c11580_g1_i1	PREDICTED: uncharacterized protein LOC103702712	2415	gi|672106888|ref|XP_008783515.1|PREDICTED: uncharacterized protein LOC103702712 [Phoenix dactylifera] >gi|672106890|ref|XP_008783587.1| PREDICTED: uncharacterized protein LOC103702712 [Phoenix dactylifera] >gi|672106892|ref|XP_008783665.1| PREDICTED: uncharacterized protein LOC103702712 [Phoenix dactylifera] >gi|672106894|ref|XP_008783753.1| PREDICTED: uncharacterized protein LOC103702712 [Phoeni…	XP_008783515	0	81	979.163	648	528
Nfr_c11580_g2_i1	PREDICTED: uncharacterized protein LOC103702712	434	gi|672106888|ref|XP_008783515.1|PREDICTED: uncharacterized protein LOC103702712 [Phoenix dactylifera] >gi|672106890|ref|XP_008783587.1| PREDICTED: uncharacterized protein LOC103702712 [Phoenix dactylifera] >gi|672106892|ref|XP_008783665.1| PREDICTED: uncharacterized protein LOC103702712 [Phoenix dactylifera] >gi|672106894|ref|XP_008783753.1| PREDICTED: uncharacterized protein LOC103702712 [Phoeni…	XP_008783515	1.89528e-10	87	66.6254	39	34
Nfr_c11582_g1_i1	protein chloroplastic	463	gi|672158248|ref|XP_008798857.1|PREDICTED: protein ABCI12, chloroplastic [Phoenix dactylifera]	XP_008798857	3.35957e-27	69	112.464	86	60
Nfr_c11582_g2_i1	protein chloroplastic	1056	gi|672158248|ref|XP_008798857.1|PREDICTED: protein ABCI12, chloroplastic [Phoenix dactylifera]	XP_008798857	5.62131e-150	81	434.876	290	236
Nfr_c11583_g1_i1	low quality protein: two-component response regulator arr1	366	gi|672114146|ref|XP_008775607.1|PREDICTED: LOW QUALITY PROTEIN: two-component response regulator ARR1 [Phoenix dactylifera]	XP_008775607	3.67413e-71	97	234.187	122	119
Nfr_c11585_g1_i1	peroxisomal membrane protein 11-3-like	645	gi|672175415|ref|XP_008807760.1|PREDICTED: peroxisomal membrane protein 11-3-like [Phoenix dactylifera] >gi|672175417|ref|XP_008807761.1| PREDICTED: peroxisomal membrane protein 11-3-like [Phoenix dactylifera]	XP_008807760	1.24182e-101	86	302.368	199	172
Nfr_c11586_g1_i1	prolycopene chloroplastic-like	1587	gi|672203796|ref|XP_008778739.1|PREDICTED: prolycopene isomerase, chloroplastic-like [Phoenix dactylifera] >gi|672203800|ref|XP_008778740.1| PREDICTED: prolycopene isomerase, chloroplastic-like [Phoenix dactylifera]	XP_008778739	0	98	742.651	379	373
Nfr_c11589_g1_i1	probable aldehyde dehydrogenase isoform x1	340	gi|672192180|ref|XP_008775703.1|PREDICTED: probable aldehyde dehydrogenase isoform X1 [Phoenix dactylifera]	XP_008775703	2.11165e-32	78	127.102	78	61
Nfr_c11590_g1_i2	ribulose-phosphate 3- chloroplastic isoform x2	1504	gi|672115312|ref|XP_008780416.1|PREDICTED: ribulose-phosphate 3-epimerase, chloroplastic isoform X2 [Phoenix dactylifera]	XP_008780416	3.34229e-171	96	491.886	267	257
Nfr_c11594_g1_i1	proline- glutamic acid- and leucine-rich protein 1	1080	gi|672175322|ref|XP_008807711.1|PREDICTED: proline-, glutamic acid- and leucine-rich protein 1 [Phoenix dactylifera]	XP_008807711	0	89	602.438	360	322
Nfr_c11594_g2_i1	proline- glutamic acid- and leucine-rich protein 1	357	gi|672175322|ref|XP_008807711.1|PREDICTED: proline-, glutamic acid- and leucine-rich protein 1 [Phoenix dactylifera]	XP_008807711	4.36385e-50	81	178.333	118	96
Nfr_c11595_g1_i1	transcription factor bhlh106-like	241	gi|672129956|ref|XP_008788501.1|PREDICTED: transcription factor bHLH106-like [Phoenix dactylifera]	XP_008788501	1.08923e-33	85	123.25	80	68
Nfr_c11596_g1_i1	probable galacturonosyltransferase-like 3	1327	gi|672145612|ref|XP_008796730.1|PREDICTED: probable galacturonosyltransferase-like 3 [Phoenix dactylifera]	XP_008796730	0	86	573.933	335	290
Nfr_c11599_g1_i1	PREDICTED: uncharacterized protein LOC103720769 isoform X1	208	gi|672177533|ref|XP_008808863.1|PREDICTED: uncharacterized protein LOC103720769 isoform X1 [Phoenix dactylifera]	XP_008808863	5.27151e-33	85	121.709	69	59
Nfr_c11599_g2_i1	PREDICTED: uncharacterized protein LOC103720769 isoform X3	223	gi|672177537|ref|XP_008808865.1|PREDICTED: uncharacterized protein LOC103720769 isoform X3 [Phoenix dactylifera]	XP_008808865	2.57853e-45	100	151.369	74	74
Nfr_c116_g1_i1	PREDICTED: uncharacterized protein LOC103720630	484	gi|672177134|ref|XP_008808651.1|PREDICTED: uncharacterized protein LOC103720630 [Phoenix dactylifera]	XP_008808651	6.84675e-70	98	217.624	114	112
Nfr_c116_g2_i1	PREDICTED: uncharacterized protein LOC103720630	618	gi|672177134|ref|XP_008808651.1|PREDICTED: uncharacterized protein LOC103720630 [Phoenix dactylifera]	XP_008808651	1.50809e-14	61	77.411	72	44
Nfr_c11600_g1_i1	PREDICTED: uncharacterized protein LOC103709052	1265	gi|672137440|ref|XP_008792448.1|PREDICTED: uncharacterized protein LOC103709052 [Phoenix dactylifera]	XP_008792448	0	93	580.482	315	294
Nfr_c11601_g1_i1	transcription factor rf2b-like isoform x2	297	gi|672118868|ref|XP_008782656.1|PREDICTED: transcription factor RF2b-like isoform X2 [Phoenix dactylifera]	XP_008782656	3.62343e-11	48	66.2402	97	47
Nfr_c11601_g2_i1	transcription factor rf2b	834	gi|672137029|ref|XP_008792225.1|PREDICTED: transcription factor RF2b [Phoenix dactylifera] >gi|672137031|ref|XP_008792226.1| PREDICTED: transcription factor RF2b [Phoenix dactylifera]	XP_008792225	1.22423e-105	83	314.309	205	172
Nfr_c11604_g1_i1	kda class i heat shock	649	gi|672204750|ref|XP_008778997.1|PREDICTED: 17.4 kDa class I heat shock protein-like [Phoenix dactylifera]	XP_008778997	3.28589e-63	78	201.06	142	111
Nfr_c11606_g1_i1	cp12 domain-containing protein 3	371	gi|672158795|ref|XP_008799141.1|PREDICTED: calvin cycle protein CP12-3, chloroplastic [Phoenix dactylifera]	XP_008799141	8.6662e-30	100	112.464	54	54
Nfr_c11608_g1_i1	cell morphogenesis protein pag1 isoform x2	2334	gi|672157991|ref|XP_008798721.1|PREDICTED: cell morphogenesis protein PAG1 isoform X2 [Phoenix dactylifera]	XP_008798721	0	92	1050.43	594	547
Nfr_c11609_g1_i1	PREDICTED: uncharacterized protein LOC103712855	509	gi|672155632|ref|XP_008797763.1|PREDICTED: uncharacterized protein LOC103712855 [Phoenix dactylifera]	XP_008797763	3.65117e-16	91	79.337	49	45
Nfr_c11609_g2_i1	transcriptional-regulating factor 1-like	542	gi|672155632|ref|XP_008797763.1|PREDICTED: uncharacterized protein LOC103712855 [Phoenix dactylifera]	XP_008797763	1.30071e-39	92	139.813	78	72
Nfr_c11610_g1_i1	adiponectin receptor isoform x1	1002	gi|672179860|ref|XP_008810106.1|PREDICTED: uncharacterized protein LOC103721614 [Phoenix dactylifera]	XP_008810106	9.31865e-140	81	418.313	287	235
Nfr_c11613_g1_i1	PREDICTED: uncharacterized protein LOC103723583	438	gi|672185218|ref|XP_008812761.1|PREDICTED: uncharacterized protein LOC103723583 [Phoenix dactylifera] >gi|672185222|ref|XP_008812762.1| PREDICTED: uncharacterized protein LOC103723583 [Phoenix dactylifera]	XP_008812761	5.0768e-58	82	188.734	123	102
Nfr_c11619_g1_i1	probable ribosome biogenesis protein rlp24	683	gi|661879513|emb|CDP16785.1|unnamed protein product [Coffea canephora]	CDP16785	1.66876e-35	79	131.724	98	78
Nfr_c11619_g2_i1	60s ribosomal protein	372	gi|661889858|emb|CDP06578.1|unnamed protein product [Coffea canephora]	CDP06578	7.7343e-53	100	171.785	77	77
Nfr_c11620_g1_i1	PREDICTED: uncharacterized protein LOC103720742 isoform X2	288	gi|672177438|ref|XP_008808814.1|PREDICTED: uncharacterized protein LOC103720742 isoform X2 [Phoenix dactylifera]	XP_008808814	9.59697e-44	95	155.606	81	77
Nfr_c11620_g2_i1	PREDICTED: uncharacterized protein LOC103720742 isoform X2	344	gi|672177438|ref|XP_008808814.1|PREDICTED: uncharacterized protein LOC103720742 isoform X2 [Phoenix dactylifera]	XP_008808814	2.79619e-09	68	62.003	61	42
Nfr_c11623_g1_i1	PREDICTED: uncharacterized protein LOC103711925	388	gi|672145119|ref|XP_008796468.1|PREDICTED: uncharacterized protein LOC103711925 [Phoenix dactylifera]	XP_008796468	2.94463e-66	88	212.616	131	116
Nfr_c11623_g2_i1	PREDICTED: uncharacterized protein LOC103711925	424	gi|672145119|ref|XP_008796468.1|PREDICTED: uncharacterized protein LOC103711925 [Phoenix dactylifera]	XP_008796468	1.83615e-47	85	164.851	106	91
Nfr_c11625_g1_i1	PREDICTED: LOW QUALITY PROTEIN: uncharacterized protein LOC103702120	213	gi|672118838|ref|XP_008782641.1|PREDICTED: LOW QUALITY PROTEIN: uncharacterized protein LOC103702120 [Phoenix dactylifera]	XP_008782641	8.45731e-21	82	92.8189	56	46
Nfr_c11625_g2_i1	PREDICTED: LOW QUALITY PROTEIN: uncharacterized protein LOC103702120	212	gi|672118838|ref|XP_008782641.1|PREDICTED: LOW QUALITY PROTEIN: uncharacterized protein LOC103702120 [Phoenix dactylifera]	XP_008782641	7.18797e-20	71	90.1225	67	48
Nfr_c11628_g1_i1	protein phosphatase 2c 70 isoform x1	1110	gi|672139761|ref|XP_008793673.1|PREDICTED: protein phosphatase 2C 70 isoform X1 [Phoenix dactylifera] >gi|672139763|ref|XP_008793674.1| PREDICTED: protein phosphatase 2C 70 isoform X2 [Phoenix dactylifera]	XP_008793673	0	83	584.334	370	309
Nfr_c11628_g2_i1	protein phosphatase 2c 70	1322	gi|672139761|ref|XP_008793673.1|PREDICTED: protein phosphatase 2C 70 isoform X1 [Phoenix dactylifera] >gi|672139763|ref|XP_008793674.1| PREDICTED: protein phosphatase 2C 70 isoform X2 [Phoenix dactylifera]	XP_008793673	2.29148e-149	95	446.047	240	229
Nfr_c11629_g1_i1	uncharacterized loc101221514	825	gi|672133726|ref|XP_008790495.1|PREDICTED: uncharacterized protein LOC103707686 [Phoenix dactylifera]	XP_008790495	1.53517e-73	92	229.18	133	123
Nfr_c11631_g1_i1	PREDICTED: uncharacterized protein LOC103708201	803	gi|672135165|ref|XP_008791246.1|PREDICTED: uncharacterized protein LOC103708201 [Phoenix dactylifera]	XP_008791246	6.99725e-60	85	195.282	120	102
Nfr_c11631_g2_i1	c3h2c3 ring-finger	688	gi|672144151|ref|XP_008795971.1|PREDICTED: uncharacterized protein LOC103711556 [Phoenix dactylifera] >gi|672144153|ref|XP_008795972.1| PREDICTED: uncharacterized protein LOC103711556 [Phoenix dactylifera] >gi|672144155|ref|XP_008795973.1| PREDICTED: uncharacterized protein LOC103711556 [Phoenix dactylifera] >gi|672144157|ref|XP_008795974.1| PREDICTED: uncharacterized protein LOC103711556 [Phoeni…	XP_008795971	8.76853e-33	51	131.339	243	126
Nfr_c11633_g2_i1	PREDICTED: uncharacterized protein LOC103701049	237	gi|672116114|ref|XP_008781210.1|PREDICTED: uncharacterized protein LOC103701049 [Phoenix dactylifera] >gi|672116116|ref|XP_008781211.1| PREDICTED: uncharacterized protein LOC103701049 [Phoenix dactylifera] >gi|672116118|ref|XP_008781212.1| PREDICTED: uncharacterized protein LOC103701049 [Phoenix dactylifera] >gi|672116120|ref|XP_008781213.1| PREDICTED: uncharacterized protein LOC103701049 [Phoeni…	XP_008781210	2.92501e-27	88	106.686	62	55
Nfr_c11634_g1_i1	PREDICTED: LOW QUALITY PROTEIN: uncharacterized protein LOC103716970	252	gi|672166944|ref|XP_008803412.1|PREDICTED: LOW QUALITY PROTEIN: uncharacterized protein LOC103716970 [Phoenix dactylifera]	XP_008803412	1.64255e-43	93	158.303	83	78
Nfr_c11636_g1_i1	carboxy-terminal domain rna polymerase ii polypeptide a small phosphatase 1-like isoform x2	338	gi|672112378|ref|XP_008805436.1|PREDICTED: carboxy-terminal domain RNA polymerase II polypeptide A small phosphatase 1-like isoform X2 [Phoenix dactylifera]	XP_008805436	1.04549e-10	67	65.4698	52	35
Nfr_c11637_g1_i1	pentatricopeptide repeat-containing protein chloroplastic-like	541	gi|672164210|ref|XP_008801974.1|PREDICTED: pentatricopeptide repeat-containing protein At1g06140, mitochondrial-like isoform X2 [Phoenix dactylifera]	XP_008801974	2.52623e-88	89	275.404	166	148
Nfr_c11637_g2_i1	pentatricopeptide repeat-containing protein mitochondrial-like isoform x1	1169	gi|672164208|ref|XP_008801973.1|PREDICTED: pentatricopeptide repeat-containing protein At1g06140, mitochondrial-like isoform X1 [Phoenix dactylifera]	XP_008801973	0	93	662.529	372	348
Nfr_c11638_g1_i1	pentatricopeptide repeat-containing protein at2g36240	249	gi|672169634|ref|XP_008804854.1|PREDICTED: pentatricopeptide repeat-containing protein At2g36240 [Phoenix dactylifera]	XP_008804854	1.93173e-31	85	122.479	68	58
Nfr_c11640_g1_i1	protein timeless homolog	916	gi|672164360|ref|XP_008802054.1|PREDICTED: protein timeless homolog [Phoenix dactylifera]	XP_008802054	5.25585e-56	66	204.142	203	136
Nfr_c11642_g1_i1	adenylate kinase isoenzyme 6 homolog	907	gi|672172117|ref|XP_008806143.1|PREDICTED: adenylate kinase isoenzyme 6 homolog [Phoenix dactylifera]	XP_008806143	3.23139e-105	91	312.383	172	157
Nfr_c11645_g1_i1	e3 ubiquitin-protein ligase cop1 isoform x1	1685	gi|672171047|ref|XP_008805599.1|PREDICTED: E3 ubiquitin-protein ligase COP1 isoform X1 [Phoenix dactylifera]	XP_008805599	0	86	808.52	499	430
Nfr_c11645_g2_i1	e3 ubiquitin-protein ligase cop1 isoform x2	908	gi|672171049|ref|XP_008805600.1|PREDICTED: E3 ubiquitin-protein ligase COP1 isoform X2 [Phoenix dactylifera]	XP_008805600	8.04337e-132	97	393.275	199	194
Nfr_c11649_g1_i1	arm repeat superfamily protein isoform partial	263	gi|672136084|ref|XP_008791725.1|PREDICTED: U-box domain-containing protein 6-like isoform X2 [Phoenix dactylifera]	XP_008791725	1.34307e-43	94	157.532	87	82
Nfr_c11650_g1_i1	PREDICTED: uncharacterized protein LOC103707402	698	gi|672132987|ref|XP_008790092.1|PREDICTED: uncharacterized protein LOC103707402 [Phoenix dactylifera]	XP_008790092	4.48707e-112	98	326.635	156	154
Nfr_c11652_g1_i1	pentatricopeptide repeat-containing protein at4g04370-like	245	gi|672135114|ref|XP_008791219.1|PREDICTED: pentatricopeptide repeat-containing protein At4g04370 [Phoenix dactylifera]	XP_008791219	7.69637e-35	91	133.265	80	73
Nfr_c11653_g1_i1	PREDICTED: uncharacterized protein LOC103708247 isoform X2	308	gi|672135267|ref|XP_008791301.1|PREDICTED: uncharacterized protein LOC103708247 isoform X2 [Phoenix dactylifera]	XP_008791301	1.16926e-32	96	128.257	65	63
Nfr_c11655_g1_i1	act domain containing with alternative splicing forms	1745	gi|587854867|gb|EXB44892.1|[Protein-PII] uridylyltransferase [Morus notabilis]	EXB44892	0	87	687.182	448	391
Nfr_c11657_g1_i1	pentatricopeptide repeat-containing protein mitochondrial isoform x1	212	gi|672176761|ref|XP_008808454.1|PREDICTED: pentatricopeptide repeat-containing protein At3g04750, mitochondrial isoform X1 [Phoenix dactylifera] >gi|672176763|ref|XP_008808455.1| PREDICTED: pentatricopeptide repeat-containing protein At3g04750, mitochondrial isoform X1 [Phoenix dactylifera] >gi|672176765|ref|XP_008808457.1| PREDICTED: pentatricopeptide repeat-containing protein At3g04750, mitocho…	XP_008808454	4.23923e-13	74	70.8626	50	37
Nfr_c11657_g2_i1	pentatricopeptide repeat-containing protein mitochondrial isoform x1	557	gi|672176761|ref|XP_008808454.1|PREDICTED: pentatricopeptide repeat-containing protein At3g04750, mitochondrial isoform X1 [Phoenix dactylifera] >gi|672176763|ref|XP_008808455.1| PREDICTED: pentatricopeptide repeat-containing protein At3g04750, mitochondrial isoform X1 [Phoenix dactylifera] >gi|672176765|ref|XP_008808457.1| PREDICTED: pentatricopeptide repeat-containing protein At3g04750, mitocho…	XP_008808454	6.30931e-92	85	290.426	185	159
Nfr_c11660_g1_i1	polyneuridine-aldehyde esterase- partial	999	gi|672206760|ref|XP_008779522.1|PREDICTED: polyneuridine-aldehyde esterase-like, partial [Phoenix dactylifera]	XP_008779522	4.81475e-78	97	243.432	125	122
Nfr_c11660_g1_i2	polyneuridine-aldehyde esterase-like	1028	gi|357131132|ref|XP_003567195.1|PREDICTED: polyneuridine-aldehyde esterase-like [Brachypodium distachyon]	XP_003567195	4.48053e-106	73	319.701	267	196
Nfr_c11661_g1_i2	phosphatase 2c family protein isoform 1	2137	gi|672113796|ref|XP_008812663.1|PREDICTED: probable protein phosphatase 2C 27 [Phoenix dactylifera]	XP_008812663	0	84	574.318	355	301
Nfr_c11664_g1_i1	PREDICTED: uncharacterized protein LOC103713919	2601	gi|672158893|ref|XP_008799192.1|PREDICTED: uncharacterized protein LOC103713919 [Phoenix dactylifera]	XP_008799192	0	92	1134.01	653	603
Nfr_c11665_g1_i1	pentatricopeptide repeat-containing protein at2g33680-like	388	gi|672120489|ref|XP_008783512.1|PREDICTED: pentatricopeptide repeat-containing protein At2g33680-like [Phoenix dactylifera]	XP_008783512	7.76644e-53	93	186.422	96	90
Nfr_c11666_g1_i2	cbl-interacting protein kinase 1-like	1922	gi|672170035|ref|XP_008805067.1|PREDICTED: CBL-interacting protein kinase 1-like isoform X1 [Phoenix dactylifera]	XP_008805067	0	93	836.639	458	426
Nfr_c11667_g1_i1	kda heat shock peroxisomal-like	889	gi|672167845|ref|XP_008803899.1|PREDICTED: 16.0 kDa heat shock protein, peroxisomal [Phoenix dactylifera]	XP_008803899	1.08044e-81	92	251.136	139	128
Nfr_c11668_g1_i1	photosystem i reaction center subunit chloroplastic-like	1075	gi|672145272|ref|XP_008796549.1|PREDICTED: photosystem I reaction center subunit V, chloroplastic-like [Phoenix dactylifera]	XP_008796549	6.22838e-95	97	287.345	150	146
Nfr_c11669_g1_i1	blue copper-like protein	241	gi|672172152|ref|XP_008806160.1|PREDICTED: uncharacterized protein LOC103718925 [Phoenix dactylifera]	XP_008806160	2.40992e-34	88	127.487	67	59
Nfr_c11674_g1_i1	nudix hydrolase mitochondrial-like	610	gi|672114117|ref|XP_008775463.1|PREDICTED: nudix hydrolase 17, mitochondrial-like [Phoenix dactylifera]	XP_008775463	3.55043e-96	95	285.034	150	143
Nfr_c11677_g1_i1	udp-sugar pyrophosphorylase-like	703	gi|672182847|ref|XP_008811681.1|PREDICTED: uncharacterized protein LOC103722778 isoform X3 [Phoenix dactylifera]	XP_008811681	6.32869e-55	86	196.823	128	111
Nfr_c11677_g2_i1	PREDICTED: uncharacterized protein LOC103722778 isoform X1	2040	gi|672182839|ref|XP_008811677.1|PREDICTED: uncharacterized protein LOC103722778 isoform X1 [Phoenix dactylifera] >gi|672182841|ref|XP_008811678.1| PREDICTED: uncharacterized protein LOC103722778 isoform X1 [Phoenix dactylifera] >gi|672182843|ref|XP_008811679.1| PREDICTED: uncharacterized protein LOC103722778 isoform X1 [Phoenix dactylifera]	XP_008811677	0	92	1248.03	680	626
Nfr_c11680_g1_i1	apo protein mitochondrial isoform x1	1503	gi|672193685|ref|XP_008776099.1|PREDICTED: APO protein 4, mitochondrial isoform X2 [Phoenix dactylifera]	XP_008776099	5.94568e-159	92	462.225	244	226
Nfr_c11680_g1_i2	apo protein mitochondrial isoform x1	1762	gi|672193677|ref|XP_008776097.1|PREDICTED: APO protein 4, mitochondrial isoform X1 [Phoenix dactylifera] >gi|672193681|ref|XP_008776098.1| PREDICTED: APO protein 4, mitochondrial isoform X1 [Phoenix dactylifera]	XP_008776097	0	93	615.92	327	305
Nfr_c11682_g1_i1	acyl-protein thioesterase 1-like	1177	gi|672171991|ref|XP_008806076.1|PREDICTED: acyl-protein thioesterase 1-like [Phoenix dactylifera]	XP_008806076	1.05345e-175	95	498.049	263	252
Nfr_c11683_g1_i1	regulation of nuclear pre-mrna domain-containing protein 1a-like isoform x1	677	gi|672137452|ref|XP_008792455.1|PREDICTED: UPF0400 protein C337.03-like [Phoenix dactylifera] >gi|672137454|ref|XP_008792456.1| PREDICTED: UPF0400 protein C337.03-like [Phoenix dactylifera]	XP_008792455	7.94593e-19	53	93.5893	116	62
Nfr_c11683_g2_i1	regulation of nuclear pre-mrna domain-containing protein 1a-like isoform x1	215	gi|672137452|ref|XP_008792455.1|PREDICTED: UPF0400 protein C337.03-like [Phoenix dactylifera] >gi|672137454|ref|XP_008792456.1| PREDICTED: UPF0400 protein C337.03-like [Phoenix dactylifera]	XP_008792455	3.786e-17	66	82.4185	72	48
Nfr_c11685_g1_i1	thioredoxin-dependent peroxidase	884	gi|448872680|gb|AGE46025.1|putative thioredoxin-dependent peroxidase [Elaeis guineensis]	AGE46025	3.32051e-101	96	301.212	162	156
Nfr_c11686_g1_i1	pin-like partial	817	gi|672190567|ref|XP_008775285.1|PREDICTED: auxin efflux carrier component 3-like isoform X2 [Phoenix dactylifera]	XP_008775285	2.32509e-150	86	437.958	266	230
Nfr_c11688_g1_i1	probable galacturonosyltransferase 7 isoform x1	346	gi|672169277|ref|XP_008804663.1|PREDICTED: probable galacturonosyltransferase 7 isoform X1 [Phoenix dactylifera]	XP_008804663	3.51909e-52	80	181.8	115	93
Nfr_c11689_g1_i1	ultraviolet-b receptor uvr8	265	gi|297722325|ref|NP_001173526.1|Os03g0599600 [Oryza sativa Japonica Group] >gi|255674682|dbj|BAH92254.1| Os03g0599600, partial [Oryza sativa Japonica Group]	NP_001173526	1.27906e-33	94	119.013	70	66
Nfr_c11694_g1_i1	subtilisin-like protease	2410	gi|672120551|ref|XP_008783547.1|PREDICTED: subtilisin-like protease SBT5.3 [Phoenix dactylifera]	XP_008783547	0	84	1110.13	681	577
Nfr_c11695_g1_i1	methionine s-methyltransferase	1955	gi|672177714|ref|XP_008808958.1|PREDICTED: methionine S-methyltransferase [Phoenix dactylifera]	XP_008808958	0	92	1169.45	656	610
Nfr_c11696_g2_i1	histone-lysine n-methyltransferase setd3 isoform x2	359	gi|672117444|ref|XP_008781907.1|PREDICTED: histone-lysine N-methyltransferase setd3 isoform X2 [Phoenix dactylifera]	XP_008781907	5.41959e-45	91	159.458	92	84
Nfr_c11697_g1_i1	probable transporter partial	300	gi|672206801|ref|XP_008779532.1|PREDICTED: probable transporter MCH1, partial [Phoenix dactylifera]	XP_008779532	5.59754e-47	94	161.384	87	82
Nfr_c11698_g1_i2	paladin isoform x1	1251	gi|672157592|ref|XP_008798513.1|PREDICTED: paladin isoform X1 [Phoenix dactylifera]	XP_008798513	2.18093e-95	97	319.701	162	158
Nfr_c117_g1_i1	PREDICTED: uncharacterized protein LOC103716725	518	gi|672166275|ref|XP_008803064.1|PREDICTED: uncharacterized protein LOC103716725 [Phoenix dactylifera]	XP_008803064	7.44097e-29	61	116.701	112	69
Nfr_c117_g2_i1	PREDICTED: uncharacterized protein LOC103716725	765	gi|672166275|ref|XP_008803064.1|PREDICTED: uncharacterized protein LOC103716725 [Phoenix dactylifera]	XP_008803064	5.47396e-122	94	358.221	210	199
Nfr_c11700_g1_i1	gtp1 obg family protein isoform 1	1936	gi|672169052|ref|XP_008804547.1|PREDICTED: probable GTP-binding protein OBGC2 isoform X1 [Phoenix dactylifera]	XP_008804547	0	84	902.123	587	498
Nfr_c11702_g1_i1	auxin transport protein big	635	gi|672153748|ref|XP_008797599.1|PREDICTED: auxin transport protein BIG [Phoenix dactylifera]	XP_008797599	2.69273e-93	80	306.605	186	150
Nfr_c11705_g1_i1	translocase of chloroplast chloroplastic-like	435	gi|672158640|ref|XP_008799062.1|PREDICTED: translocase of chloroplast 159, chloroplastic [Phoenix dactylifera]	XP_008799062	3.08342e-47	72	171.785	132	96
Nfr_c11705_g2_i1	translocase of chloroplast chloroplastic-like	463	gi|672133224|ref|XP_008790222.1|PREDICTED: translocase of chloroplast 159, chloroplastic-like [Phoenix dactylifera]	XP_008790222	4.28468e-43	69	160.614	157	109
Nfr_c11713_g1_i1	low quality protein: rna-binding protein cabeza-like	484	gi|672179050|ref|XP_008809681.1|PREDICTED: LOW QUALITY PROTEIN: RNA-binding protein cabeza-like [Phoenix dactylifera]	XP_008809681	5.88072e-19	50	91.6633	138	70
Nfr_c11716_g1_i1	glucose-inhibited division a family protein	2552	gi|672116872|ref|XP_008781607.1|PREDICTED: uncharacterized protein F52H3.2 [Phoenix dactylifera] >gi|672116874|ref|XP_008781608.1| PREDICTED: uncharacterized protein F52H3.2 [Phoenix dactylifera]	XP_008781607	0	94	1316.21	723	682
Nfr_c11718_g1_i1	cellulose synthase-like protein d2	274	gi|147861238|emb|CAN83176.1|hypothetical protein VITISV_042740 [Vitis vinifera]	CAN83176	3.32513e-49	93	163.31	90	84
Nfr_c11719_g1_i1	chloroplastic group iia intron splicing facilitator chloroplastic-like	1874	gi|672155804|ref|XP_008797776.1|PREDICTED: chloroplastic group IIA intron splicing facilitator CRS1, chloroplastic-like [Phoenix dactylifera]	XP_008797776	0	93	801.201	461	432
Nfr_c11719_g2_i1	chloroplastic group iia intron splicing facilitator chloroplastic-like	1158	gi|672155804|ref|XP_008797776.1|PREDICTED: chloroplastic group IIA intron splicing facilitator CRS1, chloroplastic-like [Phoenix dactylifera]	XP_008797776	0	84	594.349	385	326
Nfr_c11720_g1_i1	pentatricopeptide repeat-containing protein at2g13600-like	322	gi|672126480|ref|XP_008786691.1|PREDICTED: pentatricopeptide repeat-containing protein At2g13600-like [Phoenix dactylifera]	XP_008786691	1.65452e-61	96	209.149	106	102
Nfr_c11721_g1_i1	transposon expressed	1205	gi|672110924|ref|XP_008797998.1|PREDICTED: uncharacterized protein LOC103713020 [Phoenix dactylifera]	XP_008797998	1.95939e-129	85	379.793	233	200
Nfr_c11724_g2_i1	mitochondrial-processing peptidase subunit alpha-like	1598	gi|672159833|ref|XP_008799681.1|PREDICTED: mitochondrial-processing peptidase subunit alpha-like [Phoenix dactylifera]	XP_008799681	0	90	794.267	457	415
Nfr_c11729_g1_i1	probable sodium metabolite cotransporter chloroplastic	481	gi|672116305|ref|XP_008781310.1|PREDICTED: probable sodium/metabolite cotransporter BASS5, chloroplastic [Phoenix dactylifera]	XP_008781310	4.19379e-07	61	57.3806	57	35
Nfr_c11729_g2_i1	bile acid sodium symporter	1309	gi|672116305|ref|XP_008781310.1|PREDICTED: probable sodium/metabolite cotransporter BASS5, chloroplastic [Phoenix dactylifera]	XP_008781310	0	95	654.44	366	350
Nfr_c11731_g1_i1	probable phosphoinositide phosphatase sac9	1008	gi|672196796|ref|XP_008776901.1|PREDICTED: probable phosphoinositide phosphatase SAC9 [Phoenix dactylifera]	XP_008776901	0	91	625.935	336	308
Nfr_c11731_g2_i1	probable phosphoinositide phosphatase sac9	613	gi|672196796|ref|XP_008776901.1|PREDICTED: probable phosphoinositide phosphatase SAC9 [Phoenix dactylifera]	XP_008776901	5.90854e-39	89	150.984	93	83
Nfr_c11733_g1_i1	pentatricopeptide repeat-containing protein at5g61800	234	gi|672197963|ref|XP_008777202.1|PREDICTED: pentatricopeptide repeat-containing protein At5g61800 [Phoenix dactylifera]	XP_008777202	5.37638e-35	88	132.109	78	69
Nfr_c11733_g2_i1	pentatricopeptide repeat-containing protein at5g61800	374	gi|672197963|ref|XP_008777202.1|PREDICTED: pentatricopeptide repeat-containing protein At5g61800 [Phoenix dactylifera]	XP_008777202	1.43016e-63	91	209.534	124	114
Nfr_c11734_g1_i1	asparagine--trna chloroplastic mitochondrial	2042	gi|672144385|ref|XP_008796093.1|PREDICTED: asparagine--tRNA ligase, chloroplastic/mitochondrial [Phoenix dactylifera]	XP_008796093	0	98	921.768	464	459
Nfr_c11735_g1_i1	PREDICTED: uncharacterized protein LOC103704767	1488	gi|672125951|ref|XP_008786411.1|PREDICTED: uncharacterized protein LOC103704767 [Phoenix dactylifera]	XP_008786411	0	88	583.948	347	308
Nfr_c11736_g2_i1	PREDICTED: uncharacterized protein LOC103695464	706	gi|672189553|ref|XP_008775024.1|PREDICTED: uncharacterized protein LOC103695464 [Phoenix dactylifera]	XP_008775024	1.92545e-86	79	262.307	186	148
Nfr_c11737_g1_i1	aro1-like protein 2	854	gi|672177107|ref|XP_008808639.1|PREDICTED: LOW QUALITY PROTEIN: uncharacterized protein LOC103720617 [Phoenix dactylifera]	XP_008808639	8.72241e-66	87	224.942	137	120
Nfr_c11738_g1_i1	histone -like	284	gi|672208718|ref|XP_008780393.1|PREDICTED: uncharacterized protein LOC103700210 [Phoenix dactylifera]	XP_008780393	3.1925e-37	77	133.265	94	73
Nfr_c11739_g1_i1	probable rna-dependent rna polymerase shl2-like	310	gi|672204311|ref|XP_008778879.1|PREDICTED: LOW QUALITY PROTEIN: probable RNA-dependent RNA polymerase SHL2 [Phoenix dactylifera]	XP_008778879	1.59011e-22	89	99.3673	57	51
Nfr_c11741_g1_i1	kinesin light chain-related	2760	gi|672118486|ref|XP_008782452.1|PREDICTED: uncharacterized protein LOC103701984 [Phoenix dactylifera]	XP_008782452	0	91	1253.04	729	664
Nfr_c11743_g1_i1	PREDICTED: uncharacterized protein LOC103704473 isoform X1	1321	gi|672125152|ref|XP_008785987.1|PREDICTED: uncharacterized protein LOC103704473 isoform X1 [Phoenix dactylifera] >gi|672125154|ref|XP_008785988.1| PREDICTED: uncharacterized protein LOC103704473 isoform X1 [Phoenix dactylifera]	XP_008785987	0	95	693.345	370	352
Nfr_c11743_g1_i2	PREDICTED: uncharacterized protein LOC103704473 isoform X2	1042	gi|672125156|ref|XP_008785989.1|PREDICTED: uncharacterized protein LOC103704473 isoform X2 [Phoenix dactylifera]	XP_008785989	1.64067e-116	95	350.903	176	168
Nfr_c11745_g1_i1	isovaleryl- dehydrogenase	1586	gi|672131036|ref|XP_008789070.1|PREDICTED: isovaleryl-CoA dehydrogenase, mitochondrial [Phoenix dactylifera]	XP_008789070	0	98	785.408	407	399
Nfr_c11746_g1_i1	heterogeneous nuclear ribonucleoprotein 1-like	260	gi|672196882|ref|XP_008776926.1|PREDICTED: heterogeneous nuclear ribonucleoprotein 1-like isoform X3 [Phoenix dactylifera]	XP_008776926	6.89127e-19	59	87.8113	86	51
Nfr_c11748_g1_i1	sterol regulatory element-binding protein site 2	2038	gi|672124673|ref|XP_008785731.1|PREDICTED: probable zinc metallopeptidase EGY3, chloroplastic [Phoenix dactylifera]	XP_008785731	0	80	857.825	568	457
Nfr_c1175_g1_i1	9-cis-epoxycarotenoid chloroplastic-like	241	gi|672178869|ref|XP_008809583.1|PREDICTED: 9-cis-epoxycarotenoid dioxygenase, chloroplastic-like [Phoenix dactylifera]	XP_008809583	1.55345e-09	71	61.2326	52	37
Nfr_c11751_g1_i1	receptor-like serine threonine kinase	412	gi|672173306|ref|XP_008806782.1|PREDICTED: probable LRR receptor-like serine/threonine-protein kinase At1g56140 [Phoenix dactylifera]	XP_008806782	4.22388e-81	97	263.848	137	133
Nfr_c11752_g1_i1	wd repeat-containing protein 11 isoform x3	453	gi|672178203|ref|XP_008809226.1|PREDICTED: WD repeat-containing protein 11 isoform X3 [Phoenix dactylifera]	XP_008809226	1.28987e-73	89	245.743	150	134
Nfr_c11753_g1_i1	thylakoid membrane protein slr0575	1185	gi|672126233|ref|XP_008786559.1|PREDICTED: uncharacterized protein LOC103704861 [Phoenix dactylifera]	XP_008786559	7.77133e-129	79	380.563	264	209
Nfr_c11754_g1_i1	tetratricopeptide repeat-like superfamily protein	860	gi|672114891|ref|XP_008779014.1|PREDICTED: dnaJ homolog subfamily C member 28-like [Phoenix dactylifera]	XP_008779014	1.07795e-126	85	367.851	226	193
Nfr_c11755_g1_i1	PREDICTED: uncharacterized protein LOC103701674	636	gi|672117722|ref|XP_008782052.1|PREDICTED: uncharacterized protein LOC103701674 [Phoenix dactylifera]	XP_008782052	1.46062e-19	76	87.0409	64	49
Nfr_c11758_g1_i1	PREDICTED: uncharacterized protein LOC103700951 isoform X2	393	gi|672115848|ref|XP_008781075.1|PREDICTED: uncharacterized protein LOC103700951 isoform X2 [Phoenix dactylifera]	XP_008781075	1.39719e-33	64	131.339	131	84
Nfr_c1176_g1_i1	PREDICTED: uncharacterized protein LOC101777639	551	gi|514801913|ref|XP_004975855.1|PREDICTED: uncharacterized protein LOC101777639 [Setaria italica]	XP_004975855	5.4715e-19	84	84.3445	53	45
Nfr_c11760_g1_i1	dynamin-related protein 4a	733	gi|672208730|ref|XP_008780399.1|PREDICTED: putative dynamin-related protein 4A [Phoenix dactylifera]	XP_008780399	7.03768e-118	91	346.28	214	196
Nfr_c11764_g1_i1	serine threonine-protein kinase atm	630	gi|672118707|ref|XP_008782568.1|PREDICTED: serine/threonine-protein kinase ATM [Phoenix dactylifera]	XP_008782568	9.9949e-113	77	362.459	242	188
Nfr_c11766_g1_i1	PREDICTED: uncharacterized protein LOC103717380 isoform X2	1720	gi|672112081|ref|XP_008803971.1|PREDICTED: uncharacterized protein LOC103717380 isoform X2 [Phoenix dactylifera]	XP_008803971	0	94	888.256	478	451
Nfr_c11767_g1_i1	PREDICTED: uncharacterized protein LOC103697689	1754	gi|672200227|ref|XP_008777823.1|PREDICTED: uncharacterized protein LOC103697689 [Phoenix dactylifera]	XP_008777823	1.0893e-160	87	467.618	269	236
Nfr_c11770_g1_i1	probable trna-splicing endonuclease subunit sen2	1130	gi|672122459|ref|XP_008784561.1|PREDICTED: probable tRNA-splicing endonuclease subunit Sen2 [Phoenix dactylifera] >gi|672122461|ref|XP_008784562.1| PREDICTED: probable tRNA-splicing endonuclease subunit Sen2 [Phoenix dactylifera] >gi|672122463|ref|XP_008784563.1| PREDICTED: probable tRNA-splicing endonuclease subunit Sen2 [Phoenix dactylifera] >gi|672122465|ref|XP_008784564.1| PREDICTED: probable…	XP_008784561	1.57733e-151	88	435.261	245	218
Nfr_c11773_g1_i1	protein fam192a-like	896	gi|672170061|ref|XP_008805081.1|PREDICTED: protein FAM192A [Phoenix dactylifera]	XP_008805081	5.9317e-84	94	259.225	150	142
Nfr_c11773_g1_i2	protein fam192a-like	930	gi|672170061|ref|XP_008805081.1|PREDICTED: protein FAM192A [Phoenix dactylifera]	XP_008805081	2.9366e-61	93	179.874	109	102
Nfr_c11774_g1_i1	atp-dependent 6-phosphofructokinase 2-like	2034	gi|672205547|ref|XP_008779196.1|PREDICTED: ATP-dependent 6-phosphofructokinase 2-like [Phoenix dactylifera]	XP_008779196	0	90	851.277	477	430
Nfr_c11775_g1_i1	probable inactive purple acid phosphatase 1	2053	gi|672170149|ref|XP_008805126.1|PREDICTED: probable inactive purple acid phosphatase 1 [Phoenix dactylifera]	XP_008805126	0	94	1211.82	631	596
Nfr_c11777_g1_i1	probable alpha- -mannosyltransferase mnn10	343	gi|672140937|ref|XP_008794285.1|PREDICTED: probable alpha-1,6-mannosyltransferase MNN10 [Phoenix dactylifera]	XP_008794285	1.26125e-72	98	226.483	114	112
Nfr_c11777_g2_i1	probable alpha- -mannosyltransferase mnn10	407	gi|672140937|ref|XP_008794285.1|PREDICTED: probable alpha-1,6-mannosyltransferase MNN10 [Phoenix dactylifera]	XP_008794285	2.98139e-35	96	131.724	62	60
Nfr_c11779_g2_i1	PREDICTED: uncharacterized protein LOC103706695	770	gi|672131134|ref|XP_008789121.1|PREDICTED: uncharacterized protein LOC103706695 [Phoenix dactylifera]	XP_008789121	5.02144e-61	75	199.904	148	112
Nfr_c1178_g1_i1	homeobox protein ath1-like isoform x1	694	gi|672143210|ref|XP_008795477.1|PREDICTED: homeobox protein ATH1-like isoform X2 [Phoenix dactylifera]	XP_008795477	7.03318e-104	78	318.931	231	181
Nfr_c1178_g2_i1	homeobox protein ath1-like isoform x1	1076	gi|672143202|ref|XP_008795472.1|PREDICTED: homeobox protein ATH1-like isoform X1 [Phoenix dactylifera] >gi|672143204|ref|XP_008795473.1| PREDICTED: homeobox protein ATH1-like isoform X1 [Phoenix dactylifera] >gi|672143206|ref|XP_008795474.1| PREDICTED: homeobox protein ATH1-like isoform X1 [Phoenix dactylifera] >gi|672143208|ref|XP_008795475.1| PREDICTED: homeobox protein ATH1-like isoform X1 [Ph…	XP_008795472	4.97633e-118	89	361.688	217	194
Nfr_c11780_g2_i1	inositol-pentakisphosphate 2-kinase isoform x1	1745	gi|672144110|ref|XP_008795949.1|PREDICTED: inositol-pentakisphosphate 2-kinase isoform X1 [Phoenix dactylifera] >gi|672144112|ref|XP_008795950.1| PREDICTED: inositol-pentakisphosphate 2-kinase isoform X1 [Phoenix dactylifera] >gi|672144114|ref|XP_008795951.1| PREDICTED: inositol-pentakisphosphate 2-kinase isoform X1 [Phoenix dactylifera] >gi|672144116|ref|XP_008795953.1| PREDICTED: inositol-penta…	XP_008795949	0	91	778.474	454	416
Nfr_c11781_g1_i1	transcription factor-like protein dpb isoform x1	490	gi|672138712|ref|XP_008793118.1|PREDICTED: transcription factor-like protein DPA isoform X4 [Phoenix dactylifera]	XP_008793118	3.57802e-22	76	96.6709	67	51
Nfr_c11782_g1_i1	PREDICTED: uncharacterized protein LOC103714805, partial	586	gi|672161271|ref|XP_008800444.1|PREDICTED: uncharacterized protein LOC103714805, partial [Phoenix dactylifera]	XP_008800444	2.31965e-113	94	340.117	192	181
Nfr_c11784_g1_i1	PREDICTED: uncharacterized protein LOC103706148	2643	gi|672129738|ref|XP_008788383.1|PREDICTED: uncharacterized protein LOC103706148 [Phoenix dactylifera]	XP_008788383	0	74	802.357	632	473
Nfr_c11789_g1_i1	two pore calcium channel protein 1 isoform x1	1136	gi|672138680|ref|XP_008793101.1|PREDICTED: two pore calcium channel protein 1 isoform X4 [Phoenix dactylifera]	XP_008793101	0	88	627.091	370	328
Nfr_c11793_g1_i1	methylthioribose kinase isoform x1	1859	gi|672111193|ref|XP_008799482.1|PREDICTED: methylthioribose kinase isoform X1 [Phoenix dactylifera] >gi|672111195|ref|XP_008799490.1| PREDICTED: methylthioribose kinase isoform X1 [Phoenix dactylifera] >gi|672111197|ref|XP_008799498.1| PREDICTED: methylthioribose kinase isoform X1 [Phoenix dactylifera]	XP_008799482	0	90	720.694	422	381
Nfr_c11795_g1_i1	gigantea	507	gi|210161337|gb|ACJ09488.1|putative gigantea [Oryza sativa Japonica Group]	ACJ09488	6.9113e-16	92	80.1073	40	37
Nfr_c11796_g1_i1	kh domain-containing protein at4g18375-like	2513	gi|672156278|ref|XP_008797831.1|PREDICTED: KH domain-containing protein At4g18375-like [Phoenix dactylifera] >gi|672156280|ref|XP_008797832.1| PREDICTED: KH domain-containing protein At4g18375-like [Phoenix dactylifera]	XP_008797831	0	92	1190.64	666	616
Nfr_c11797_g1_i1	glycolipid transfer protein family protein	713	gi|672141267|ref|XP_008794458.1|PREDICTED: glycolipid transfer protein [Phoenix dactylifera]	XP_008794458	6.93964e-124	95	357.836	204	194
Nfr_c11798_g2_i1	translocation -like	1117	gi|672199575|ref|XP_008777648.1|PREDICTED: uncharacterized protein LOC103697548 [Phoenix dactylifera]	XP_008777648	0	94	646.736	352	332
Nfr_c11799_g1_i1	cytochrome p450 94a1-like	311	gi|672120602|ref|XP_008783574.1|PREDICTED: cytochrome P450 94A1-like [Phoenix dactylifera]	XP_008783574	1.10732e-26	87	110.538	65	57
Nfr_c11800_g1_i1	f-box family	737	gi|661878917|emb|CDP17349.1|unnamed protein product [Coffea canephora]	CDP17349	3.65625e-12	50	74.3294	160	80
Nfr_c11802_g1_i1	clavata3 esr -related protein 27-like	205	gi|672156284|ref|XP_008797835.1|PREDICTED: CLAVATA3/ESR (CLE)-related protein 27 [Phoenix dactylifera]	XP_008797835	8.08639e-24	71	93.2041	67	48
Nfr_c11803_g1_i1	gtp-binding nuclear protein ran- partial	385	gi|388501350|gb|AFK38741.1|unknown [Medicago truncatula]	AFK38741	1.8414e-60	100	189.119	86	86
Nfr_c11803_g2_i1	gtp-binding nuclear protein partial	741	gi|527695516|gb|AGS16680.1|GTP-binding nuclear protein Ran3B, partial [Musa AB Group]	AGS16680	2.27985e-77	100	238.424	113	113
Nfr_c11804_g1_i1	protein iq-domain 1-like	850	gi|672196569|ref|XP_008776838.1|PREDICTED: protein IQ-DOMAIN 1-like [Phoenix dactylifera]	XP_008776838	2.98028e-146	86	428.713	266	231
Nfr_c11805_g1_i1	mitochondrial editing factor 9 isoform 1	2405	gi|672118239|ref|XP_008782324.1|PREDICTED: pentatricopeptide repeat-containing protein At1g62260, mitochondrial [Phoenix dactylifera]	XP_008782324	0	93	1167.14	653	610
Nfr_c11805_g2_i1	atp-dependent zinc metalloprotease ftsh chloroplastic-like	322	gi|672165448|ref|XP_008802626.1|PREDICTED: ATP-dependent zinc metalloprotease FTSH 6, chloroplastic-like [Phoenix dactylifera]	XP_008802626	1.14134e-12	63	60.8474	61	39
Nfr_c11806_g1_i1	protein root primordium defective 1	639	gi|672137377|ref|XP_008792414.1|PREDICTED: protein ROOT PRIMORDIUM DEFECTIVE 1 [Phoenix dactylifera] >gi|672137379|ref|XP_008792415.1| PREDICTED: protein ROOT PRIMORDIUM DEFECTIVE 1 [Phoenix dactylifera]	XP_008792414	1.92672e-98	94	301.212	164	155
Nfr_c11806_g2_i1	protein root primordium defective 1	1403	gi|672137377|ref|XP_008792414.1|PREDICTED: protein ROOT PRIMORDIUM DEFECTIVE 1 [Phoenix dactylifera] >gi|672137379|ref|XP_008792415.1| PREDICTED: protein ROOT PRIMORDIUM DEFECTIVE 1 [Phoenix dactylifera]	XP_008792414	0	93	543.502	293	273
Nfr_c11809_g1_i1	solute carrier family 40 member chloroplastic isoform x1	1888	gi|672178255|ref|XP_008809256.1|PREDICTED: solute carrier family 40 member 2, chloroplastic isoform X1 [Phoenix dactylifera] >gi|672178257|ref|XP_008809257.1| PREDICTED: solute carrier family 40 member 2, chloroplastic isoform X1 [Phoenix dactylifera] >gi|672178259|ref|XP_008809258.1| PREDICTED: solute carrier family 40 member 2, chloroplastic isoform X1 [Phoenix dactylifera]	XP_008809256	0	93	882.478	498	467
Nfr_c11809_g2_i1	solute carrier family 40 member chloroplastic isoform x1	490	gi|672178261|ref|XP_008809259.1|PREDICTED: solute carrier family 40 member 2, chloroplastic isoform X2 [Phoenix dactylifera]	XP_008809259	2.64117e-28	98	116.316	56	55
Nfr_c11813_g1_i1	dnaj homolog subfamily a member mitochondrial	1770	gi|672114121|ref|XP_008775486.1|PREDICTED: dnaJ homolog subfamily A member 3, mitochondrial [Phoenix dactylifera]	XP_008775486	0	81	825.469	555	455
Nfr_c11814_g1_i2	abc transporter i family member chloroplastic	1250	gi|672178811|ref|XP_008809553.1|PREDICTED: ABC transporter I family member 11, chloroplastic [Phoenix dactylifera]	XP_008809553	5.41423e-120	84	358.221	228	192
Nfr_c11816_g1_i1	e3 ubiquitin-protein ligase rfwd3-like	1562	gi|672159489|ref|XP_008799508.1|PREDICTED: E3 ubiquitin-protein ligase RFWD3-like [Phoenix dactylifera]	XP_008799508	0	87	680.633	404	354
Nfr_c11816_g2_i1	e3 ubiquitin-protein ligase rfwd3-like	385	gi|672187117|ref|XP_008813256.1|PREDICTED: E3 ubiquitin-protein ligase RFWD3-like [Phoenix dactylifera]	XP_008813256	4.33903e-70	97	218.779	104	101
Nfr_c11817_g1_i1	PREDICTED: uncharacterized protein LOC103720194	1373	gi|672175899|ref|XP_008808018.1|PREDICTED: uncharacterized protein LOC103720194 [Phoenix dactylifera]	XP_008808018	5.40381e-151	80	449.129	295	236
Nfr_c11817_g1_i2	PREDICTED: uncharacterized protein LOC103720194	1570	gi|672175899|ref|XP_008808018.1|PREDICTED: uncharacterized protein LOC103720194 [Phoenix dactylifera]	XP_008808018	0	86	872.463	485	418
Nfr_c11821_g1_i1	oligosaccharyltransferase complex magnesium transporter family protein	258	gi|672179385|ref|XP_008809864.1|PREDICTED: LOW QUALITY PROTEIN: probable dolichyl-diphosphooligosaccharide--protein glycosyltransferase subunit 3 [Phoenix dactylifera]	XP_008809864	4.38018e-41	88	145.976	85	75
Nfr_c11827_g1_i1	abc transporter i family member 20 isoform x1	637	gi|672116070|ref|XP_008781186.1|PREDICTED: ABC transporter I family member 20 isoform X1 [Phoenix dactylifera]	XP_008781186	4.1206e-86	85	265.774	159	136
Nfr_c11828_g1_i1	triacylglycerol lipase sdp1	798	gi|672177366|ref|XP_008808775.1|PREDICTED: triacylglycerol lipase SDP1-like [Phoenix dactylifera]	XP_008808775	4.23798e-32	67	133.65	156	106
Nfr_c11829_g1_i1	b-cell receptor-associated protein 31-like	234	gi|672107636|ref|XP_008780367.1|PREDICTED: uncharacterized protein LOC103700158 [Phoenix dactylifera] >gi|672107638|ref|XP_008780411.1| PREDICTED: uncharacterized protein LOC103700158 [Phoenix dactylifera]	XP_008780367	2.75025e-41	96	142.124	77	74
Nfr_c11831_g1_i1	serine threonine-protein kinase blus1	426	gi|672144040|ref|XP_008795911.1|PREDICTED: probable serine/threonine-protein kinase KCC4 isoform X3 [Phoenix dactylifera]	XP_008795911	6.75421e-42	95	154.066	83	79
Nfr_c11838_g1_i1	low quality protein: rab3 gtpase-activating protein catalytic subunit-like	440	gi|672205222|ref|XP_008779121.1|PREDICTED: uncharacterized protein LOC103698853 [Phoenix dactylifera]	XP_008779121	5.33335e-22	64	92.4337	92	59
Nfr_c11839_g1_i1	vinorine synthase-like	446	gi|672174103|ref|XP_008807197.1|PREDICTED: vinorine synthase-like [Phoenix dactylifera]	XP_008807197	5.46025e-66	80	215.698	147	119
Nfr_c11840_g1_i1	calcium-binding mitochondrial carrier protein s -1-like isoform x4	403	gi|672131005|ref|XP_008789054.1|PREDICTED: calcium-binding mitochondrial carrier protein SCaMC-1-like isoform X4 [Phoenix dactylifera]	XP_008789054	1.05916e-25	73	109.768	89	65
Nfr_c11840_g2_i1	calcium-binding mitochondrial carrier protein s -1-like isoform x4	946	gi|672131005|ref|XP_008789054.1|PREDICTED: calcium-binding mitochondrial carrier protein SCaMC-1-like isoform X4 [Phoenix dactylifera]	XP_008789054	6.02458e-143	78	426.402	314	248
Nfr_c11844_g1_i1	PREDICTED: uncharacterized protein LOC103707358 isoform X3	544	gi|672132878|ref|XP_008790031.1|PREDICTED: uncharacterized protein LOC103707358 isoform X3 [Phoenix dactylifera]	XP_008790031	4.94465e-107	95	321.627	170	162
Nfr_c11845_g1_i1	protein chloroplastic-like	1643	gi|672158871|ref|XP_008799181.1|PREDICTED: uncharacterized protein LOC103713907 [Phoenix dactylifera]	XP_008799181	6.94871e-171	82	494.197	323	266
Nfr_c11847_g1_i1	pentatricopeptide repeat-containing protein mitochondrial	363	gi|672149120|ref|XP_008797243.1|PREDICTED: putative pentatricopeptide repeat-containing protein At3g16890, mitochondrial [Phoenix dactylifera]	XP_008797243	1.11223e-53	85	185.652	120	102
Nfr_c1185_g1_i1	pentatricopeptide repeat-containing protein at4g14820	326	gi|672169818|ref|XP_008804951.1|PREDICTED: pentatricopeptide repeat-containing protein At4g14820 [Phoenix dactylifera]	XP_008804951	5.35828e-13	50	72.4034	82	41
Nfr_c11850_g1_i1	probable e3 ubiquitin-protein ligase hip1	239	gi|672169948|ref|XP_008805024.1|PREDICTED: E3 ubiquitin-protein ligase MBR2-like isoform X2 [Phoenix dactylifera]	XP_008805024	1.10928e-31	79	123.25	88	70
Nfr_c11850_g1_i2	probable e3 ubiquitin-protein ligase hip1	266	gi|672169948|ref|XP_008805024.1|PREDICTED: E3 ubiquitin-protein ligase MBR2-like isoform X2 [Phoenix dactylifera]	XP_008805024	2.2969e-38	87	141.739	88	77
Nfr_c11851_g1_i1	PREDICTED: uncharacterized protein LOC103699087	1789	gi|672206163|ref|XP_008779359.1|PREDICTED: uncharacterized protein LOC103699087 [Phoenix dactylifera]	XP_008779359	0	81	825.083	538	437
Nfr_c11852_g1_i1	chloride channel protein clc- expressed	833	gi|672163682|ref|XP_008801699.1|PREDICTED: chloride channel protein CLC-d isoform X2 [Phoenix dactylifera]	XP_008801699	9.76013e-150	80	445.277	277	224
Nfr_c11852_g2_i1	chloride channel protein clc-d isoform x2	1336	gi|672163682|ref|XP_008801699.1|PREDICTED: chloride channel protein CLC-d isoform X2 [Phoenix dactylifera]	XP_008801699	9.98678e-171	88	506.138	303	268
Nfr_c11853_g1_i1	PREDICTED: uncharacterized protein LOC103702264	777	gi|672119181|ref|XP_008782822.1|PREDICTED: uncharacterized protein LOC103702264 [Phoenix dactylifera]	XP_008782822	3.84109e-90	98	271.166	146	144
Nfr_c11854_g1_i1	mitochondrial uncoupling protein 5-like	1427	gi|672181593|ref|XP_008811021.1|PREDICTED: mitochondrial uncoupling protein 5 [Phoenix dactylifera]	XP_008811021	6.93109e-178	87	508.834	314	274
Nfr_c11855_g1_i1	probable receptor-like protein kinase at5g47070	1920	gi|672204758|ref|XP_008778999.1|PREDICTED: probable receptor-like protein kinase At5g47070 [Phoenix dactylifera] >gi|672204762|ref|XP_008779000.1| PREDICTED: probable receptor-like protein kinase At5g47070 [Phoenix dactylifera]	XP_008778999	0	91	768.459	430	395
Nfr_c11859_g1_i1	novel plant snare 11-like	366	gi|672159294|ref|XP_008799404.1|PREDICTED: novel plant SNARE 11-like [Phoenix dactylifera]	XP_008799404	3.78417e-17	97	82.8037	41	40
Nfr_c11859_g2_i1	novel plant snare 11-like	1070	gi|672159294|ref|XP_008799404.1|PREDICTED: novel plant SNARE 11-like [Phoenix dactylifera]	XP_008799404	6.3607e-129	89	377.867	230	206
Nfr_c1186_g1_i1	PREDICTED: uncharacterized protein LOC103717234	516	gi|672167597|ref|XP_008803767.1|PREDICTED: uncharacterized protein LOC103717234 [Phoenix dactylifera]	XP_008803767	3.21942e-65	78	210.305	148	116
Nfr_c11860_g1_i1	low quality protein: formin-like protein 3	673	gi|672136042|ref|XP_008791702.1|PREDICTED: LOW QUALITY PROTEIN: formin-like protein 3 [Phoenix dactylifera]	XP_008791702	2.28431e-58	98	207.608	104	102
Nfr_c11862_g1_i1	PREDICTED: uncharacterized protein LOC103720797 isoform X1	1072	gi|672177621|ref|XP_008808910.1|PREDICTED: uncharacterized protein LOC103720797 isoform X1 [Phoenix dactylifera]	XP_008808910	1.90029e-144	90	416.387	241	219
Nfr_c11869_g1_i1	lrr receptor-like serine threonine-protein kinase efr	344	gi|672178944|ref|XP_008809626.1|PREDICTED: LRR receptor-like serine/threonine-protein kinase EFR [Phoenix dactylifera]	XP_008809626	7.68295e-31	86	123.635	80	69
Nfr_c11872_g1_i1	rhomboid-like 2	532	gi|672143063|ref|XP_008795400.1|PREDICTED: inactive rhomboid protein 1-like [Phoenix dactylifera]	XP_008795400	1.08977e-39	54	145.591	132	72
Nfr_c11873_g1_i1	protein lol1-like	512	gi|225427256|ref|XP_002281099.1|PREDICTED: protein LOL1-like [Vitis vinifera]	XP_002281099	3.58332e-39	77	138.272	89	69
Nfr_c11874_g1_i2	bifunctional riboflavin kinase fmn phosphatase-like isoform x1	1861	gi|672120916|ref|XP_008783741.1|PREDICTED: bifunctional riboflavin kinase/FMN phosphatase-like isoform X1 [Phoenix dactylifera] >gi|672120918|ref|XP_008783742.1| PREDICTED: bifunctional riboflavin kinase/FMN phosphatase-like isoform X1 [Phoenix dactylifera]	XP_008783741	0	88	668.692	381	338
Nfr_c11876_g1_i1	nac domain-containing protein 21 22-like	322	gi|672183124|ref|XP_008811831.1|PREDICTED: NAC domain-containing protein 21/22-like [Phoenix dactylifera]	XP_008811831	4.50534e-16	80	80.1073	57	46
Nfr_c11879_g1_i1	rna polymerase ii transcription mediators isoform 1	562	gi|672175744|ref|XP_008807938.1|PREDICTED: LOW QUALITY PROTEIN: mediator of RNA polymerase II transcription subunit 13 [Phoenix dactylifera]	XP_008807938	3.0104e-115	97	368.622	185	181
Nfr_c1188_g1_i2	trichohyalin isoform x3	2404	gi|672129787|ref|XP_008788410.1|PREDICTED: trichohyalin isoform X3 [Phoenix dactylifera]	XP_008788410	0	79	848.581	633	502
Nfr_c11880_g1_i1	e3 ubiquitin-protein ligase ring1-like	891	gi|672172282|ref|XP_008806229.1|PREDICTED: E3 ubiquitin-protein ligase Praja-2-like [Phoenix dactylifera]	XP_008806229	1.72939e-76	59	241.121	274	162
Nfr_c11882_g1_i1	syntaxin t-snare family	1018	gi|672127361|ref|XP_008787144.1|PREDICTED: uncharacterized protein LOC103705267 [Phoenix dactylifera] >gi|672127363|ref|XP_008787145.1| PREDICTED: uncharacterized protein LOC103705267 [Phoenix dactylifera]	XP_008787144	5.11526e-49	82	176.407	104	86
Nfr_c11882_g1_i2	syntaxin t-snare family	1050	gi|672127361|ref|XP_008787144.1|PREDICTED: uncharacterized protein LOC103705267 [Phoenix dactylifera] >gi|672127363|ref|XP_008787145.1| PREDICTED: uncharacterized protein LOC103705267 [Phoenix dactylifera]	XP_008787144	6.98493e-49	82	176.407	104	86
Nfr_c11883_g1_i1	nac domain-containing protein 43-like	216	gi|672190586|ref|XP_008775289.1|PREDICTED: NAC domain-containing protein 43-like [Phoenix dactylifera]	XP_008775289	2.16023e-25	94	103.99	53	50
Nfr_c11888_g1_i1	beta-ketoacyl-acp synthase ii	942	gi|228478494|gb|ACQ41833.1|beta-ketoacyl-ACP synthase II [Elaeis oleifera]	ACQ41833	1.08732e-126	77	381.333	267	207
Nfr_c11889_g2_i1	f-box lrr-repeat protein 10	1893	gi|672194540|ref|XP_008776320.1|PREDICTED: F-box/LRR-repeat protein 10 [Phoenix dactylifera]	XP_008776320	0	88	1005.36	604	537
Nfr_c11890_g1_i1	cas1 domain-containing protein 1	292	gi|672152517|ref|XP_008797506.1|PREDICTED: CAS1 domain-containing protein 1 [Phoenix dactylifera]	XP_008797506	5.72465e-43	93	154.836	81	76
Nfr_c11897_g1_i1	tetraspanin-19 isoform x1	326	gi|672172863|ref|XP_008806541.1|PREDICTED: tetraspanin-19 isoform X2 [Phoenix dactylifera]	XP_008806541	1.76216e-28	89	110.538	58	52
Nfr_c11899_g2_i1	ring u-box superfamily protein	320	gi|672127979|ref|XP_008787470.1|PREDICTED: LOW QUALITY PROTEIN: uncharacterized protein LOC103705514 [Phoenix dactylifera]	XP_008787470	2.45347e-22	76	98.9821	68	52
Nfr_c11900_g1_i1	pentatricopeptide repeat-containing protein at4g11690-like	379	gi|672114665|ref|XP_008778051.1|PREDICTED: pentatricopeptide repeat-containing protein At4g11690 [Phoenix dactylifera]	XP_008778051	6.89462e-74	96	235.343	126	121
Nfr_c11904_g1_i1	PREDICTED: uncharacterized protein LOC103697653	454	gi|672200082|ref|XP_008777783.1|PREDICTED: uncharacterized protein LOC103697653 [Phoenix dactylifera]	XP_008777783	5.11455e-37	58	142.895	151	89
Nfr_c11909_g1_i1	pentatricopeptide repeat-containing protein at1g11290	236	gi|672186724|ref|XP_008813157.1|PREDICTED: pentatricopeptide repeat-containing protein At1g11290 [Phoenix dactylifera]	XP_008813157	5.7591e-41	96	150.599	78	75
Nfr_c11910_g1_i1	PREDICTED: uncharacterized protein LOC103722149 isoform X2	580	gi|672181216|ref|XP_008810818.1|PREDICTED: uncharacterized protein LOC103722149 isoform X2 [Phoenix dactylifera]	XP_008810818	3.09791e-98	86	305.449	193	167
Nfr_c11913_g2_i1	PREDICTED: uncharacterized protein LOC103706952	1102	gi|672131787|ref|XP_008789459.1|PREDICTED: uncharacterized protein LOC103706952 [Phoenix dactylifera]	XP_008789459	2.51128e-145	74	422.165	308	228
Nfr_c11914_g1_i1	subtilisin-like protease	218	gi|672142155|ref|XP_008794931.1|PREDICTED: subtilisin-like protease SBT5.3 [Phoenix dactylifera]	XP_008794931	2.3341e-29	92	117.087	71	66
Nfr_c11925_g1_i1	uncharacterized atp-dependent helicase -like	536	gi|672157001|ref|XP_008798192.1|PREDICTED: uncharacterized protein LOC103713146 [Phoenix dactylifera]	XP_008798192	2.75016e-67	75	230.72	181	136
Nfr_c11927_g1_i1	low quality protein: coatomer subunit gamma-2-like	323	gi|672127677|ref|XP_008787310.1|PREDICTED: LOW QUALITY PROTEIN: coatomer subunit gamma-2-like [Phoenix dactylifera]	XP_008787310	8.48087e-34	89	131.724	76	68
Nfr_c1193_g1_i1	serine threonine-protein kinase 4-like isoform x3	373	gi|672132416|ref|XP_008789790.1|PREDICTED: serine/threonine-protein kinase 4-like isoform X3 [Phoenix dactylifera]	XP_008789790	8.13516e-45	80	161.77	112	90
Nfr_c11937_g1_i1	grip and coiled-coil domain-containing protein 2-like	760	gi|672137456|ref|XP_008792457.1|PREDICTED: GRIP and coiled-coil domain-containing protein 2-like [Phoenix dactylifera]	XP_008792457	5.0966e-42	73	161.77	118	87
Nfr_c11937_g1_i2	grip and coiled-coil domain-containing protein 2-like	668	gi|672137456|ref|XP_008792457.1|PREDICTED: GRIP and coiled-coil domain-containing protein 2-like [Phoenix dactylifera]	XP_008792457	2.31131e-39	74	152.91	112	83
Nfr_c11944_g1_i1	filament-like plant protein 3	548	gi|672120497|ref|XP_008783518.1|PREDICTED: filament-like plant protein [Phoenix dactylifera]	XP_008783518	1.24891e-79	83	261.151	182	152
Nfr_c11947_g1_i1	magnesium transporter -like family protein isoform 3	519	gi|672139615|ref|XP_008793595.1|PREDICTED: uncharacterized protein LOC103709850 [Phoenix dactylifera]	XP_008793595	4.94749e-35	88	135.576	68	60
Nfr_c11948_g1_i1	protein ros1-like	595	gi|672140353|ref|XP_008793977.1|PREDICTED: LOW QUALITY PROTEIN: uncharacterized protein LOC103710135 [Phoenix dactylifera]	XP_008793977	8.00934e-60	99	210.305	101	100
Nfr_c11952_g1_i1	PREDICTED: uncharacterized protein LOC103721513 isoform X2	658	gi|672179629|ref|XP_008809986.1|PREDICTED: uncharacterized protein LOC103721513 isoform X2 [Phoenix dactylifera]	XP_008809986	1.54777e-27	89	108.997	67	60
Nfr_c11952_g1_i2	PREDICTED: uncharacterized protein LOC103721513 isoform X2	570	gi|672179629|ref|XP_008809986.1|PREDICTED: uncharacterized protein LOC103721513 isoform X2 [Phoenix dactylifera]	XP_008809986	1.14858e-28	83	110.923	74	62
Nfr_c11954_g1_i1	PREDICTED: uncharacterized protein LOC103716952	208	gi|672166905|ref|XP_008803391.1|PREDICTED: uncharacterized protein LOC103716952 [Phoenix dactylifera]	XP_008803391	2.38638e-14	100	74.3294	34	34
Nfr_c11957_g1_i1	nuclear cap-binding protein subunit 2	1190	gi|672107415|ref|XP_008809996.1|PREDICTED: nuclear cap-binding protein subunit 2 [Phoenix dactylifera]	XP_008809996	1.91102e-116	79	347.436	234	185
Nfr_c11964_g1_i1	protein trichome birefringence-like 13	555	gi|672157993|ref|XP_008798722.1|PREDICTED: protein trichome birefringence-like 13 [Phoenix dactylifera]	XP_008798722	5.07352e-120	97	353.599	173	168
Nfr_c11968_g1_i1	ethylene-responsive transcription factor 1-like	1254	gi|672150898|ref|XP_008797374.1|PREDICTED: ethylene-responsive transcription factor 1-like [Phoenix dactylifera]	XP_008797374	9.22693e-113	81	343.584	231	188
Nfr_c11968_g1_i2	ethylene-responsive transcription factor 1-like	1142	gi|672150898|ref|XP_008797374.1|PREDICTED: ethylene-responsive transcription factor 1-like [Phoenix dactylifera]	XP_008797374	2.54088e-113	81	343.584	231	188
Nfr_c11974_g1_i1	probable monogalactosyldiacylglycerol synthase chloroplastic	452	gi|672164078|ref|XP_008801904.1|PREDICTED: probable monogalactosyldiacylglycerol synthase 3, chloroplastic [Phoenix dactylifera]	XP_008801904	4.1005e-61	94	203.371	111	105
Nfr_c11975_g1_i1	dna repair protein rad16 isoform x2	919	gi|475626918|gb|EMT33517.1|hypothetical protein F775_52308 [Aegilops tauschii]	EMT33517	5.14393e-104	65	328.561	305	200
Nfr_c11975_g2_i1	atp-dependent helicase rhp16-like	706	gi|50509490|dbj|BAD31171.1|putative DNA repair protein rhp16 [Oryza sativa Japonica Group]	BAD31171	7.02959e-116	84	350.517	237	200
Nfr_c11976_g1_i1	pentatricopeptide repeat-containing protein mitochondrial	1859	gi|672126754|ref|XP_008786838.1|PREDICTED: pentatricopeptide repeat-containing protein At1g07590, mitochondrial [Phoenix dactylifera]	XP_008786838	0	93	862.062	487	453
Nfr_c11978_g1_i1	1-phosphatidylinositol- -bisphosphate	1988	gi|672110046|ref|XP_008793309.1|PREDICTED: phosphoinositide phospholipase C 2-like [Phoenix dactylifera]	XP_008793309	0	87	968.763	586	511
Nfr_c11979_g1_i1	copper-transporting p-type atpase	450	gi|672158085|ref|XP_008798771.1|PREDICTED: probable copper-transporting ATPase HMA5 [Phoenix dactylifera]	XP_008798771	5.92806e-45	95	165.622	94	90
Nfr_c11982_g1_i1	rna-directed dna methylation 4 isoform x2	1405	gi|672160156|ref|XP_008799853.1|PREDICTED: RNA-directed DNA methylation 4 isoform X2 [Phoenix dactylifera]	XP_008799853	1.53911e-171	78	493.812	348	273
Nfr_c11983_g1_i1	nad-dependent epimerase dehydratase	1316	gi|672124445|ref|XP_008785605.1|PREDICTED: uncharacterized protein At5g02240-like [Phoenix dactylifera]	XP_008785605	8.93101e-153	91	443.351	250	228
Nfr_c11984_g1_i1	hypothetical protein MIMGU_mgv1a007167mg	299	gi|604328093|gb|EYU33761.1|hypothetical protein MIMGU_mgv1a007167mg [Erythranthe guttata]	EYU33761	1.05893e-08	82	59.6918	34	28
Nfr_c11986_g1_i1	leucine-rich repeat family protein	375	gi|672146769|ref|XP_008797062.1|PREDICTED: leucine-rich repeat receptor-like serine/threonine-protein kinase At2g14510 [Phoenix dactylifera]	XP_008797062	1.05757e-50	75	176.022	124	93
Nfr_c11991_g1_i1	btb poz domain-containing protein npy4-like	509	gi|672198321|ref|XP_008777297.1|PREDICTED: BTB/POZ domain-containing protein NPY4-like [Phoenix dactylifera] >gi|672198323|ref|XP_008777298.1| PREDICTED: BTB/POZ domain-containing protein NPY4-like [Phoenix dactylifera] >gi|672198325|ref|XP_008777299.1| PREDICTED: BTB/POZ domain-containing protein NPY4-like [Phoenix dactylifera]	XP_008777297	1.11306e-29	53	122.479	147	79
Nfr_c11993_g1_i1	alpha tubulin	348	gi|212675234|gb|ACJ37364.1|alpha tubulin [Garcinia mangostana]	ACJ37364	4.99866e-76	99	229.95	115	114
Nfr_c11997_g1_i1	5 -adenylylsulfate reductase-like 3	716	gi|672134473|ref|XP_008790885.1|PREDICTED: 5'-adenylylsulfate reductase-like 3 [Phoenix dactylifera] >gi|672134475|ref|XP_008790886.1| PREDICTED: 5'-adenylylsulfate reductase-like 3 [Phoenix dactylifera]	XP_008790885	1.31327e-72	91	231.876	132	121
Nfr_c11999_g1_i1	rpm1-interacting protein 4	628	gi|672158714|ref|XP_008799100.1|PREDICTED: uncharacterized protein LOC103713838 [Phoenix dactylifera]	XP_008799100	8.52347e-49	95	164.081	88	84
Nfr_c120_g1_i1	pentatricopeptide repeat-containing protein at4g13650-like	376	gi|672165710|ref|XP_008802768.1|PREDICTED: pentatricopeptide repeat-containing protein At3g24000, mitochondrial isoform X2 [Phoenix dactylifera]	XP_008802768	5.55927e-75	98	245.743	125	123
Nfr_c12001_g1_i1	PREDICTED: uncharacterized protein LOC103707382	307	gi|672132935|ref|XP_008790063.1|PREDICTED: uncharacterized protein LOC103707382 [Phoenix dactylifera]	XP_008790063	1.01743e-26	73	110.923	97	71
Nfr_c12003_g1_i1	methyltransferase-like protein 10 isoform x2	1216	gi|672162197|ref|XP_008800933.1|PREDICTED: methyltransferase-like protein 10 isoform X2 [Phoenix dactylifera]	XP_008800933	6.52709e-173	85	494.197	334	284
Nfr_c12015_g1_i2	long-chain-alcohol oxidase fao4a-like	2574	gi|672171748|ref|XP_008805948.1|PREDICTED: long-chain-alcohol oxidase FAO4A-like [Phoenix dactylifera]	XP_008805948	0	86	1282.32	785	681
Nfr_c12017_g1_i1	dipeptidyl-peptidase 5-like	2376	gi|672149680|ref|XP_008797283.1|PREDICTED: uncharacterized protein LOC103712518 isoform X2 [Phoenix dactylifera]	XP_008797283	0	95	1313.13	690	658
Nfr_c12019_g1_i1	upf0769 protein c21orf59 homolog	936	gi|672180611|ref|XP_008810503.1|PREDICTED: UPF0769 protein C21orf59 homolog [Phoenix dactylifera] >gi|672180613|ref|XP_008810504.1| PREDICTED: UPF0769 protein C21orf59 homolog [Phoenix dactylifera] >gi|672180615|ref|XP_008810505.1| PREDICTED: UPF0769 protein C21orf59 homolog [Phoenix dactylifera]	XP_008810503	2.93581e-87	87	266.929	166	145
Nfr_c12020_g1_i1	zinc finger ccch domain-containing protein 14	208	gi|672119255|ref|XP_008782861.1|PREDICTED: zinc finger CCCH domain-containing protein 14 [Phoenix dactylifera]	XP_008782861	3.14566e-17	68	81.2629	70	48
Nfr_c12020_g2_i1	zinc finger ccch domain-containing protein 14-like	229	gi|672170806|ref|XP_008805470.1|PREDICTED: zinc finger CCCH domain-containing protein 31-like [Phoenix dactylifera]	XP_008805470	7.67558e-43	89	148.288	77	69
Nfr_c12022_g1_i1	101 kda heat shock protein hsp101-like protein	452	gi|672115056|ref|XP_008779572.1|PREDICTED: uncharacterized protein LOC103699317 [Phoenix dactylifera]	XP_008779572	1.86067e-31	75	127.102	124	94
Nfr_c12023_g1_i1	PREDICTED: uncharacterized protein LOC103696234	474	gi|672193329|ref|XP_008776003.1|PREDICTED: uncharacterized protein LOC103696234 [Phoenix dactylifera]	XP_008776003	3.68842e-42	90	154.066	91	82
Nfr_c12024_g1_i1	gamma-tubulin complex component 5-like isoform x1	3144	gi|672144180|ref|XP_008795985.1|PREDICTED: gamma-tubulin complex component 5-like isoform X2 [Phoenix dactylifera]	XP_008795985	0	93	1818.9	1011	944
Nfr_c12025_g1_i1	udp-glycosyltransferase 83a1-like	1600	gi|672201565|ref|XP_008778169.1|PREDICTED: UDP-glycosyltransferase 83A1-like [Phoenix dactylifera]	XP_008778169	0	86	723.005	430	373
Nfr_c12026_g1_i1	serine threonine-protein kinase pbs1-like isoform x1	588	gi|672130939|ref|XP_008789020.1|PREDICTED: serine/threonine-protein kinase PBS1-like isoform X1 [Phoenix dactylifera]	XP_008789020	2.34596e-105	88	316.235	194	172
Nfr_c12027_g1_i1	hexose carrier protein hex6-like	1697	gi|672190222|ref|XP_008775188.1|PREDICTED: hexose carrier protein HEX6-like [Phoenix dactylifera]	XP_008775188	0	77	635.565	506	390
Nfr_c12029_g1_i1	bah and coiled-coil domain-containing protein 1-like	1177	gi|672139963|ref|XP_008793786.1|PREDICTED: BAH and coiled-coil domain-containing protein 1-like [Phoenix dactylifera] >gi|672139965|ref|XP_008793787.1| PREDICTED: BAH and coiled-coil domain-containing protein 1-like [Phoenix dactylifera]	XP_008793786	1.16529e-150	95	432.565	216	206
Nfr_c12031_g1_i1	clip-associated isoform x1	302	gi|672181198|ref|XP_008810808.1|PREDICTED: CLIP-associated protein-like isoform X1 [Phoenix dactylifera]	XP_008810808	1.01482e-50	93	179.489	100	93
Nfr_c12033_g1_i1	aquaporin nip2-1-like	460	gi|672165410|ref|XP_008802606.1|PREDICTED: aquaporin NIP2-1-like [Phoenix dactylifera]	XP_008802606	2.9079e-49	90	167.933	101	91
Nfr_c12036_g1_i1	transmembrane protein 184a	2175	gi|672157818|ref|XP_008798631.1|PREDICTED: transmembrane protein 184A [Phoenix dactylifera]	XP_008798631	0	91	751.51	419	382
Nfr_c12038_g1_i1	oxidoreductase family protein	1301	gi|661882294|emb|CDP13874.1|unnamed protein product [Coffea canephora]	CDP13874	1.85807e-180	84	514.998	348	294
Nfr_c12039_g1_i1	PREDICTED: uncharacterized protein At1g04910-like isoform X3	212	gi|672179541|ref|XP_008809939.1|PREDICTED: uncharacterized protein At1g04910-like isoform X3 [Phoenix dactylifera]	XP_008809939	3.42004e-36	94	131.724	70	66
Nfr_c1204_g1_i1	ubiquitin carboxyl-terminal hydrolase 27	572	gi|672116583|ref|XP_008781459.1|PREDICTED: ubiquitin carboxyl-terminal hydrolase 27 [Phoenix dactylifera] >gi|672116585|ref|XP_008781460.1| PREDICTED: ubiquitin carboxyl-terminal hydrolase 27 [Phoenix dactylifera] >gi|672116587|ref|XP_008781461.1| PREDICTED: ubiquitin carboxyl-terminal hydrolase 27 [Phoenix dactylifera]	XP_008781459	9.57106e-100	84	308.145	190	161
Nfr_c12041_g1_i1	uracil permease	238	gi|672167025|ref|XP_008803457.1|PREDICTED: uracil permease [Phoenix dactylifera]	XP_008803457	4.33184e-37	93	137.502	79	74
Nfr_c12042_g1_i1	probable trna modification gtpase partial	622	gi|672178379|ref|XP_008809321.1|PREDICTED: probable tRNA modification GTPase MnmE, partial [Phoenix dactylifera]	XP_008809321	6.34688e-121	90	361.688	207	188
Nfr_c12046_g1_i1	vesicle transport protein sft2b-like	859	gi|672177730|ref|XP_008808968.1|PREDICTED: vesicle transport protein SFT2B [Phoenix dactylifera]	XP_008808968	1.17461e-113	98	332.798	172	169
Nfr_c12048_g1_i1	probable protein s-acyltransferase 7 isoform x1	1476	gi|672134168|ref|XP_008790729.1|PREDICTED: probable protein S-acyltransferase 7 isoform X1 [Phoenix dactylifera]	XP_008790729	0	81	629.402	402	327
Nfr_c12049_g1_i1	magnesium-chelatase subunit chli family protein	1788	gi|672121250|ref|XP_008783919.1|PREDICTED: magnesium-chelatase subunit ChlI, chloroplastic [Phoenix dactylifera]	XP_008783919	0	82	644.425	426	352
Nfr_c12051_g1_i1	translation initiation factor eif-2b epsilon subunit	2496	gi|297744835|emb|CBI38103.3|unnamed protein product [Vitis vinifera]	CBI38103	0	81	979.163	725	588
Nfr_c12053_g1_i1	probable transcription factor kan2	559	gi|672165330|ref|XP_008802564.1|PREDICTED: probable transcription factor KAN2, partial [Phoenix dactylifera]	XP_008802564	1.85172e-29	77	119.398	89	69
Nfr_c12054_g1_i1	protein root primordium defective 1	335	gi|672166979|ref|XP_008803431.1|PREDICTED: protein ROOT PRIMORDIUM DEFECTIVE 1 [Phoenix dactylifera]	XP_008803431	5.61959e-41	97	147.902	75	73
Nfr_c12057_g1_i1	transcription factor bhlh78-like isoform x2	534	gi|672178989|ref|XP_008809650.1|PREDICTED: transcription factor bHLH78-like isoform X2 [Phoenix dactylifera]	XP_008809650	1.17527e-86	83	272.707	177	148
Nfr_c12058_g1_i1	phosphatidylserine decarboxylase	1627	gi|672165740|ref|XP_008802785.1|PREDICTED: phosphatidylserine decarboxylase proenzyme 1, mitochondrial [Phoenix dactylifera]	XP_008802785	0	89	715.687	418	374
Nfr_c12060_g1_i2	PREDICTED: uncharacterized protein LOC103721190 isoform X1	1117	gi|672178717|ref|XP_008809502.1|PREDICTED: uncharacterized protein LOC103721190 isoform X1 [Phoenix dactylifera] >gi|672178720|ref|XP_008809503.1| PREDICTED: uncharacterized protein LOC103721190 isoform X1 [Phoenix dactylifera]	XP_008809502	2.1165e-142	84	412.92	274	231
Nfr_c12068_g1_i1	tetratricopeptide repeat protein 13 isoform x1	3167	gi|672115482|ref|XP_008780891.1|PREDICTED: tetratricopeptide repeat protein 13 isoform X1 [Phoenix dactylifera]	XP_008780891	0	94	1824.29	982	931
Nfr_c12072_g1_i1	pentatricopeptide repeat-containing protein at1g09820	520	gi|672172698|ref|XP_008806452.1|PREDICTED: pentatricopeptide repeat-containing protein At1g09820 [Phoenix dactylifera]	XP_008806452	1.42304e-103	93	312.383	172	160
Nfr_c12076_g1_i1	rna polymerase sigma factor chloroplastic	570	gi|672172955|ref|XP_008806591.1|PREDICTED: RNA polymerase sigma factor sigD, chloroplastic [Phoenix dactylifera]	XP_008806591	2.3739e-10	60	67.781	103	62
Nfr_c12077_g1_i1	PREDICTED: uncharacterized protein LOC103406200	488	gi|658016170|ref|XP_008343425.1|PREDICTED: uncharacterized protein LOC103406200 [Malus domestica]	XP_008343425	1.03178e-07	58	55.4546	72	42
Nfr_c12081_g1_i1	ycf15	309	gi|146261289|gb|ABQ14904.1|Ycf15 [Peridiscus lucidus]	ABQ14904	6.61166e-42	91	140.584	79	72
Nfr_c12081_g2_i1	hypothetical chloroplast rf21	1290	gi|374411518|gb|AEZ48751.1|hypothetical chloroplast RF2, partial [Ravenea hildebrandtii]	AEZ48751	0	93	803.512	422	393
Nfr_c12082_g1_i1	protein binding protein isoform x1	527	gi|672131725|ref|XP_008789428.1|PREDICTED: LOW QUALITY PROTEIN: uncharacterized protein LOC103706929 [Phoenix dactylifera]	XP_008789428	1.31658e-14	68	79.7221	60	41
Nfr_c12084_g1_i1	thylakoid lumenal 15 kda protein chloroplastic	901	gi|672166369|ref|XP_008803115.1|PREDICTED: thylakoid lumenal 15 kDa protein 1, chloroplastic [Phoenix dactylifera]	XP_008803115	2.48469e-124	81	362.844	235	191
Nfr_c12087_g1_i1	calmodulin-binding protein 60-d	957	gi|672110701|ref|XP_008796866.1|PREDICTED: uncharacterized protein LOC103712187 isoform X1 [Phoenix dactylifera]	XP_008796866	2.73547e-70	82	236.884	163	134
Nfr_c12088_g1_i1	PREDICTED: uncharacterized protein LOC103717224	1990	gi|672167570|ref|XP_008803752.1|PREDICTED: uncharacterized protein LOC103717224 [Phoenix dactylifera]	XP_008803752	0	89	971.074	571	512
Nfr_c12091_g1_i1	PREDICTED: LOW QUALITY PROTEIN: uncharacterized protein LOC103710761	243	gi|672142023|ref|XP_008794862.1|PREDICTED: LOW QUALITY PROTEIN: uncharacterized protein LOC103710761 [Phoenix dactylifera]	XP_008794862	8.66519e-49	100	172.555	80	80
Nfr_c12093_g1_i1	peroxidase 5-like	1287	gi|672176390|ref|XP_008808268.1|PREDICTED: peroxidase 5-like [Phoenix dactylifera]	XP_008808268	0	92	532.332	314	289
Nfr_c12094_g1_i1	PREDICTED: uncharacterized protein LOC103704041 isoform X2	377	gi|672124042|ref|XP_008785397.1|PREDICTED: uncharacterized protein LOC103704041 isoform X2 [Phoenix dactylifera]	XP_008785397	7.38907e-35	68	134.035	124	85
Nfr_c12095_g1_i1	respiratory burst oxidase homolog protein c-like isoform x1	762	gi|672175550|ref|XP_008807833.1|PREDICTED: respiratory burst oxidase homolog protein C-like isoform X1 [Phoenix dactylifera]	XP_008807833	6.52546e-63	97	220.32	109	106
Nfr_c1210_g1_i1	protein lutein deficient chloroplastic	2387	gi|672131932|ref|XP_008789534.1|PREDICTED: protein LUTEIN DEFICIENT 5, chloroplastic [Phoenix dactylifera]	XP_008789534	0	82	981.86	640	526
Nfr_c12104_g1_i1	PREDICTED: uncharacterized protein LOC103718246	980	gi|672170264|ref|XP_008805187.1|PREDICTED: uncharacterized protein LOC103718246 [Phoenix dactylifera]	XP_008805187	2.03346e-68	87	218.009	131	114
Nfr_c12104_g1_i2	PREDICTED: uncharacterized protein LOC103718246	1004	gi|672170264|ref|XP_008805187.1|PREDICTED: uncharacterized protein LOC103718246 [Phoenix dactylifera]	XP_008805187	1.94563e-65	82	210.69	139	114
Nfr_c12111_g1_i1	ubiquitin-associated translation elongation factor ef1b protein	889	gi|672157877|ref|XP_008798661.1|PREDICTED: uncharacterized protein LOC103713487 [Phoenix dactylifera]	XP_008798661	1.03907e-114	85	337.035	202	172
Nfr_c12116_g1_i1	protein kinase superfamily protein	202	gi|672176542|ref|XP_008808340.1|PREDICTED: uncharacterized protein LOC103720427 isoform X2 [Phoenix dactylifera]	XP_008808340	4.45833e-25	83	104.76	66	55
Nfr_c12119_g1_i1	thioredoxin-like 1- chloroplastic	915	gi|672115318|ref|XP_008780440.1|PREDICTED: thioredoxin-like 1-2, chloroplastic [Phoenix dactylifera]	XP_008780440	4.42173e-103	92	309.301	165	153
Nfr_c12119_g1_i2	thioredoxin-like 1- chloroplastic	839	gi|672115318|ref|XP_008780440.1|PREDICTED: thioredoxin-like 1-2, chloroplastic [Phoenix dactylifera]	XP_008780440	2.01677e-128	85	372.474	223	191
Nfr_c12120_g1_i1	myb-like protein x-like isoform x3	375	gi|672162005|ref|XP_008800831.1|PREDICTED: uncharacterized protein LOC103715089 [Phoenix dactylifera]	XP_008800831	8.38913e-46	95	164.081	90	86
Nfr_c12124_g1_i1	e3 ubiquitin-protein ligase fancl-like	301	gi|672124639|ref|XP_008785711.1|PREDICTED: E3 ubiquitin-protein ligase FANCL [Phoenix dactylifera]	XP_008785711	2.55853e-65	97	206.453	99	97
Nfr_c12125_g1_i1	subtilisin-like protease	285	gi|672160788|ref|XP_008800183.1|PREDICTED: subtilisin-like protease SBT5.3 [Phoenix dactylifera]	XP_008800183	7.08825e-51	96	178.718	93	90
Nfr_c12126_g1_i1	xenotropic and polytropic murine leukemia virus	240	gi|672165181|ref|XP_008802486.1|PREDICTED: SPX domain-containing protein 5 [Phoenix dactylifera]	XP_008802486	1.09233e-31	81	118.627	80	65
Nfr_c12130_g1_i1	transcription factor iiib 50 kda subunit	531	gi|672133529|ref|XP_008790388.1|PREDICTED: transcription factor IIIB 50 kDa subunit [Phoenix dactylifera]	XP_008790388	4.47114e-61	73	206.068	156	114
Nfr_c12132_g1_i1	initiator trna phosphoribosyl transferase family protein isoform 4	638	gi|672109267|ref|XP_008789308.1|PREDICTED: LOW QUALITY PROTEIN: uncharacterized protein LOC103706837 [Phoenix dactylifera]	XP_008789308	5.88596e-128	96	379.407	194	187
Nfr_c12133_g1_i1	protein dehydration-induced 19 homolog 6-like	501	gi|672168447|ref|XP_008804225.1|PREDICTED: protein DEHYDRATION-INDUCED 19 homolog 6-like [Phoenix dactylifera] >gi|672168449|ref|XP_008804226.1| PREDICTED: protein DEHYDRATION-INDUCED 19 homolog 6-like [Phoenix dactylifera]	XP_008804225	2.9969e-17	88	83.5741	54	48
Nfr_c12133_g2_i1	protein dehydration-induced 19 homolog 6-like	553	gi|672168447|ref|XP_008804225.1|PREDICTED: protein DEHYDRATION-INDUCED 19 homolog 6-like [Phoenix dactylifera] >gi|672168449|ref|XP_008804226.1| PREDICTED: protein DEHYDRATION-INDUCED 19 homolog 6-like [Phoenix dactylifera]	XP_008804225	2.18001e-81	87	248.054	147	128
Nfr_c12137_g1_i1	PREDICTED: uncharacterized protein LOC103724051	628	gi|672187779|ref|XP_008813419.1|PREDICTED: uncharacterized protein LOC103724051 [Phoenix dactylifera]	XP_008813419	1.47094e-44	77	163.696	118	92
Nfr_c12138_g1_i1	beta-hexosaminidase 1-like	1529	gi|573945166|ref|XP_006654923.1|PREDICTED: beta-hexosaminidase 1-like [Oryza brachyantha]	XP_006654923	0	88	798.89	465	413
Nfr_c12139_g1_i1	glyceraldehyde-3-phosphate dehydrogenase	351	gi|657924310|dbj|BAP05446.1|glyceraldehyde 3-phosphate dehydrogenase, partial [Ulmus davidiana var. japonica]	BAP05446	1.89899e-63	89	200.29	116	104
Nfr_c12140_g1_i2	r2r3-myb transcription	306	gi|672121957|ref|XP_008784294.1|PREDICTED: transcription repressor MYB6-like [Phoenix dactylifera]	XP_008784294	1.17463e-38	91	138.272	71	65
Nfr_c12142_g1_i1	myst-like histone acetyltransferase 1	1555	gi|672180148|ref|XP_008810255.1|PREDICTED: putative MYST-like histone acetyltransferase 1 [Phoenix dactylifera]	XP_008810255	0	95	867.07	448	426
Nfr_c12145_g1_i1	nucleoporin 155	362	gi|672131436|ref|XP_008789279.1|PREDICTED: nuclear pore complex protein Nup155-like [Phoenix dactylifera]	XP_008789279	1.07916e-45	79	166.392	120	95
Nfr_c12145_g1_i3	nucleoporin 155	362	gi|672131436|ref|XP_008789279.1|PREDICTED: nuclear pore complex protein Nup155-like [Phoenix dactylifera]	XP_008789279	1.12074e-31	75	126.331	95	72
Nfr_c12146_g1_i1	small rna 2 -o-methyltransferase-like isoform x1	600	gi|672183680|ref|XP_008812125.1|PREDICTED: small RNA 2'-O-methyltransferase-like isoform X2 [Phoenix dactylifera]	XP_008812125	3.90813e-108	92	338.961	199	184
Nfr_c12146_g2_i1	small rna 2 -o-methyltransferase-like isoform x1	525	gi|672183680|ref|XP_008812125.1|PREDICTED: small RNA 2'-O-methyltransferase-like isoform X2 [Phoenix dactylifera]	XP_008812125	2.23713e-11	74	70.4774	51	38
Nfr_c12147_g1_i1	tubulin--tyrosine ligase-like protein 12	259	gi|672107934|ref|XP_008782531.1|PREDICTED: tubulin--tyrosine ligase-like protein 12 [Phoenix dactylifera]	XP_008782531	5.56999e-15	95	77.0258	41	39
Nfr_c12147_g2_i1	tubulin--tyrosine ligase-like protein 12	738	gi|672107934|ref|XP_008782531.1|PREDICTED: tubulin--tyrosine ligase-like protein 12 [Phoenix dactylifera]	XP_008782531	2.42266e-149	92	446.047	246	228
Nfr_c1215_g1_i1	dna-directed rna polymerases iv and v subunit 9a	722	gi|672115892|ref|XP_008781098.1|PREDICTED: DNA-directed RNA polymerases II, IV and V subunit 9A [Phoenix dactylifera]	XP_008781098	1.29531e-76	94	234.958	119	112
Nfr_c12152_g2_i1	protein phosphatase 2c 32 isoform x1	499	gi|297744063|emb|CBI37033.3|unnamed protein product [Vitis vinifera]	CBI37033	6.67761e-84	98	252.677	128	126
Nfr_c12153_g1_i1	tata box-binding protein-associated factor rna polymerase i subunit b isoform x1	800	gi|672130332|ref|XP_008788694.1|PREDICTED: TATA box-binding protein-associated factor RNA polymerase I subunit B isoform X1 [Phoenix dactylifera]	XP_008788694	1.31032e-152	91	451.44	266	244
Nfr_c12154_g1_i1	gpi-anchored protein isoform x2	281	gi|672180840|ref|XP_008810621.1|PREDICTED: uncharacterized protein DDB_G0274915-like [Phoenix dactylifera]	XP_008810621	2.30237e-33	75	129.798	93	70
Nfr_c12154_g2_i1	gpi-anchored protein isoform x2	518	gi|672180840|ref|XP_008810621.1|PREDICTED: uncharacterized protein DDB_G0274915-like [Phoenix dactylifera]	XP_008810621	8.60634e-76	80	254.603	176	142
Nfr_c12158_g1_i1	pyruvate cytosolic isozyme	411	gi|672139088|ref|XP_008793321.1|PREDICTED: pyruvate kinase, cytosolic isozyme [Phoenix dactylifera]	XP_008793321	5.24226e-62	91	205.682	122	112
Nfr_c12161_g1_i1	tld family protein	1337	gi|672143547|ref|XP_008795656.1|PREDICTED: oxidation resistance protein 1 isoform X1 [Phoenix dactylifera]	XP_008795656	0	82	563.918	356	295
Nfr_c12164_g1_i1	cytochrome b-c1 complex subunit 9-like	570	gi|672169599|ref|XP_008804835.1|PREDICTED: cytochrome b-c1 complex subunit 9 [Phoenix dactylifera]	XP_008804835	1.68477e-34	96	124.405	62	60
Nfr_c12165_g1_i1	protein translation factor sui1 homolog	298	gi|672179359|ref|XP_008809850.1|PREDICTED: protein translation factor SUI1 homolog [Phoenix dactylifera]	XP_008809850	3.44991e-11	91	63.1586	35	32
Nfr_c12165_g1_i2	protein translation factor sui1 homolog	321	gi|672179359|ref|XP_008809850.1|PREDICTED: protein translation factor SUI1 homolog [Phoenix dactylifera]	XP_008809850	4.52823e-11	91	63.1586	35	32
Nfr_c1217_g1_i1	fertilization independent endosperm protein	1610	gi|648174283|gb|AIC33178.1|fertilization independent endosperm protein [Elaeis guineensis]	AIC33178	0	99	757.673	370	368
Nfr_c12170_g1_i1	pentatricopeptide repeat-containing protein at2g32630-like	793	gi|672162503|ref|XP_008801069.1|PREDICTED: pentatricopeptide repeat-containing protein At2g32630 [Phoenix dactylifera]	XP_008801069	1.58625e-162	94	469.159	264	250
Nfr_c12171_g1_i1	serine-threonine protein plant-	1556	gi|672145900|ref|XP_008796883.1|PREDICTED: leucine-rich repeat receptor-like kinase protein THICK TASSEL DWARF1 [Phoenix dactylifera]	XP_008796883	0	87	673.7	400	351
Nfr_c12174_g1_i1	26s proteasome non-atpase regulatory subunit 2 homolog a-like	3176	gi|672173065|ref|XP_008806650.1|PREDICTED: 26S proteasome non-ATPase regulatory subunit 2 homolog A-like [Phoenix dactylifera]	XP_008806650	0	82	1341.64	887	736
Nfr_c12175_g1_i1	pentatricopeptide repeat-containing protein chloroplastic isoform x1	2286	gi|672182808|ref|XP_008811660.1|PREDICTED: pentatricopeptide repeat-containing protein At5g67570, chloroplastic isoform X1 [Phoenix dactylifera]	XP_008811660	0	92	1252.65	717	662
Nfr_c12175_g2_i1	pentatricopeptide repeat-containing protein chloroplastic isoform x2	678	gi|672182810|ref|XP_008811661.1|PREDICTED: pentatricopeptide repeat-containing protein At5g67570, chloroplastic isoform X2 [Phoenix dactylifera]	XP_008811661	2.22891e-65	84	225.328	153	129
Nfr_c12177_g1_i1	thimet oligopeptidase-like	2241	gi|514785906|ref|XP_004970954.1|PREDICTED: neurolysin, mitochondrial-like [Setaria italica]	XP_004970954	0	84	972.23	693	588
Nfr_c12179_g2_i1	e3 ubiquitin-protein ligase march11-like isoform x1	728	gi|672106766|ref|XP_008788071.1|PREDICTED: E3 ubiquitin-protein ligase MARCH11-like isoform X1 [Phoenix dactylifera]	XP_008788071	2.21765e-49	72	169.474	136	99
Nfr_c12180_g1_i1	hat transposon superfamily	2158	gi|672168347|ref|XP_008804175.1|PREDICTED: LOW QUALITY PROTEIN: uncharacterized protein LOC103717524 [Phoenix dactylifera]	XP_008804175	0	91	1224.92	678	622
Nfr_c12182_g1_i1	protein transport protein sec23 isoform x1	2944	gi|672149162|ref|XP_008797246.1|PREDICTED: protein transport protein SEC23 isoform X1 [Phoenix dactylifera] >gi|672149164|ref|XP_008797247.1| PREDICTED: protein transport protein SEC23 isoform X1 [Phoenix dactylifera] >gi|672149177|ref|XP_008797248.1| PREDICTED: protein transport protein SEC23 isoform X1 [Phoenix dactylifera]	XP_008797246	0	97	1479.92	763	745
Nfr_c12183_g1_i1	pentatricopeptide repeat-containing protein at2g39620-like	528	gi|672124158|ref|XP_008785452.1|PREDICTED: pentatricopeptide repeat-containing protein At2g39620 [Phoenix dactylifera]	XP_008785452	3.50098e-102	95	323.553	174	167
Nfr_c12183_g2_i1	pentatricopeptide repeat-containing protein at2g39620	989	gi|672124158|ref|XP_008785452.1|PREDICTED: pentatricopeptide repeat-containing protein At2g39620 [Phoenix dactylifera]	XP_008785452	0	96	554.673	287	277
Nfr_c12186_g1_i1	PREDICTED: uncharacterized protein LOC103712139 isoform X4	327	gi|672145738|ref|XP_008796797.1|PREDICTED: uncharacterized protein LOC103712139 isoform X4 [Phoenix dactylifera]	XP_008796797	8.65596e-43	98	154.066	81	80
Nfr_c12187_g1_i1	subtilisin-like protease	587	gi|672110591|ref|XP_008796284.1|PREDICTED: subtilisin-like protease SBT5.3 [Phoenix dactylifera]	XP_008796284	7.20876e-110	87	338.961	194	169
Nfr_c12187_g2_i1	subtilisin-like protease	230	gi|672110591|ref|XP_008796284.1|PREDICTED: subtilisin-like protease SBT5.3 [Phoenix dactylifera]	XP_008796284	1.82363e-35	93	134.806	75	70
Nfr_c12189_g1_i1	prolyl 3-hydroxylase 1	447	gi|672110987|ref|XP_008798338.1|PREDICTED: uncharacterized protein LOC103713247 [Phoenix dactylifera]	XP_008798338	8.23107e-84	92	259.225	143	132
Nfr_c12189_g2_i1	prolyl 3-hydroxylase 1	462	gi|672110987|ref|XP_008798338.1|PREDICTED: uncharacterized protein LOC103713247 [Phoenix dactylifera]	XP_008798338	9.23227e-37	83	138.272	92	77
Nfr_c12191_g1_i1	hippocampus abundant transcript-like protein 1 isoform x1	1728	gi|672109054|ref|XP_008788255.1|PREDICTED: hippocampus abundant transcript-like protein 1 isoform X1 [Phoenix dactylifera] >gi|672205110|ref|XP_008779093.1| PREDICTED: hippocampus abundant transcript-like protein 1 isoform X1 [Phoenix dactylifera]	XP_008788255	0	93	785.793	447	417
Nfr_c12193_g1_i1	early nodulin-93-like	274	gi|672160012|ref|XP_008799774.1|PREDICTED: early nodulin-93-like [Phoenix dactylifera]	XP_008799774	1.17414e-43	95	145.206	80	76
Nfr_c12194_g1_i1	histone acetyltransferase hac1-like	392	gi|672128871|ref|XP_008787929.1|PREDICTED: histone acetyltransferase HAC1-like [Phoenix dactylifera]	XP_008787929	3.58292e-57	83	199.519	130	109
Nfr_c12195_g1_i1	btb poz domain-containing protein at5g03250-like	2330	gi|672160731|ref|XP_008800153.1|PREDICTED: BTB/POZ domain-containing protein At5g03250-like [Phoenix dactylifera]	XP_008800153	0	91	1048.88	606	552
Nfr_c12196_g1_i1	uncharacterized loc101207357 isoform 2	1306	gi|672120177|ref|XP_008783346.1|PREDICTED: uncharacterized protein LOC103702623 [Phoenix dactylifera]	XP_008783346	8.72529e-122	66	364.77	303	202
Nfr_c12198_g1_i1	mitochondrial substrate carrier family protein c-like isoform x1	341	gi|672120869|ref|XP_008783716.1|PREDICTED: mitochondrial substrate carrier family protein C-like isoform X1 [Phoenix dactylifera]	XP_008783716	1.65595e-12	85	62.003	42	36
Nfr_c12199_g1_i1	PREDICTED: uncharacterized protein LOC103715418 isoform X2	734	gi|672111554|ref|XP_008801260.1|PREDICTED: uncharacterized protein LOC103715418 isoform X2 [Phoenix dactylifera]	XP_008801260	4.58571e-36	57	132.88	141	81
Nfr_c12199_g1_i2	PREDICTED: uncharacterized protein LOC103715418 isoform X1	923	gi|672111552|ref|XP_008801252.1|PREDICTED: uncharacterized protein LOC103715418 isoform X1 [Phoenix dactylifera]	XP_008801252	1.27927e-105	95	312.768	158	151
Nfr_c122_g1_i1	f-box lrr-repeat protein at3g48880-like	1257	gi|672139502|ref|XP_008793534.1|PREDICTED: F-box/LRR-repeat protein At3g48880-like [Phoenix dactylifera]	XP_008793534	2.92677e-173	92	493.426	280	259
Nfr_c12200_g1_i1	heterogeneous nuclear ribonucleoprotein u-like protein 2	870	gi|672134750|ref|XP_008791026.1|PREDICTED: heterogeneous nuclear ribonucleoprotein U-like protein 2 [Phoenix dactylifera]	XP_008791026	5.46691e-67	74	220.705	164	122
Nfr_c12202_g1_i1	5 -methylthioadenosine s-adenosylhomocysteine nucleosidase 2-like	293	gi|672182740|ref|XP_008811624.1|PREDICTED: 5'-methylthioadenosine/S-adenosylhomocysteine nucleosidase 1-like isoform X3 [Phoenix dactylifera]	XP_008811624	1.9006e-48	92	158.303	96	89
Nfr_c12203_g1_i1	oleoyl-acyl carrier protein chloroplastic-like	1458	gi|672164708|ref|XP_008802240.1|PREDICTED: oleoyl-acyl carrier protein thioesterase, chloroplastic-like [Phoenix dactylifera]	XP_008802240	0	84	581.637	360	304
Nfr_c12207_g1_i1	somatic embryogenesis receptor-like kinase 1 isoform 2	337	gi|672178731|ref|XP_008809509.1|PREDICTED: somatic embryogenesis receptor kinase 2-like isoform X2 [Phoenix dactylifera]	XP_008809509	1.23492e-45	77	163.31	111	86
Nfr_c12208_g1_i1	udp-apiose xylose synthase	1416	gi|672201817|ref|XP_008778236.1|PREDICTED: UDP-D-apiose/UDP-D-xylose synthase 2 isoform X1 [Phoenix dactylifera]	XP_008778236	0	97	757.288	381	370
Nfr_c12214_g1_i1	glucan endo- -beta-glucosidase 7-like	257	gi|672124547|ref|XP_008785661.1|PREDICTED: glucan endo-1,3-beta-glucosidase 7-like [Phoenix dactylifera] >gi|672124549|ref|XP_008785662.1| PREDICTED: glucan endo-1,3-beta-glucosidase 7-like [Phoenix dactylifera] >gi|672124551|ref|XP_008785663.1| PREDICTED: glucan endo-1,3-beta-glucosidase 7-like [Phoenix dactylifera]	XP_008785661	2.78639e-13	69	72.0182	68	47
Nfr_c12217_g1_i1	tata-binding related factor of subunit 20 of mediator complex	1099	gi|672185308|ref|XP_008812785.1|PREDICTED: mediator of RNA polymerase II transcription subunit 20a-like isoform X1 [Phoenix dactylifera]	XP_008812785	8.03174e-147	97	421.779	217	211
Nfr_c12218_g1_i1	minor allergen alt a 7-like	660	gi|672197722|ref|XP_008777137.1|PREDICTED: minor allergen Alt a 7-like [Phoenix dactylifera]	XP_008777137	1.36025e-64	87	206.838	120	105
Nfr_c12218_g2_i1	minor allergen alt a 7-like	373	gi|672197722|ref|XP_008777137.1|PREDICTED: minor allergen Alt a 7-like [Phoenix dactylifera]	XP_008777137	3.2166e-52	100	171.4	85	85
Nfr_c12219_g1_i1	non-specific lipid-transfer protein at2g13820-like isoform x1	719	gi|672202762|ref|XP_008778466.1|PREDICTED: uncharacterized protein LOC103698251 [Phoenix dactylifera]	XP_008778466	1.00848e-34	63	129.798	137	87
Nfr_c12219_g1_i2	PREDICTED: uncharacterized protein LOC103698251	545	gi|672202762|ref|XP_008778466.1|PREDICTED: uncharacterized protein LOC103698251 [Phoenix dactylifera]	XP_008778466	3.1271e-12	77	69.707	48	37
Nfr_c12222_g1_i1	late embryogenesis abundant protein	1408	gi|672185589|ref|XP_008812863.1|PREDICTED: uncharacterized protein LOC103723663 [Phoenix dactylifera] >gi|672185593|ref|XP_008812864.1| PREDICTED: uncharacterized protein LOC103723663 [Phoenix dactylifera]	XP_008812863	0	91	538.88	306	280
Nfr_c12226_g1_i1	glutaredoxin-c8-like isoform x1	384	gi|672163374|ref|XP_008801534.1|PREDICTED: glutaredoxin-C8-like isoform X1 [Phoenix dactylifera]	XP_008801534	4.35409e-36	77	131.339	100	77
Nfr_c12229_g1_i1	pentatricopeptide repeat-containing protein chloroplastic	2441	gi|672180318|ref|XP_008810347.1|PREDICTED: pentatricopeptide repeat-containing protein At3g06430, chloroplastic [Phoenix dactylifera]	XP_008810347	0	93	803.897	435	408
Nfr_c12230_g1_i1	transcription factor pif3-like isoform x1	1593	gi|672175719|ref|XP_008807923.1|PREDICTED: transcription factor PIF3-like isoform X2 [Phoenix dactylifera]	XP_008807923	5.5663e-180	71	530.02	462	330
Nfr_c12232_g1_i1	PREDICTED: uncharacterized protein LOC103702149	252	gi|672118918|ref|XP_008782682.1|PREDICTED: uncharacterized protein LOC103702149 [Phoenix dactylifera]	XP_008782682	8.39105e-27	84	110.538	65	55
Nfr_c12232_g2_i1	PREDICTED: uncharacterized protein LOC103702149	339	gi|672118918|ref|XP_008782682.1|PREDICTED: uncharacterized protein LOC103702149 [Phoenix dactylifera]	XP_008782682	8.57318e-57	91	195.282	113	103
Nfr_c12234_g1_i1	gdsl esterase lipase cprd49-like	337	gi|672123956|ref|XP_008785351.1|PREDICTED: GDSL esterase/lipase CPRD49-like isoform X1 [Phoenix dactylifera]	XP_008785351	5.22371e-49	97	164.466	79	77
Nfr_c12235_g1_i1	PREDICTED: uncharacterized protein LOC103718646 isoform X1	1163	gi|672171423|ref|XP_008805782.1|PREDICTED: uncharacterized protein LOC103718646 isoform X1 [Phoenix dactylifera]	XP_008805782	8.69692e-123	78	363.229	254	199
Nfr_c12235_g1_i2	PREDICTED: uncharacterized protein LOC103718646 isoform X1	1286	gi|672171423|ref|XP_008805782.1|PREDICTED: uncharacterized protein LOC103718646 isoform X1 [Phoenix dactylifera]	XP_008805782	5.21463e-117	77	350.132	245	191
Nfr_c12236_g1_i1	calcium-dependent protein kinase 28-like	513	gi|672196449|ref|XP_008776807.1|PREDICTED: calcium-dependent protein kinase 28-like [Phoenix dactylifera]	XP_008776807	1.32459e-114	97	344.354	171	166
Nfr_c12238_g1_i1	probable splicing factor 3a subunit 1 isoform x2	545	gi|672160303|ref|XP_008799928.1|PREDICTED: probable splicing factor 3A subunit 1 isoform X2 [Phoenix dactylifera]	XP_008799928	7.0867e-37	56	143.665	175	98
Nfr_c1224_g1_i1	PREDICTED: LOW QUALITY PROTEIN: uncharacterized protein LOC103710135	324	gi|672140353|ref|XP_008793977.1|PREDICTED: LOW QUALITY PROTEIN: uncharacterized protein LOC103710135 [Phoenix dactylifera]	XP_008793977	1.35981e-34	76	134.035	108	83
Nfr_c12240_g1_i1	thioredoxin chloroplastic-like	207	gi|672121771|ref|XP_008784190.1|PREDICTED: thioredoxin M3, chloroplastic-like [Phoenix dactylifera]	XP_008784190	1.07694e-19	75	85.8853	60	45
Nfr_c12242_g1_i1	pentatricopeptide repeat-containing	1028	gi|672118241|ref|XP_008782326.1|PREDICTED: LOW QUALITY PROTEIN: pentatricopeptide repeat-containing protein At4g19890 [Phoenix dactylifera]	XP_008782326	4.50526e-27	89	121.324	73	65
Nfr_c12242_g2_i1	pentatricopeptide repeat-containing protein at4g19890-like	378	gi|672118241|ref|XP_008782326.1|PREDICTED: LOW QUALITY PROTEIN: pentatricopeptide repeat-containing protein At4g19890 [Phoenix dactylifera]	XP_008782326	7.98392e-68	92	224.942	125	116
Nfr_c12245_g1_i1	PREDICTED: uncharacterized protein LOC103714423	774	gi|672160220|ref|XP_008799886.1|PREDICTED: uncharacterized protein LOC103714423 [Phoenix dactylifera]	XP_008799886	1.17189e-99	90	298.13	170	154
Nfr_c12245_g1_i2	PREDICTED: uncharacterized protein LOC103714423	1077	gi|672160220|ref|XP_008799886.1|PREDICTED: uncharacterized protein LOC103714423 [Phoenix dactylifera]	XP_008799886	5.85483e-142	92	409.453	224	207
Nfr_c12246_g1_i1	pentatricopeptide repeat-containing protein at5g04780-like	281	gi|672141665|ref|XP_008794668.1|PREDICTED: pentatricopeptide repeat-containing protein At5g04780-like [Phoenix dactylifera]	XP_008794668	2.84212e-46	90	166.007	92	83
Nfr_c12246_g2_i1	pentatricopeptide repeat-containing protein	220	gi|672141665|ref|XP_008794668.1|PREDICTED: pentatricopeptide repeat-containing protein At5g04780-like [Phoenix dactylifera]	XP_008794668	2.50481e-36	91	137.117	73	67
Nfr_c12247_g1_i1	exonuclease mut-7-like protein	425	gi|672143305|ref|XP_008795524.1|PREDICTED: uncharacterized protein LOC103711235 [Phoenix dactylifera] >gi|672143307|ref|XP_008795525.1| PREDICTED: uncharacterized protein LOC103711235 [Phoenix dactylifera] >gi|672143309|ref|XP_008795526.1| PREDICTED: uncharacterized protein LOC103711235 [Phoenix dactylifera] >gi|672143311|ref|XP_008795527.1| PREDICTED: uncharacterized protein LOC103711235 [Phoeni…	XP_008795524	3.40951e-13	80	74.3294	51	41
Nfr_c12249_g1_i1	sterile alpha motif domain-containing protein	962	gi|672192400|ref|XP_008775756.1|PREDICTED: uncharacterized protein LOC103696034 [Phoenix dactylifera]	XP_008775756	3.12659e-56	59	188.734	191	114
Nfr_c12250_g1_i1	PREDICTED: uncharacterized protein LOC103720093 isoform X2	338	gi|672175594|ref|XP_008807858.1|PREDICTED: uncharacterized protein LOC103720093 isoform X2 [Phoenix dactylifera]	XP_008807858	1.32841e-19	75	91.2781	69	52
Nfr_c12251_g1_i1	5 -adenylylsulfate reductase-like 4	245	gi|672117933|ref|XP_008782161.1|PREDICTED: 5'-adenylylsulfate reductase-like 4 [Phoenix dactylifera]	XP_008782161	2.5316e-09	58	60.4622	73	43
Nfr_c12252_g1_i1	PREDICTED: uncharacterized protein LOC103715101 isoform X2	501	gi|672162040|ref|XP_008800850.1|PREDICTED: uncharacterized protein LOC103715101 isoform X2 [Phoenix dactylifera]	XP_008800850	1.89993e-62	90	197.593	116	105
Nfr_c12252_g1_i2	PREDICTED: uncharacterized protein LOC103715101 isoform X2	537	gi|672162040|ref|XP_008800850.1|PREDICTED: uncharacterized protein LOC103715101 isoform X2 [Phoenix dactylifera]	XP_008800850	1.22869e-68	89	213.772	128	114
Nfr_c12253_g1_i1	inositol-tetrakisphosphate 1-kinase 2-like isoform x3	635	gi|672124620|ref|XP_008785701.1|PREDICTED: inositol-tetrakisphosphate 1-kinase 2-like isoform X3 [Phoenix dactylifera]	XP_008785701	1.00424e-34	92	132.88	75	69
Nfr_c12253_g1_i2	inositol-tetrakisphosphate 1-kinase 2-like isoform x3	548	gi|672124620|ref|XP_008785701.1|PREDICTED: inositol-tetrakisphosphate 1-kinase 2-like isoform X3 [Phoenix dactylifera]	XP_008785701	3.84287e-35	92	132.88	75	69
Nfr_c12254_g1_i1	wd repeat-containing protein 11 isoform x1	1094	gi|672178198|ref|XP_008809224.1|PREDICTED: WD repeat-containing protein 11 isoform X1 [Phoenix dactylifera]	XP_008809224	1.02563e-76	64	231.491	211	137
Nfr_c12255_g1_i1	o-fucosyltransferase family protein	587	gi|672184543|ref|XP_008812582.1|PREDICTED: uncharacterized protein At1g04910-like [Phoenix dactylifera]	XP_008812582	7.49177e-16	97	83.9593	41	40
Nfr_c12255_g2_i1	PREDICTED: uncharacterized protein At1g04910-like	446	gi|672184543|ref|XP_008812582.1|PREDICTED: uncharacterized protein At1g04910-like [Phoenix dactylifera]	XP_008812582	7.70786e-96	97	294.664	148	144
Nfr_c12258_g2_i1	21 kda	284	gi|672165187|ref|XP_008802489.1|PREDICTED: 21 kDa protein-like [Phoenix dactylifera]	XP_008802489	2.25161e-31	96	116.701	60	58
Nfr_c12259_g1_i1	plastidial pyruvate kinase 2-like	866	gi|672135632|ref|XP_008791487.1|PREDICTED: plastidial pyruvate kinase 2-like [Phoenix dactylifera]	XP_008791487	6.09175e-123	98	371.318	196	193
Nfr_c12259_g2_i1	plastidial pyruvate kinase 2-like	1384	gi|672135632|ref|XP_008791487.1|PREDICTED: plastidial pyruvate kinase 2-like [Phoenix dactylifera]	XP_008791487	0	95	729.554	393	374
Nfr_c12260_g1_i1	nadh dehydrogenase	254	gi|672128471|ref|XP_008787724.1|PREDICTED: NADH dehydrogenase [ubiquinone] complex I, assembly factor 7 homolog [Phoenix dactylifera]	XP_008787724	2.78297e-49	97	169.088	84	82
Nfr_c12267_g1_i1	PREDICTED: LOW QUALITY PROTEIN: uncharacterized protein LOC103697147	302	gi|672197849|ref|XP_008777169.1|PREDICTED: LOW QUALITY PROTEIN: uncharacterized protein LOC103697147 [Phoenix dactylifera]	XP_008777169	1.23451e-56	97	196.438	100	97
Nfr_c12267_g2_i1	PREDICTED: LOW QUALITY PROTEIN: uncharacterized protein LOC103697147	508	gi|672197849|ref|XP_008777169.1|PREDICTED: LOW QUALITY PROTEIN: uncharacterized protein LOC103697147 [Phoenix dactylifera]	XP_008777169	4.58667e-82	86	272.322	168	145
Nfr_c12268_g1_i1	PREDICTED: uncharacterized protein LOC103723499	467	gi|672184764|ref|XP_008812646.1|PREDICTED: uncharacterized protein LOC103723499 [Phoenix dactylifera]	XP_008812646	3.99821e-48	64	166.777	153	99
Nfr_c12268_g2_i1	PREDICTED: uncharacterized protein LOC103723499	866	gi|672184764|ref|XP_008812646.1|PREDICTED: uncharacterized protein LOC103723499 [Phoenix dactylifera]	XP_008812646	2.23725e-100	96	305.834	163	157
Nfr_c12269_g1_i1	aaa-type atpase family protein	469	gi|672138124|ref|XP_008792808.1|PREDICTED: 26S protease regulatory subunit S10B homolog B [Phoenix dactylifera]	XP_008792808	2.00198e-53	94	181.8	104	98
Nfr_c12271_g1_i1	nuclear transport factor 2 family protein	929	gi|672125962|ref|XP_008786417.1|PREDICTED: uncharacterized protein LOC103704770 [Phoenix dactylifera]	XP_008786417	1.2201e-100	77	303.908	218	170
Nfr_c12271_g1_i2	nuclear transport factor 2 family protein	981	gi|672125962|ref|XP_008786417.1|PREDICTED: uncharacterized protein LOC103704770 [Phoenix dactylifera]	XP_008786417	1.72914e-126	80	370.163	255	204
Nfr_c12272_g1_i1	n-alpha-acetyltransferase partial	460	gi|672172865|ref|XP_008806542.1|PREDICTED: uncharacterized protein LOC103719195 [Phoenix dactylifera]	XP_008806542	3.09749e-34	80	125.561	86	69
Nfr_c12272_g1_i2	uncharacterized n-acetyltransferase st0258	423	gi|672172865|ref|XP_008806542.1|PREDICTED: uncharacterized protein LOC103719195 [Phoenix dactylifera]	XP_008806542	2.26651e-76	87	231.876	140	122
Nfr_c12274_g1_i1	PREDICTED: uncharacterized protein LOC103722286 isoform X1	578	gi|672181553|ref|XP_008810999.1|PREDICTED: uncharacterized protein LOC103722286 isoform X1 [Phoenix dactylifera] >gi|672181555|ref|XP_008811000.1| PREDICTED: uncharacterized protein LOC103722286 isoform X1 [Phoenix dactylifera] >gi|672181557|ref|XP_008811001.1| PREDICTED: uncharacterized protein LOC103722286 isoform X1 [Phoenix dactylifera] >gi|672181559|ref|XP_008811002.1| PREDICTED: uncharacter…	XP_008810999	8.77452e-19	96	92.4337	50	48
Nfr_c12274_g2_i1	PREDICTED: uncharacterized protein LOC103722286 isoform X1	350	gi|672181553|ref|XP_008810999.1|PREDICTED: uncharacterized protein LOC103722286 isoform X1 [Phoenix dactylifera] >gi|672181555|ref|XP_008811000.1| PREDICTED: uncharacterized protein LOC103722286 isoform X1 [Phoenix dactylifera] >gi|672181557|ref|XP_008811001.1| PREDICTED: uncharacterized protein LOC103722286 isoform X1 [Phoenix dactylifera] >gi|672181559|ref|XP_008811002.1| PREDICTED: uncharacter…	XP_008810999	1.14632e-39	72	148.673	116	84
Nfr_c12276_g1_i1	calcium-dependent calmodulin-independent protein kinase cdpk-like	550	gi|672179235|ref|XP_008809781.1|PREDICTED: calcium-dependent protein kinase 26-like [Phoenix dactylifera]	XP_008809781	1.43483e-92	79	286.96	183	146
Nfr_c12277_g1_i1	receptor-like cytosolic serine threonine-protein kinase rbk2	347	gi|672118171|ref|XP_008782286.1|PREDICTED: receptor-like cytosolic serine/threonine-protein kinase RBK2 [Phoenix dactylifera]	XP_008782286	1.22876e-17	50	85.8853	109	55
Nfr_c12282_g1_i1	serine transhydroxymethyltransferase 1 isoform 1	958	gi|672180191|ref|XP_008810278.1|PREDICTED: serine hydroxymethyltransferase, mitochondrial [Phoenix dactylifera]	XP_008810278	1.65217e-170	96	491.5	259	250
Nfr_c12282_g2_i1	serine hydroxymethyltransferase 2 isoform 1	1068	gi|672180191|ref|XP_008810278.1|PREDICTED: serine hydroxymethyltransferase, mitochondrial [Phoenix dactylifera]	XP_008810278	1.86334e-167	99	485.337	249	247
Nfr_c12285_g1_i1	mitochondrial import inner membrane translocase subunit tim23-2	936	gi|629120374|gb|KCW84864.1|hypothetical protein EUGRSUZ_B01693 [Eucalyptus grandis]	KCW84864	6.31226e-29	45	117.857	181	82
Nfr_c12288_g1_i1	50s ribosomal protein mitochondrial isoform x4	266	gi|672141345|ref|XP_008794500.1|PREDICTED: 50S ribosomal protein HLP, mitochondrial isoform X4 [Phoenix dactylifera]	XP_008794500	1.28978e-07	64	54.6842	51	33
Nfr_c12291_g1_i1	homeobox protein hox1a	1597	gi|672115549|ref|XP_008780923.1|PREDICTED: homeobox protein HOX1A [Phoenix dactylifera]	XP_008780923	0	79	617.461	438	349
Nfr_c12292_g1_i1	PREDICTED: uncharacterized protein LOC103714342	1759	gi|672160006|ref|XP_008799771.1|PREDICTED: uncharacterized protein LOC103714342 [Phoenix dactylifera]	XP_008799771	0	94	858.21	472	448
Nfr_c12298_g1_i1	cwf19-like protein 2-like	2259	gi|672164696|ref|XP_008802234.1|PREDICTED: CWF19-like protein 2 [Phoenix dactylifera]	XP_008802234	0	88	1061.98	642	566
Nfr_c12298_g2_i1	protein fam133-like	608	gi|672189206|ref|XP_008813780.1|PREDICTED: protein FAM133-like [Phoenix dactylifera]	XP_008813780	3.06109e-11	89	69.707	39	35
Nfr_c12299_g1_i1	probable purine permease 11	823	gi|672182290|ref|XP_008811388.1|PREDICTED: probable purine permease 11 [Phoenix dactylifera]	XP_008811388	1.49327e-143	90	416.001	249	226
Nfr_c1230_g1_i1	protein stichel	207	gi|672117555|ref|XP_008781968.1|PREDICTED: protein STICHEL [Phoenix dactylifera] >gi|672117557|ref|XP_008781969.1| PREDICTED: protein STICHEL [Phoenix dactylifera]	XP_008781968	1.39008e-30	89	120.553	68	61
Nfr_c12301_g1_i1	aminoacyl trna synthase complex-interacting multifunctional protein 1	1041	gi|672180306|ref|XP_008810340.1|PREDICTED: aminoacyl tRNA synthase complex-interacting multifunctional protein 1 [Phoenix dactylifera]	XP_008810340	1.07209e-148	87	427.557	263	230
Nfr_c12304_g1_i1	PREDICTED: uncharacterized protein LOC103702598	567	gi|672120108|ref|XP_008783311.1|PREDICTED: uncharacterized protein LOC103702598 [Phoenix dactylifera]	XP_008783311	5.86306e-51	67	178.333	155	105
Nfr_c12305_g1_i1	protein shoot gravitropism partial	256	gi|672187967|ref|XP_008813465.1|PREDICTED: protein SHOOT GRAVITROPISM 6, partial [Phoenix dactylifera]	XP_008813465	1.6325e-45	95	164.081	85	81
Nfr_c12310_g1_i1	pentatricopeptide repeat-containing protein at5g66520-like	304	gi|672108837|ref|XP_008787062.1|PREDICTED: pentatricopeptide repeat-containing protein At5g66520-like [Phoenix dactylifera]	XP_008787062	2.97943e-51	92	178.718	101	93
Nfr_c12310_g2_i1	pentatricopeptide repeat-containing protein at5g66520-like	203	gi|672108837|ref|XP_008787062.1|PREDICTED: pentatricopeptide repeat-containing protein At5g66520-like [Phoenix dactylifera]	XP_008787062	5.88815e-34	97	129.798	67	65
Nfr_c12311_g1_i1	guanine nucleotide-binding protein subunit gamma 2-like	593	gi|672196256|ref|XP_008776757.1|PREDICTED: guanine nucleotide-binding protein subunit gamma 2-like [Phoenix dactylifera]	XP_008776757	4.6775e-56	91	181.415	98	90
Nfr_c12312_g1_i1	uncharacterized transporter ybr287w-like	414	gi|672112182|ref|XP_008804451.1|PREDICTED: uncharacterized transporter YBR287W-like [Phoenix dactylifera]	XP_008804451	5.42911e-28	96	114.775	64	62
Nfr_c12314_g1_i1	plastid division protein pdv2-like	299	gi|672146152|ref|XP_008797012.1|PREDICTED: plastid division protein PDV2-like [Phoenix dactylifera]	XP_008797012	1.00265e-11	94	67.781	37	35
Nfr_c12314_g2_i1	plastid division protein pdv2-like	863	gi|672146152|ref|XP_008797012.1|PREDICTED: plastid division protein PDV2-like [Phoenix dactylifera]	XP_008797012	5.36995e-128	84	374.015	239	202
Nfr_c12317_g2_i1	b-cell cll lymphoma 7 protein family member a-like isoform x1	383	gi|672158029|ref|XP_008798742.1|PREDICTED: uncharacterized protein LOC103713552 [Phoenix dactylifera]	XP_008798742	4.43288e-54	77	177.563	127	99
Nfr_c12320_g1_i1	e2f-associated phosphoprotein	864	gi|672127183|ref|XP_008787054.1|PREDICTED: E2F-associated phosphoprotein [Phoenix dactylifera]	XP_008787054	2.01895e-79	96	162.925	82	79
Nfr_c12320_g1_i2	e2f-associated phosphoprotein	758	gi|672127183|ref|XP_008787054.1|PREDICTED: E2F-associated phosphoprotein [Phoenix dactylifera]	XP_008787054	2.26247e-108	96	317.775	163	157
Nfr_c12322_g1_i1	3beta-hydroxysteroid-dehydrogenase decarboxylase isoform 1 isoform x1	1996	gi|672107976|ref|XP_008782754.1|PREDICTED: 3beta-hydroxysteroid-dehydrogenase/decarboxylase isoform 1 isoform X1 [Phoenix dactylifera] >gi|672107978|ref|XP_008782761.1| PREDICTED: 3beta-hydroxysteroid-dehydrogenase/decarboxylase isoform 1 isoform X1 [Phoenix dactylifera]	XP_008782754	0	93	986.097	538	504
Nfr_c12323_g2_i1	aldehyde dehydrogenase family 2 member mitochondrial-like	527	gi|672140156|ref|XP_008793883.1|PREDICTED: aldehyde dehydrogenase family 2 member B7, mitochondrial-like [Phoenix dactylifera]	XP_008793883	1.47253e-114	97	343.584	175	170
Nfr_c12326_g1_i1	tsl-kinase interacting protein 1-like	417	gi|672142176|ref|XP_008794942.1|PREDICTED: TSL-kinase interacting protein 1-like [Phoenix dactylifera]	XP_008794942	2.47743e-32	80	127.487	84	68
Nfr_c12327_g1_i1	ring-h2 zinc finger protein rha1a-like	304	gi|672192700|ref|XP_008775840.1|PREDICTED: RING-H2 zinc finger protein RHA1a-like [Phoenix dactylifera]	XP_008775840	1.62751e-28	64	108.612	97	63
Nfr_c12328_g1_i1	rna ligase isoform 2	282	gi|672145480|ref|XP_008796659.1|PREDICTED: uncharacterized protein LOC103712056 isoform X2 [Phoenix dactylifera]	XP_008796659	7.58832e-40	82	148.288	93	77
Nfr_c12328_g2_i1	PREDICTED: uncharacterized protein LOC103712056 isoform X2	872	gi|672145480|ref|XP_008796659.1|PREDICTED: uncharacterized protein LOC103712056 isoform X2 [Phoenix dactylifera]	XP_008796659	0	96	562.377	290	281
Nfr_c12337_g1_i1	phagocytic receptor 1b	386	gi|672186709|ref|XP_008813153.1|PREDICTED: putative phagocytic receptor 1b [Phoenix dactylifera]	XP_008813153	1.73858e-42	92	155.606	83	77
Nfr_c12338_g1_i1	integrator complex subunit 9 homolog isoform x3	259	gi|672187740|ref|XP_008813409.1|PREDICTED: integrator complex subunit 9 homolog isoform X3 [Phoenix dactylifera] >gi|672187744|ref|XP_008813410.1| PREDICTED: integrator complex subunit 9 homolog isoform X3 [Phoenix dactylifera] >gi|672187748|ref|XP_008813412.1| PREDICTED: integrator complex subunit 9 homolog isoform X3 [Phoenix dactylifera] >gi|672187752|ref|XP_008813413.1| PREDICTED: integrator …	XP_008813409	5.82394e-26	82	108.227	67	55
Nfr_c12339_g1_i1	scarecrow-like protein 3	1582	gi|672128217|ref|XP_008787590.1|PREDICTED: scarecrow-like protein 3 [Phoenix dactylifera]	XP_008787590	0	79	664.84	472	373
Nfr_c12341_g1_i1	gdsl esterase lipase at3g26430-like	601	gi|672117814|ref|XP_008782097.1|PREDICTED: GDSL esterase/lipase At3g26430-like [Phoenix dactylifera]	XP_008782097	2.54467e-62	87	206.068	125	109
Nfr_c12342_g1_i1	ribosomal rna small subunit methyltransferase e	400	gi|590672854|ref|XP_007038728.1|Ribosomal RNA small subunit methyltransferase E [Theobroma cacao] >gi|508775973|gb|EOY23229.1| Ribosomal RNA small subunit methyltransferase E [Theobroma cacao]	XP_007038728	2.83708e-12	86	66.6254	43	37
Nfr_c12345_g1_i1	armadillo repeat-containing protein 6	782	gi|672190390|ref|XP_008775238.1|PREDICTED: armadillo repeat-containing protein 6 [Phoenix dactylifera]	XP_008775238	1.55205e-123	85	367.851	241	207
Nfr_c12346_g1_i1	pentatricopeptide repeat-containing protein chloroplastic	339	gi|672132941|ref|XP_008790066.1|PREDICTED: pentatricopeptide repeat-containing protein At4g18750, chloroplastic [Phoenix dactylifera]	XP_008790066	1.30607e-30	82	122.865	80	66
Nfr_c12347_g1_i1	pentatricopeptide repeat-containing protein mitochondrial	935	gi|672121420|ref|XP_008784008.1|PREDICTED: pentatricopeptide repeat-containing protein At1g22960, mitochondrial [Phoenix dactylifera]	XP_008784008	4.70559e-160	92	467.233	249	230
Nfr_c12348_g1_i1	peroxisomal -2-hydroxy-acid oxidase glo5	1757	gi|672128660|ref|XP_008787823.1|PREDICTED: peroxisomal (S)-2-hydroxy-acid oxidase GLO5 [Phoenix dactylifera]	XP_008787823	0	96	662.144	367	353
Nfr_c12351_g1_i2	plastidial pyruvate kinase chloroplastic-like isoform x1	3004	gi|672106988|ref|XP_008788492.1|PREDICTED: plastidial pyruvate kinase 4, chloroplastic-like isoform X1 [Phoenix dactylifera]	XP_008788492	0	92	1338.17	773	716
Nfr_c12356_g1_i1	probable methyltransferase pmt26	819	gi|672116851|ref|XP_008781596.1|PREDICTED: probable methyltransferase PMT26 [Phoenix dactylifera]	XP_008781596	1.63413e-127	79	391.349	272	216
Nfr_c12357_g2_i1	PREDICTED: uncharacterized protein LOC103699304	1235	gi|672206911|ref|XP_008779561.1|PREDICTED: uncharacterized protein LOC103699304 [Phoenix dactylifera]	XP_008779561	0	94	685.256	370	351
Nfr_c12358_g1_i1	sterol carrier protein 2-like	957	gi|672182331|ref|XP_008811410.1|PREDICTED: non-specific lipid-transfer protein-like [Phoenix dactylifera]	XP_008811410	1.08854e-69	90	220.705	124	112
Nfr_c12360_g1_i2	probable ran guanine nucleotide release factor isoform x1	1093	gi|672175964|ref|XP_008808045.1|PREDICTED: probable ran guanine nucleotide release factor isoform X1 [Phoenix dactylifera] >gi|672175967|ref|XP_008808046.1| PREDICTED: probable ran guanine nucleotide release factor isoform X1 [Phoenix dactylifera]	XP_008808045	4.2748e-133	97	386.341	202	197
Nfr_c12361_g1_i1	PREDICTED: uncharacterized protein LOC103717439	296	gi|672168110|ref|XP_008804042.1|PREDICTED: uncharacterized protein LOC103717439 [Phoenix dactylifera]	XP_008804042	6.9796e-13	64	71.633	73	47
Nfr_c12361_g2_i1	PREDICTED: uncharacterized protein LOC103717439	927	gi|672168110|ref|XP_008804042.1|PREDICTED: uncharacterized protein LOC103717439 [Phoenix dactylifera]	XP_008804042	7.92455e-138	76	420.624	308	236
Nfr_c12362_g1_i1	ubiquitin-like domain-containing ctd phosphatase	274	gi|672120196|ref|XP_008783355.1|PREDICTED: ubiquitin-like domain-containing CTD phosphatase [Phoenix dactylifera]	XP_008783355	9.11081e-12	53	67.781	95	51
Nfr_c12363_g1_i1	proline-rich receptor-like protein kinase partial	852	gi|672204331|ref|XP_008778884.1|PREDICTED: proline-rich receptor-like protein kinase PERK8, partial [Phoenix dactylifera]	XP_008778884	1.16286e-41	63	149.058	127	81
Nfr_c12365_g1_i1	rab3 gtpase-activating protein catalytic subunit isoform 1	2222	gi|672168216|ref|XP_008804102.1|PREDICTED: rab3 GTPase-activating protein catalytic subunit isoform X2 [Phoenix dactylifera]	XP_008804102	0	93	961.829	524	489
Nfr_c12366_g1_i1	casp-like protein rcom_0864260	782	gi|672136348|ref|XP_008791870.1|PREDICTED: CASP-like protein RCOM_0864260 [Phoenix dactylifera]	XP_008791870	1.32155e-81	75	251.136	189	142
Nfr_c12367_g1_i1	PREDICTED: uncharacterized protein LOC100255529	324	gi|359479721|ref|XP_002272096.2|PREDICTED: uncharacterized protein LOC100255529 [Vitis vinifera]	XP_002272096	3.78933e-13	58	72.7886	102	60
Nfr_c12370_g1_i1	PREDICTED: uncharacterized protein LOC103711776 isoform X2	1981	gi|672144746|ref|XP_008796274.1|PREDICTED: uncharacterized protein LOC103711776 isoform X2 [Phoenix dactylifera]	XP_008796274	0	87	954.896	572	502
Nfr_c12371_g1_i1	3-hydroxyisobutyryl- hydrolase-like protein mitochondrial isoform x1	1542	gi|672113067|ref|XP_008809029.1|PREDICTED: 3-hydroxyisobutyryl-CoA hydrolase-like protein 3, mitochondrial isoform X1 [Phoenix dactylifera]	XP_008809029	0	93	786.949	435	408
Nfr_c12373_g1_i1	probable lysine-specific demethylase jmj14 isoform x5	385	gi|672113356|ref|XP_008810569.1|PREDICTED: uncharacterized protein LOC103721953 isoform X1 [Phoenix dactylifera]	XP_008810569	2.4313e-55	80	194.126	131	106
Nfr_c12375_g2_i1	trigger factor-like protein chloroplastic isoform x1	1643	gi|672158199|ref|XP_008798830.1|PREDICTED: trigger factor-like protein TIG, Chloroplastic isoform X1 [Phoenix dactylifera]	XP_008798830	0	93	844.343	480	451
Nfr_c12377_g1_i1	beta-amylase chloroplastic	420	gi|672190017|ref|XP_008775132.1|PREDICTED: beta-amylase 1, chloroplastic [Phoenix dactylifera]	XP_008775132	3.02706e-39	81	147.132	98	80
Nfr_c12380_g1_i2	cleavage and polyadenylation specificity factor 73 kda subunit-ii	2173	gi|596273943|ref|XP_007225129.1|hypothetical protein PRUPE_ppa002557mg [Prunus persica] >gi|462422065|gb|EMJ26328.1| hypothetical protein PRUPE_ppa002557mg [Prunus persica]	XP_007225129	0	81	783.097	545	445
Nfr_c12381_g1_i1	PREDICTED: uncharacterized protein LOC103724042 isoform X3	524	gi|672187678|ref|XP_008813394.1|PREDICTED: uncharacterized protein LOC103724042 isoform X3 [Phoenix dactylifera]	XP_008813394	1.3186e-78	97	249.21	125	122
Nfr_c12384_g1_i1	60s ribosomal protein l30-like	664	gi|672126590|ref|XP_008786753.1|PREDICTED: 60S ribosomal protein L30-like [Phoenix dactylifera]	XP_008786753	3.44163e-57	100	184.882	91	91
Nfr_c12385_g1_i2	PREDICTED: nucleolin	3048	gi|672142048|ref|XP_008794874.1|PREDICTED: nucleolin [Phoenix dactylifera] >gi|672142050|ref|XP_008794875.1| PREDICTED: nucleolin [Phoenix dactylifera]	XP_008794874	0	88	909.442	536	473
Nfr_c12386_g1_i1	dead h (asp-glu-ala-asp his) box polypeptide 8 (rna helicase)	991	gi|672117965|ref|XP_008782178.1|PREDICTED: LOW QUALITY PROTEIN: putative uncharacterized protein At4g01020, chloroplastic [Phoenix dactylifera]	XP_008782178	0	92	582.022	328	304
Nfr_c12386_g2_i1	dead h (asp-glu-ala-asp his) box polypeptide 8 (rna helicase)	370	gi|672117965|ref|XP_008782178.1|PREDICTED: LOW QUALITY PROTEIN: putative uncharacterized protein At4g01020, chloroplastic [Phoenix dactylifera]	XP_008782178	4.29596e-38	71	144.821	108	77
Nfr_c12388_g2_i1	gcn5-related n-acetyltransferase family protein	1663	gi|672119931|ref|XP_008783217.1|PREDICTED: uncharacterized protein LOC103702529 [Phoenix dactylifera]	XP_008783217	0	94	850.507	451	426
Nfr_c12388_g3_i1	PREDICTED: uncharacterized protein LOC103702529	352	gi|672119931|ref|XP_008783217.1|PREDICTED: uncharacterized protein LOC103702529 [Phoenix dactylifera]	XP_008783217	4.94039e-15	73	78.5666	49	36
Nfr_c12389_g1_i1	signal recognition srp54 subunit protein	1980	gi|672189915|ref|XP_008775107.1|PREDICTED: signal recognition particle 54 kDa protein 2 [Phoenix dactylifera]	XP_008775107	0	91	879.396	494	452
Nfr_c12391_g1_i1	ddt domain-containing protein ddb_g0282237-like	645	gi|672126117|ref|XP_008786498.1|PREDICTED: DDT domain-containing protein DDB_G0282237-like [Phoenix dactylifera]	XP_008786498	5.9142e-124	92	374.4	214	198
Nfr_c12392_g1_i1	PREDICTED: uncharacterized protein LOC103714813	542	gi|672161283|ref|XP_008800451.1|PREDICTED: uncharacterized protein LOC103714813 [Phoenix dactylifera]	XP_008800451	2.50847e-68	97	223.402	117	114
Nfr_c12393_g1_i1	arginine-glutamic acid dipeptide repeats protein	314	gi|672164157|ref|XP_008801947.1|PREDICTED: arginine-glutamic acid dipeptide repeats protein [Phoenix dactylifera]	XP_008801947	4.43774e-29	100	117.472	58	58
Nfr_c12395_g1_i1	PREDICTED: uncharacterized protein LOC103695999	230	gi|672192152|ref|XP_008775695.1|PREDICTED: uncharacterized protein LOC103695999 [Phoenix dactylifera]	XP_008775695	2.56005e-30	81	112.849	75	61
Nfr_c12396_g1_i1	probable -trehalose-phosphate synthase	451	gi|672117603|ref|XP_008781992.1|PREDICTED: probable alpha,alpha-trehalose-phosphate synthase [UDP-forming] 9 isoform X2 [Phoenix dactylifera]	XP_008781992	1.90054e-13	93	75.485	44	41
Nfr_c12397_g1_i1	PREDICTED: uncharacterized protein LOC103721820	2344	gi|672180402|ref|XP_008810392.1|PREDICTED: uncharacterized protein LOC103721820 [Phoenix dactylifera]	XP_008810392	0	90	914.064	532	484
Nfr_c12398_g1_i1	PREDICTED: uncharacterized protein LOC103695478	803	gi|672189637|ref|XP_008775039.1|PREDICTED: uncharacterized protein LOC103695478 [Phoenix dactylifera]	XP_008775039	3.32293e-28	64	113.62	104	67
Nfr_c12398_g1_i2	PREDICTED: uncharacterized protein LOC103695478	703	gi|672189637|ref|XP_008775039.1|PREDICTED: uncharacterized protein LOC103695478 [Phoenix dactylifera]	XP_008775039	2.23641e-23	63	100.138	95	60
Nfr_c12399_g1_i1	mrna capping enzyme family protein isoform 1	1563	gi|672139664|ref|XP_008793622.1|PREDICTED: mRNA cap guanine-N7 methyltransferase 1 [Phoenix dactylifera]	XP_008793622	0	89	637.491	371	333
Nfr_c124_g1_i1	ubiquitin-conjugating enzyme e2 2-like	747	gi|672124634|ref|XP_008785709.1|PREDICTED: ubiquitin-conjugating enzyme E2 2-like [Phoenix dactylifera] >gi|672124636|ref|XP_008785710.1| PREDICTED: ubiquitin-conjugating enzyme E2 2-like [Phoenix dactylifera]	XP_008785709	2.48983e-92	90	276.559	153	139
Nfr_c12400_g1_i1	PREDICTED: uncharacterized protein LOC103704608	313	gi|672125538|ref|XP_008786190.1|PREDICTED: uncharacterized protein LOC103704608 [Phoenix dactylifera] >gi|672125540|ref|XP_008786191.1| PREDICTED: uncharacterized protein LOC103704608 [Phoenix dactylifera]	XP_008786190	9.42409e-35	74	127.872	89	66
Nfr_c12400_g2_i1	PREDICTED: uncharacterized protein LOC103704608	260	gi|672125538|ref|XP_008786190.1|PREDICTED: uncharacterized protein LOC103704608 [Phoenix dactylifera] >gi|672125540|ref|XP_008786191.1| PREDICTED: uncharacterized protein LOC103704608 [Phoenix dactylifera]	XP_008786190	2.88228e-36	75	130.954	93	70
Nfr_c12401_g1_i1	arf-gap domain 7 isoform 1	772	gi|672110384|ref|XP_008795047.1|PREDICTED: probable ADP-ribosylation factor GTPase-activating protein AGD6 [Phoenix dactylifera]	XP_008795047	1.52614e-95	67	296.204	267	181
Nfr_c12403_g1_i1	probable protein phosphatase 2c 12	258	gi|672170390|ref|XP_008805255.1|PREDICTED: probable protein phosphatase 2C 12 [Phoenix dactylifera]	XP_008805255	1.18976e-17	83	84.3445	55	46
Nfr_c12405_g1_i1	pleiotropic drug resistance protein 6	1737	gi|672168134|ref|XP_008804056.1|PREDICTED: pleiotropic drug resistance protein 6 [Phoenix dactylifera]	XP_008804056	0	91	944.88	528	481
Nfr_c12408_g1_i1	soul heme-binding family protein isoform 1	1048	gi|672108950|ref|XP_008787765.1|PREDICTED: heme-binding-like protein At3g10130, chloroplastic [Phoenix dactylifera]	XP_008787765	2.08002e-160	93	458.759	257	240
Nfr_c12409_g1_i1	nac transcription factor 25-like	1191	gi|672134878|ref|XP_008791093.1|PREDICTED: NAC domain-containing protein 18-like [Phoenix dactylifera]	XP_008791093	3.68971e-135	86	394.43	226	196
Nfr_c12411_g1_i1	l-arabinokinase-like isoform x2	370	gi|672163190|ref|XP_008801432.1|PREDICTED: L-arabinokinase-like isoform X2 [Phoenix dactylifera]	XP_008801432	1.87246e-27	87	114.39	70	61
Nfr_c12413_g1_i1	sorbitol dehydrogenase-like	1409	gi|672179237|ref|XP_008809782.1|PREDICTED: sorbitol dehydrogenase-like [Phoenix dactylifera]	XP_008809782	0	94	638.647	347	329
Nfr_c12414_g1_i1	annexin d8-like	300	gi|672150103|ref|XP_008797322.1|PREDICTED: annexin A13-like [Phoenix dactylifera]	XP_008797322	5.48981e-50	91	168.318	97	89
Nfr_c12416_g1_i1	PREDICTED: uncharacterized protein LOC103720851	1274	gi|672177818|ref|XP_008809016.1|PREDICTED: uncharacterized protein LOC103720851 [Phoenix dactylifera]	XP_008809016	8.50268e-147	73	428.713	334	246
Nfr_c12417_g1_i1	craniofacial development protein 1-like	1579	gi|115436316|ref|NP_001042916.1|Os01g0328500 [Oryza sativa Japonica Group] >gi|113532447|dbj|BAF04830.1| Os01g0328500 [Oryza sativa Japonica Group]	NP_001042916	8.09671e-64	59	217.238	254	150
Nfr_c12418_g1_i1	protein aspartic protease in guard cell 2-like	208	gi|672181822|ref|XP_008811141.1|PREDICTED: protein ASPARTIC PROTEASE IN GUARD CELL 1-like [Phoenix dactylifera]	XP_008811141	2.52691e-15	86	77.0258	44	38
Nfr_c12419_g1_i1	akin beta3	915	gi|672110388|ref|XP_008795065.1|PREDICTED: SNF1-related protein kinase regulatory subunit beta-3 [Phoenix dactylifera]	XP_008795065	1.32194e-42	72	150.599	111	80
Nfr_c1242_g1_i1	PREDICTED: uncharacterized protein LOC103714791	1603	gi|672161227|ref|XP_008800421.1|PREDICTED: uncharacterized protein LOC103714791 [Phoenix dactylifera]	XP_008800421	0	91	555.058	325	297
Nfr_c12420_g1_i1	probable wrky transcription factor 2	314	gi|672158885|ref|XP_008799188.1|PREDICTED: probable WRKY transcription factor 2 [Phoenix dactylifera]	XP_008799188	2.69744e-48	86	169.088	104	90
Nfr_c12422_g1_i1	serine hydroxymethyltransferase 7-like	368	gi|672120206|ref|XP_008783361.1|PREDICTED: serine hydroxymethyltransferase 7-like [Phoenix dactylifera]	XP_008783361	7.11162e-31	95	123.635	65	62
Nfr_c12423_g1_i1	beta-galactosidase 2-like	270	gi|672191121|ref|XP_008775429.1|PREDICTED: beta-galactosidase 2-like [Phoenix dactylifera]	XP_008775429	3.32404e-35	86	134.806	81	70
Nfr_c12423_g2_i1	beta-galactosidase 2-like	405	gi|672191121|ref|XP_008775429.1|PREDICTED: beta-galactosidase 2-like [Phoenix dactylifera]	XP_008775429	2.66262e-74	91	244.588	134	123
Nfr_c12425_g1_i1	btb poz domain-containing protein isoform 1	533	gi|672124708|ref|XP_008785748.1|PREDICTED: BTB/POZ domain-containing protein At1g63850-like, partial [Phoenix dactylifera]	XP_008785748	3.72582e-61	95	168.703	88	84
Nfr_c12425_g2_i1	btb poz domain-containing protein at1g63850- partial	413	gi|672124708|ref|XP_008785748.1|PREDICTED: BTB/POZ domain-containing protein At1g63850-like, partial [Phoenix dactylifera]	XP_008785748	4.74382e-15	88	79.337	42	37
Nfr_c12429_g1_i1	PREDICTED: uncharacterized protein LOC103710862	337	gi|672142273|ref|XP_008794994.1|PREDICTED: uncharacterized protein LOC103710862 [Phoenix dactylifera]	XP_008794994	4.4747e-15	91	77.411	46	42
Nfr_c12430_g1_i1	PREDICTED: serpin-ZXA-like	547	gi|672137729|ref|XP_008792597.1|PREDICTED: serpin-ZXA-like [Phoenix dactylifera]	XP_008792597	9.11883e-27	71	112.849	91	65
Nfr_c12430_g2_i1	serpin-zxa- partial	1157	gi|672137729|ref|XP_008792597.1|PREDICTED: serpin-ZXA-like [Phoenix dactylifera]	XP_008792597	3.59819e-171	86	491.115	303	261
Nfr_c12431_g1_i1	transcription-repair-coupling factor-like	963	gi|672197068|ref|XP_008776975.1|PREDICTED: uncharacterized protein LOC103696995 isoform X1 [Phoenix dactylifera]	XP_008776975	0	96	593.964	319	309
Nfr_c12432_g1_i1	pentatricopeptide repeat-containing protein mitochondrial	309	gi|672123660|ref|XP_008785200.1|PREDICTED: pentatricopeptide repeat-containing protein At3g09040, mitochondrial [Phoenix dactylifera] >gi|672123662|ref|XP_008785201.1| PREDICTED: pentatricopeptide repeat-containing protein At3g09040, mitochondrial [Phoenix dactylifera]	XP_008785200	1.31474e-51	89	182.185	102	91
Nfr_c12433_g1_i1	glycine-rich rna-binding protein 10-like	1024	gi|672125150|ref|XP_008785986.1|PREDICTED: glycine-rich RNA-binding protein 10-like [Phoenix dactylifera]	XP_008785986	6.06941e-64	98	213.772	111	109
Nfr_c12434_g2_i1	b3 domain-containing protein os03g0212300-like	337	gi|672156702|ref|XP_008798035.1|PREDICTED: B3 domain-containing protein Os03g0212300-like [Phoenix dactylifera]	XP_008798035	3.87923e-21	73	93.2041	86	63
Nfr_c12435_g1_i1	probable lrr receptor-like serine threonine-protein kinase partial	1603	gi|672184465|ref|XP_008812544.1|PREDICTED: probable LRR receptor-like serine/threonine-protein kinase At1g07650, partial [Phoenix dactylifera]	XP_008812544	1.68155e-66	82	240.736	156	129
Nfr_c12441_g1_i1	sphingolipid delta -desaturase des1-like	1131	gi|672172885|ref|XP_008806553.1|PREDICTED: sphingolipid delta(4)-desaturase DES1-like [Phoenix dactylifera]	XP_008806553	0	86	578.941	341	296
Nfr_c12443_g1_i1	origin recognition complex 1 family protein	399	gi|672164131|ref|XP_008801933.1|PREDICTED: uncharacterized protein LOC103715915 isoform X2 [Phoenix dactylifera]	XP_008801933	5.14996e-45	68	164.851	132	91
Nfr_c12443_g2_i1	origin recognition complex subunit 1-like isoform 1	685	gi|672164131|ref|XP_008801933.1|PREDICTED: uncharacterized protein LOC103715915 isoform X2 [Phoenix dactylifera]	XP_008801933	6.03827e-139	89	419.083	223	200
Nfr_c12444_g1_i1	elmo domain-containing protein a-like	792	gi|672194254|ref|XP_008776244.1|PREDICTED: ELMO domain-containing protein A-like [Phoenix dactylifera] >gi|672194258|ref|XP_008776245.1| PREDICTED: ELMO domain-containing protein A-like [Phoenix dactylifera]	XP_008776244	5.2826e-178	93	498.434	264	248
Nfr_c12445_g1_i1	PREDICTED: uncharacterized protein LOC103715238	526	gi|672162426|ref|XP_008801029.1|PREDICTED: uncharacterized protein LOC103715238 [Phoenix dactylifera]	XP_008801029	4.88751e-91	89	278.485	168	151
Nfr_c12445_g2_i1	PREDICTED: uncharacterized protein LOC103715238	281	gi|672162426|ref|XP_008801029.1|PREDICTED: uncharacterized protein LOC103715238 [Phoenix dactylifera]	XP_008801029	1.68929e-35	86	132.109	93	80
Nfr_c12446_g1_i1	PREDICTED: uncharacterized protein LOC103702114 isoform X2	1311	gi|672118826|ref|XP_008782634.1|PREDICTED: uncharacterized protein LOC103702114 isoform X2 [Phoenix dactylifera]	XP_008782634	0	96	676.781	359	346
Nfr_c12449_g1_i2	formin-like protein 11	746	gi|672196069|ref|XP_008776710.1|PREDICTED: formin-like protein 11 [Phoenix dactylifera] >gi|672196073|ref|XP_008776711.1| PREDICTED: formin-like protein 11 [Phoenix dactylifera]	XP_008776710	2.06296e-76	89	256.144	153	137
Nfr_c12456_g1_i1	pentatricopeptide repeat-containing protein	2353	gi|672112774|ref|XP_008807561.1|PREDICTED: pentatricopeptide repeat-containing protein At2g37230 [Phoenix dactylifera]	XP_008807561	0	89	1230.31	737	659
Nfr_c12457_g1_i1	chitin-inducible gibberellin-responsive protein	471	gi|672151499|ref|XP_008797425.1|PREDICTED: chitin-inducible gibberellin-responsive protein 1-like isoform X1 [Phoenix dactylifera]	XP_008797425	6.92607e-67	86	221.09	142	123
Nfr_c12458_g1_i1	PREDICTED: uncharacterized protein LOC103718151 isoform X2	331	gi|672170013|ref|XP_008805055.1|PREDICTED: uncharacterized protein LOC103718151 isoform X2 [Phoenix dactylifera]	XP_008805055	1.09641e-42	95	157.147	85	81
Nfr_c12459_g2_i1	PREDICTED: uncharacterized protein LOC103715052	212	gi|672161904|ref|XP_008800780.1|PREDICTED: uncharacterized protein LOC103715052 [Phoenix dactylifera]	XP_008800780	3.63372e-17	92	82.4185	39	36
Nfr_c12460_g1_i1	dtw domain containing expressed	511	gi|672184250|ref|XP_008812432.1|PREDICTED: uncharacterized protein LOC103723325 [Phoenix dactylifera]	XP_008812432	1.57952e-100	92	302.368	170	158
Nfr_c12461_g1_i2	lish domain and heat repeat-containing protein kiaa1468 homolog isoform x2	532	gi|672179746|ref|XP_008810046.1|PREDICTED: lisH domain and HEAT repeat-containing protein KIAA1468 homolog isoform X2 [Phoenix dactylifera]	XP_008810046	9.3605e-105	96	333.569	177	170
Nfr_c12462_g1_i1	pentatricopeptide repeat-containing protein at3g02330	210	gi|672119714|ref|XP_008783105.1|PREDICTED: pentatricopeptide repeat-containing protein At3g02330 [Phoenix dactylifera]	XP_008783105	1.46052e-35	95	134.806	69	66
Nfr_c12462_g2_i1	pentatricopeptide repeat-containing protein at3g02330	505	gi|672119714|ref|XP_008783105.1|PREDICTED: pentatricopeptide repeat-containing protein At3g02330 [Phoenix dactylifera]	XP_008783105	6.32418e-103	97	322.783	168	163
Nfr_c12465_g1_i1	PREDICTED: uncharacterized protein LOC103696430 isoform X1	569	gi|672194362|ref|XP_008776274.1|PREDICTED: uncharacterized protein LOC103696430 isoform X1 [Phoenix dactylifera] >gi|672194366|ref|XP_008776275.1| PREDICTED: uncharacterized protein LOC103696430 isoform X1 [Phoenix dactylifera]	XP_008776274	2.72643e-38	93	139.043	72	67
Nfr_c12466_g1_i1	clathrin interactor epsin 2-like	302	gi|672112762|ref|XP_008807497.1|PREDICTED: LOW QUALITY PROTEIN: clathrin interactor EPSIN 2-like [Phoenix dactylifera]	XP_008807497	2.46067e-34	64	132.88	116	75
Nfr_c12468_g1_i1	peroxidase 17-like	1189	gi|672203718|ref|XP_008778721.1|PREDICTED: peroxidase 17 [Phoenix dactylifera]	XP_008778721	0	90	536.184	306	277
Nfr_c12469_g1_i1	sterol 3-beta-glucosyltransferase ugt80a2-like	851	gi|672184198|ref|XP_008812404.1|PREDICTED: sterol 3-beta-glucosyltransferase UGT80A2-like [Phoenix dactylifera]	XP_008812404	6.9724e-133	83	396.356	253	211
Nfr_c12469_g2_i1	udp-glycosyltransferase superfamily protein isoform 4	1278	gi|641846990|gb|KDO65871.1|hypothetical protein CISIN_1g013358mg [Citrus sinensis]	KDO65871	0	90	558.525	312	283
Nfr_c12470_g1_i1	dna (cytosine-5)-methyltransferase drm2-like	224	gi|672187579|ref|XP_008813372.1|PREDICTED: DNA (cytosine-5)-methyltransferase DRM2-like [Phoenix dactylifera]	XP_008813372	7.85569e-12	74	54.299	51	38
Nfr_c12470_g2_i1	protein far1-related sequence 5-like isoform x2	483	gi|672171800|ref|XP_008805976.1|PREDICTED: protein FAR1-RELATED SEQUENCE 5-like isoform X2 [Phoenix dactylifera] >gi|672171802|ref|XP_008805977.1| PREDICTED: protein FAR1-RELATED SEQUENCE 5-like isoform X2 [Phoenix dactylifera]	XP_008805976	3.68952e-77	94	249.98	141	133
Nfr_c12473_g1_i1	serine threonine-protein phosphatase 7 long form homolog	282	gi|672172509|ref|XP_008806348.1|PREDICTED: serine/threonine-protein phosphatase 7 long form homolog [Phoenix dactylifera]	XP_008806348	2.43543e-53	97	186.422	93	91
Nfr_c12476_g1_i1	PREDICTED: uncharacterized protein LOC103723749	419	gi|672186073|ref|XP_008812992.1|PREDICTED: uncharacterized protein LOC103723749 [Phoenix dactylifera] >gi|672190410|ref|XP_008775244.1| PREDICTED: uncharacterized protein LOC103695648 [Phoenix dactylifera]	XP_008812992	3.49049e-66	87	225.713	139	121
Nfr_c12478_g1_i1	phospholipase a i isoform x2	299	gi|672167381|ref|XP_008803649.1|PREDICTED: phospholipase A I isoform X2 [Phoenix dactylifera]	XP_008803649	1.14072e-50	93	176.792	97	91
Nfr_c12480_g1_i1	pentatricopeptide repeat-containing protein at2g22070	543	gi|672178677|ref|XP_008809479.1|PREDICTED: pentatricopeptide repeat-containing protein At2g22070 [Phoenix dactylifera]	XP_008809479	2.87934e-15	67	80.4925	83	56
Nfr_c12481_g1_i1	PREDICTED: uncharacterized protein LOC103721983 isoform X2	876	gi|672180804|ref|XP_008810603.1|PREDICTED: uncharacterized protein LOC103721983 isoform X2 [Phoenix dactylifera]	XP_008810603	1.93259e-118	80	370.163	259	208
Nfr_c12483_g1_i1	PREDICTED: uncharacterized protein LOC103707629	507	gi|672109503|ref|XP_008790415.1|PREDICTED: uncharacterized protein LOC103707629 [Phoenix dactylifera] >gi|672109505|ref|XP_008790424.1| PREDICTED: uncharacterized protein LOC103707629 [Phoenix dactylifera] >gi|672109507|ref|XP_008790431.1| PREDICTED: uncharacterized protein LOC103707629 [Phoenix dactylifera]	XP_008790415	1.10211e-72	89	228.024	135	121
Nfr_c12483_g1_i2	PREDICTED: uncharacterized protein LOC103707629	764	gi|672109503|ref|XP_008790415.1|PREDICTED: uncharacterized protein LOC103707629 [Phoenix dactylifera] >gi|672109505|ref|XP_008790424.1| PREDICTED: uncharacterized protein LOC103707629 [Phoenix dactylifera] >gi|672109507|ref|XP_008790431.1| PREDICTED: uncharacterized protein LOC103707629 [Phoenix dactylifera]	XP_008790415	2.76014e-71	89	228.024	135	121
Nfr_c12484_g1_i1	protein hgv2 isoform x3	241	gi|672137784|ref|XP_008792625.1|PREDICTED: protein HGV2 isoform X3 [Phoenix dactylifera]	XP_008792625	6.39534e-28	80	112.849	83	67
Nfr_c12484_g2_i1	protein hgv2 isoform x3	413	gi|672137784|ref|XP_008792625.1|PREDICTED: protein HGV2 isoform X3 [Phoenix dactylifera]	XP_008792625	1.76321e-07	66	57.7658	54	36
Nfr_c12485_g1_i1	amino acid permease 6-like	521	gi|672142776|ref|XP_008795251.1|PREDICTED: amino acid permease 6-like [Phoenix dactylifera]	XP_008795251	4.42938e-110	94	329.331	173	163
Nfr_c12486_g1_i1	PREDICTED: uncharacterized protein LOC103706379	960	gi|672130299|ref|XP_008788677.1|PREDICTED: uncharacterized protein LOC103706379 [Phoenix dactylifera]	XP_008788677	1.3186e-70	78	224.172	154	121
Nfr_c12487_g1_i1	f-box protein at2g32560-like	2156	gi|672157352|ref|XP_008798380.1|PREDICTED: F-box protein At2g32560-like [Phoenix dactylifera]	XP_008798380	0	86	678.707	394	339
Nfr_c12488_g1_i2	protein phosphatase pp2a regulatory subunit	436	gi|255587075|ref|XP_002534125.1|protein phosphatase pp2a regulatory subunit B, putative [Ricinus communis] >gi|223525820|gb|EEF28262.1| protein phosphatase pp2a regulatory subunit B, putative [Ricinus communis]	XP_002534125	4.5545e-33	74	123.25	86	64
Nfr_c12490_g1_i1	dea(d h)-box rna helicase family protein isoform 4	571	gi|672175201|ref|XP_008807647.1|PREDICTED: ATP-dependent RNA helicase DHX36 [Phoenix dactylifera]	XP_008807647	4.06622e-125	100	384.415	189	189
Nfr_c12490_g2_i1	atp-dependent rna helicase dhx36	1278	gi|672175201|ref|XP_008807647.1|PREDICTED: ATP-dependent RNA helicase DHX36 [Phoenix dactylifera]	XP_008807647	0	93	574.318	317	297
Nfr_c12493_g1_i1	PREDICTED: uncharacterized protein LOC103718115	392	gi|672169924|ref|XP_008805011.1|PREDICTED: uncharacterized protein LOC103718115 [Phoenix dactylifera]	XP_008805011	7.26665e-10	58	63.5438	63	37
Nfr_c12494_g1_i1	glucan endo- -beta-glucosidase 3-like	266	gi|672165105|ref|XP_008802448.1|PREDICTED: glucan endo-1,3-beta-glucosidase 3-like [Phoenix dactylifera]	XP_008802448	1.61689e-26	91	109.383	67	61
Nfr_c12494_g2_i1	glucan endo- -beta-glucosidase 3-like	1241	gi|672114081|ref|XP_008775304.1|PREDICTED: glucan endo-1,3-beta-glucosidase 3-like isoform X1 [Phoenix dactylifera]	XP_008775304	0	90	729.169	411	374
Nfr_c12495_g1_i1	PREDICTED: uncharacterized protein LOC103696136	577	gi|672192897|ref|XP_008775893.1|PREDICTED: uncharacterized protein LOC103696136 [Phoenix dactylifera]	XP_008775893	6.026e-45	81	159.073	111	91
Nfr_c12498_g1_i1	valine--trna partial	477	gi|672199403|ref|XP_008777604.1|PREDICTED: valine--tRNA ligase, mitochondrial, partial [Phoenix dactylifera]	XP_008777604	7.32939e-68	95	225.328	127	121
Nfr_c12500_g1_i1	formin-like protein 6 isoform x1	519	gi|672164930|ref|XP_008802357.1|PREDICTED: formin-like protein 6 isoform X1 [Phoenix dactylifera]	XP_008802357	3.14865e-67	87	230.335	138	121
Nfr_c12501_g1_i1	inactive beta-amylase 9	1959	gi|672144601|ref|XP_008796202.1|PREDICTED: inactive beta-amylase 9 [Phoenix dactylifera]	XP_008796202	0	87	880.552	528	462
Nfr_c12502_g1_i1	probable glycosyltransferase at3g07620	741	gi|672109383|ref|XP_008789857.1|PREDICTED: probable glycosyltransferase At3g07620 [Phoenix dactylifera]	XP_008789857	4.19256e-135	91	397.897	224	205
Nfr_c12502_g2_i1	probable glycosyltransferase at3g07620	214	gi|672109383|ref|XP_008789857.1|PREDICTED: probable glycosyltransferase At3g07620 [Phoenix dactylifera]	XP_008789857	1.78839e-37	97	138.272	69	67
Nfr_c12503_g1_i1	probable transcription factor 21	651	gi|672203297|ref|XP_008778608.1|PREDICTED: probable transcription factor PosF21 [Phoenix dactylifera]	XP_008778608	3.05144e-10	58	68.1662	74	43
Nfr_c12504_g1_i1	pentatricopeptide repeat-containing protein at2g20540	255	gi|672124985|ref|XP_008785897.1|PREDICTED: pentatricopeptide repeat-containing protein At2g20540 [Phoenix dactylifera]	XP_008785897	1.41215e-28	74	115.161	85	63
Nfr_c12504_g2_i1	pentatricopeptide repeat-containing protein at2g20540	464	gi|672124985|ref|XP_008785897.1|PREDICTED: pentatricopeptide repeat-containing protein At2g20540 [Phoenix dactylifera]	XP_008785897	9.34385e-42	94	154.066	84	79
Nfr_c12506_g1_i1	zeaxanthin chloroplastic-like isoform x1	280	gi|672126235|ref|XP_008786560.1|PREDICTED: uncharacterized protein LOC103704863 [Phoenix dactylifera]	XP_008786560	3.69536e-27	90	105.145	62	56
Nfr_c12508_g2_i1	actin-related protein c3 isoform partial	615	gi|672110707|ref|XP_008796897.1|PREDICTED: actin-related protein 2/3 complex subunit 3 isoform X1 [Phoenix dactylifera] >gi|672110709|ref|XP_008796905.1| PREDICTED: actin-related protein 2/3 complex subunit 3 isoform X2 [Phoenix dactylifera]	XP_008796897	9.68715e-88	87	263.848	155	136
Nfr_c1251_g1_i1	xyloglucan endotransglucosylase hydrolase	1227	gi|672133605|ref|XP_008790430.1|PREDICTED: probable xyloglucan endotransglucosylase/hydrolase protein 6 [Phoenix dactylifera]	XP_008790430	6.16292e-174	92	494.967	262	242
Nfr_c12510_g1_i1	probable polygalacturonase isoform x4	1383	gi|672141872|ref|XP_008794781.1|PREDICTED: probable polygalacturonase isoform X4 [Phoenix dactylifera]	XP_008794781	0	98	730.709	367	361
Nfr_c12510_g2_i1	probable polygalacturonase isoform x2	422	gi|672141868|ref|XP_008794778.1|PREDICTED: probable polygalacturonase isoform X2 [Phoenix dactylifera]	XP_008794778	7.56659e-64	88	210.305	126	111
Nfr_c12512_g1_i1	sulfate transporter chloroplastic-like	663	gi|672129115|ref|XP_008788063.1|PREDICTED: sulfate transporter 4.1, chloroplastic-like [Phoenix dactylifera]	XP_008788063	8.05149e-90	92	285.804	163	151
Nfr_c12512_g2_i1	sulfate transporter chloroplastic-like	1603	gi|672129115|ref|XP_008788063.1|PREDICTED: sulfate transporter 4.1, chloroplastic-like [Phoenix dactylifera]	XP_008788063	0	85	827.395	520	443
Nfr_c12513_g1_i1	ccr4-not transcription complex subunit 1-like isoform x2	220	gi|672144397|ref|XP_008796100.1|PREDICTED: CCR4-NOT transcription complex subunit 1-like isoform X2 [Phoenix dactylifera]	XP_008796100	7.21795e-29	86	115.931	73	63
Nfr_c12515_g1_i1	PREDICTED: uncharacterized protein LOC103722359	1180	gi|672181768|ref|XP_008811114.1|PREDICTED: uncharacterized protein LOC103722359 [Phoenix dactylifera]	XP_008811114	0	80	555.444	402	322
Nfr_c12515_g2_i1	PREDICTED: uncharacterized protein LOC103722359	1516	gi|672181768|ref|XP_008811114.1|PREDICTED: uncharacterized protein LOC103722359 [Phoenix dactylifera]	XP_008811114	4.46523e-175	78	524.628	371	292
Nfr_c12522_g1_i1	pentatricopeptide repeat-containing protein at1g71420	309	gi|672109671|ref|XP_008791373.1|PREDICTED: pentatricopeptide repeat-containing protein At1g71420 [Phoenix dactylifera]	XP_008791373	4.1313e-59	98	200.675	103	101
Nfr_c12523_g1_i1	pentatricopeptide repeat-containing protein mitochondrial	1529	gi|672114655|ref|XP_008777992.1|PREDICTED: putative pentatricopeptide repeat-containing protein At1g12700, mitochondrial [Phoenix dactylifera]	XP_008777992	0	89	822.002	491	440
Nfr_c12523_g2_i1	pentatricopeptide repeat-containing protein mitochondrial	409	gi|672114655|ref|XP_008777992.1|PREDICTED: putative pentatricopeptide repeat-containing protein At1g12700, mitochondrial [Phoenix dactylifera]	XP_008777992	8.69517e-17	97	84.3445	43	42
Nfr_c12526_g1_i1	cationic amino acid transporter vacuolar-like	2352	gi|672135442|ref|XP_008791390.1|PREDICTED: cationic amino acid transporter 3, mitochondrial-like isoform X1 [Phoenix dactylifera]	XP_008791390	0	92	1122.84	632	585
Nfr_c12527_g1_i1	transducin wd40 repeat-like superfamily	406	gi|566148552|ref|XP_002299385.2|hypothetical protein POPTR_0001s12260g [Populus trichocarpa] >gi|566148554|ref|XP_006368836.1| hypothetical protein POPTR_0001s12260g [Populus trichocarpa] >gi|550347079|gb|EEE84190.2| hypothetical protein POPTR_0001s12260g [Populus trichocarpa] >gi|550347080|gb|ERP65405.1| hypothetical protein POPTR_0001s12260g [Populus trichocarpa]	XP_002299385	3.95398e-46	77	157.147	122	95
Nfr_c12528_g1_i1	PREDICTED: uncharacterized protein LOC103702937	489	gi|672121023|ref|XP_008783802.1|PREDICTED: uncharacterized protein LOC103702937 [Phoenix dactylifera]	XP_008783802	1.06218e-37	98	131.724	67	66
Nfr_c12528_g1_i2	PREDICTED: uncharacterized protein LOC103702937	566	gi|672121023|ref|XP_008783802.1|PREDICTED: uncharacterized protein LOC103702937 [Phoenix dactylifera]	XP_008783802	6.44942e-38	97	133.265	67	65
Nfr_c12529_g1_i1	PREDICTED: uncharacterized protein LOC103708783	301	gi|672136754|ref|XP_008792087.1|PREDICTED: uncharacterized protein LOC103708783 [Phoenix dactylifera]	XP_008792087	3.16635e-32	93	125.561	64	60
Nfr_c1253_g2_i1	annexin d3	768	gi|672204924|ref|XP_008779043.1|PREDICTED: annexin D3-like, partial [Phoenix dactylifera]	XP_008779043	2.34023e-70	94	224.557	127	120
Nfr_c12531_g1_i1	transketolase 1	1797	gi|672186229|ref|XP_008813030.1|PREDICTED: transketolase, chloroplastic [Phoenix dactylifera]	XP_008813030	0	94	780.785	428	403
Nfr_c12531_g2_i1	PREDICTED: transketolase, chloroplastic	1073	gi|672186229|ref|XP_008813030.1|PREDICTED: transketolase, chloroplastic [Phoenix dactylifera]	XP_008813030	0	94	613.609	326	307
Nfr_c12532_g1_i1	ubiquitin carboxyl-terminal hydrolase 17-like isoform x4	393	gi|672142625|ref|XP_008795170.1|PREDICTED: ubiquitin carboxyl-terminal hydrolase 17-like isoform X4 [Phoenix dactylifera]	XP_008795170	6.44248e-49	93	176.022	89	83
Nfr_c12534_g1_i1	nuclear pore complex protein nup155-like	742	gi|672131436|ref|XP_008789279.1|PREDICTED: nuclear pore complex protein Nup155-like [Phoenix dactylifera]	XP_008789279	2.38092e-110	78	355.525	247	194
Nfr_c12535_g1_i1	PREDICTED: uncharacterized protein LOC103712027	1065	gi|672145411|ref|XP_008796621.1|PREDICTED: uncharacterized protein LOC103712027 [Phoenix dactylifera]	XP_008796621	1.83015e-172	85	492.656	327	279
Nfr_c12535_g2_i1	PREDICTED: uncharacterized protein LOC103712027	773	gi|672145411|ref|XP_008796621.1|PREDICTED: uncharacterized protein LOC103712027 [Phoenix dactylifera]	XP_008796621	3.81335e-11	79	71.633	54	43
Nfr_c12537_g1_i1	p-loop containing nucleoside triphosphate hydrolases superfamily protein isoform 2	2393	gi|672118342|ref|XP_008782378.1|PREDICTED: uncharacterized protein LOC103701933, partial [Phoenix dactylifera]	XP_008782378	0	79	890.567	601	480
Nfr_c12538_g1_i1	receptor homology transmembrane domain- and ring domain-containing protein 1-like isoform x2	303	gi|672120265|ref|XP_008783393.1|PREDICTED: receptor homology region, transmembrane domain- and RING domain-containing protein 1-like isoform X2 [Phoenix dactylifera]	XP_008783393	2.05057e-39	90	142.51	74	67
Nfr_c12539_g1_i1	u-box domain-containing protein kinase family isoform 1	2639	gi|672139034|ref|XP_008793291.1|PREDICTED: LOW QUALITY PROTEIN: U-box domain-containing protein 34-like [Phoenix dactylifera]	XP_008793291	0	84	1207.59	779	656
Nfr_c12539_g1_i2	u-box domain-containing protein kinase family isoform 1	2597	gi|672139034|ref|XP_008793291.1|PREDICTED: LOW QUALITY PROTEIN: U-box domain-containing protein 34-like [Phoenix dactylifera]	XP_008793291	0	79	1092.03	779	619
Nfr_c12540_g1_i1	pentatricopeptide repeat-containing	263	gi|672133248|ref|XP_008790235.1|PREDICTED: putative pentatricopeptide repeat-containing protein At1g19290 [Phoenix dactylifera]	XP_008790235	4.28168e-45	95	162.925	87	83
Nfr_c12540_g2_i1	pentatricopeptide repeat-containing protein at1g19290	266	gi|672133248|ref|XP_008790235.1|PREDICTED: putative pentatricopeptide repeat-containing protein At1g19290 [Phoenix dactylifera]	XP_008790235	1.32662e-46	93	167.162	88	82
Nfr_c12541_g1_i1	protein nrt1 ptr family -like	891	gi|672124229|ref|XP_008785490.1|PREDICTED: protein NRT1/ PTR FAMILY 5.6-like [Phoenix dactylifera]	XP_008785490	4.38629e-165	87	479.945	302	265
Nfr_c12541_g2_i1	protein nrt1 ptr family -like	341	gi|672124229|ref|XP_008785490.1|PREDICTED: protein NRT1/ PTR FAMILY 5.6-like [Phoenix dactylifera]	XP_008785490	6.69558e-35	81	134.42	90	73
Nfr_c12542_g1_i1	40s ribosomal protein s11-like	302	gi|672195933|ref|XP_008776674.1|PREDICTED: 40S ribosomal protein S11-like [Phoenix dactylifera]	XP_008776674	7.06333e-26	97	102.064	49	48
Nfr_c12542_g2_i1	40s ribosomal protein s11-like	393	gi|672195933|ref|XP_008776674.1|PREDICTED: 40S ribosomal protein S11-like [Phoenix dactylifera]	XP_008776674	8.60771e-25	100	100.523	47	47
Nfr_c12543_g1_i1	transcription factor hbp-1a-like isoform x1	245	gi|672179968|ref|XP_008810162.1|PREDICTED: transcription factor HBP-1a-like [Phoenix dactylifera]	XP_008810162	1.10939e-29	90	116.316	66	60
Nfr_c12543_g2_i1	transcription factor hbp-1a-like isoform x1	263	gi|672192648|ref|XP_008775825.1|PREDICTED: transcription factor HBP-1a-like isoform X1 [Phoenix dactylifera] >gi|672192652|ref|XP_008775826.1| PREDICTED: transcription factor HBP-1a-like isoform X1 [Phoenix dactylifera] >gi|672192656|ref|XP_008775828.1| PREDICTED: transcription factor HBP-1a-like isoform X1 [Phoenix dactylifera] >gi|672192660|ref|XP_008775829.1| PREDICTED: transcription factor HB…	XP_008775825	6.92573e-46	89	159.458	86	77
Nfr_c12544_g1_i1	otu domain-containing protein ddb_g0284757	1021	gi|672139607|ref|XP_008793591.1|PREDICTED: OTU domain-containing protein DDB_G0284757 [Phoenix dactylifera] >gi|672139609|ref|XP_008793592.1| PREDICTED: OTU domain-containing protein DDB_G0284757 [Phoenix dactylifera]	XP_008793591	8.51004e-149	93	426.017	225	210
Nfr_c12545_g1_i1	hypothetical protein CL516Contig1_07, partial	235	gi|361068501|gb|AEW08562.1|hypothetical protein CL516Contig1_07, partial [Pinus lambertiana] >gi|376340062|gb|AFB34542.1| hypothetical protein CL516Contig1_07, partial [Abies alba] >gi|376340064|gb|AFB34543.1| hypothetical protein CL516Contig1_07, partial [Abies alba] >gi|376340066|gb|AFB34544.1| hypothetical protein CL516Contig1_07, partial [Abies alba]	AEW08562	6.13775e-45	98	147.517	78	77
Nfr_c12548_g2_i1	pentatricopeptide repeat-containing protein at4g13650	632	gi|672170610|ref|XP_008805366.1|PREDICTED: pentatricopeptide repeat-containing protein At4g13650 [Phoenix dactylifera] >gi|672170612|ref|XP_008805367.1| PREDICTED: pentatricopeptide repeat-containing protein At4g13650 [Phoenix dactylifera]	XP_008805366	4.38016e-125	95	387.111	201	191
Nfr_c12549_g1_i1	metallophosphoesterase at3g03305	338	gi|672179288|ref|XP_008809810.1|PREDICTED: putative metallophosphoesterase At3g03305 [Phoenix dactylifera]	XP_008809810	2.70269e-49	80	174.866	112	90
Nfr_c12550_g2_i1	carotenoid cleavage dioxygenase 1	1883	gi|672164168|ref|XP_008801952.1|PREDICTED: carotenoid 9,10(9',10')-cleavage dioxygenase [Phoenix dactylifera]	XP_008801952	0	97	1047.73	532	519
Nfr_c12553_g1_i1	unnamed protein product	439	gi|297733889|emb|CBI15136.3|unnamed protein product [Vitis vinifera]	CBI15136	3.77433e-21	48	97.4413	170	82
Nfr_c12554_g1_i1	PREDICTED: uncharacterized protein LOC103706004	219	gi|672129299|ref|XP_008788154.1|PREDICTED: uncharacterized protein LOC103706004 [Phoenix dactylifera]	XP_008788154	3.16014e-38	95	139.428	73	70
Nfr_c12554_g2_i1	PREDICTED: uncharacterized protein LOC103706004	600	gi|672129299|ref|XP_008788154.1|PREDICTED: uncharacterized protein LOC103706004 [Phoenix dactylifera]	XP_008788154	6.73844e-57	94	193.741	103	97
Nfr_c12556_g1_i1	fkbp-like peptidyl-prolyl cis-trans isomerase family protein isoform partial	789	gi|672139633|ref|XP_008793605.1|PREDICTED: peptidyl-prolyl cis-trans isomerase FKBP17-1, chloroplastic [Phoenix dactylifera]	XP_008793605	6.67504e-99	80	295.819	195	157
Nfr_c12557_g1_i1	cyanidin 3-o-rutinoside 5-o-glucosyltransferase-like	251	gi|672139314|ref|XP_008793440.1|PREDICTED: cyanidin 3-O-rutinoside 5-O-glucosyltransferase-like [Phoenix dactylifera] >gi|672139316|ref|XP_008793441.1| PREDICTED: cyanidin 3-O-rutinoside 5-O-glucosyltransferase-like [Phoenix dactylifera]	XP_008793440	1.76893e-22	88	97.8265	61	54
Nfr_c12558_g1_i1	PREDICTED: uncharacterized protein LOC103711369	663	gi|672143638|ref|XP_008795701.1|PREDICTED: uncharacterized protein LOC103711369 [Phoenix dactylifera]	XP_008795701	1.40839e-141	98	422.165	220	216
Nfr_c12558_g2_i1	PREDICTED: uncharacterized protein LOC103711369	1277	gi|672143638|ref|XP_008795701.1|PREDICTED: uncharacterized protein LOC103711369 [Phoenix dactylifera]	XP_008795701	0	82	568.54	365	300
Nfr_c12564_g1_i1	PREDICTED: uncharacterized protein LOC103696507	263	gi|672194822|ref|XP_008776386.1|PREDICTED: uncharacterized protein LOC103696507 [Phoenix dactylifera]	XP_008776386	2.15709e-25	98	105.145	54	53
Nfr_c12564_g1_i2	PREDICTED: uncharacterized protein LOC103696507	255	gi|672194822|ref|XP_008776386.1|PREDICTED: uncharacterized protein LOC103696507 [Phoenix dactylifera]	XP_008776386	1.91154e-25	98	105.145	54	53
Nfr_c12565_g1_i1	endoglucanase 11-like	375	gi|672111165|ref|XP_008799328.1|PREDICTED: endoglucanase 11-like isoform X2 [Phoenix dactylifera]	XP_008799328	5.25971e-75	95	239.965	125	119
Nfr_c12569_g1_i1	PREDICTED: uncharacterized protein LOC103708211	754	gi|672135183|ref|XP_008791256.1|PREDICTED: uncharacterized protein LOC103708211 [Phoenix dactylifera]	XP_008791256	4.48085e-146	90	427.943	250	226
Nfr_c12575_g1_i1	atp-dependent zinc metalloprotease ftsh chloroplastic-like	497	gi|672165448|ref|XP_008802626.1|PREDICTED: ATP-dependent zinc metalloprotease FTSH 6, chloroplastic-like [Phoenix dactylifera]	XP_008802626	2.15824e-28	93	119.013	66	62
Nfr_c12576_g1_i1	PREDICTED: uncharacterized protein LOC103712332	553	gi|672146497|ref|XP_008797044.1|PREDICTED: uncharacterized protein LOC103712332 [Phoenix dactylifera]	XP_008797044	2.56606e-16	88	79.7221	51	45
Nfr_c12576_g2_i1	PREDICTED: uncharacterized protein LOC103712332	427	gi|672146497|ref|XP_008797044.1|PREDICTED: uncharacterized protein LOC103712332 [Phoenix dactylifera]	XP_008797044	2.32264e-29	81	111.694	74	60
Nfr_c12577_g1_i1	probable transcription factor kan2	560	gi|672160671|ref|XP_008800121.1|PREDICTED: probable transcription factor KAN2 [Phoenix dactylifera]	XP_008800121	1.42649e-67	87	217.238	138	121
Nfr_c12578_g1_i1	cyclophilin-like peptidyl-prolyl cis-trans isomerase family protein	283	gi|672123464|ref|XP_008785095.1|PREDICTED: peptidyl-prolyl cis-trans isomerase [Phoenix dactylifera]	XP_008785095	1.26441e-18	89	83.5741	47	42
Nfr_c12582_g1_i1	e3 ubiquitin-protein ligase rlim-like isoform x1	809	gi|672179651|ref|XP_008809995.1|PREDICTED: probable E3 ubiquitin-protein ligase HIP1 [Phoenix dactylifera]	XP_008809995	2.07817e-73	70	242.276	218	153
Nfr_c12584_g1_i1	forever young oxidoreductase	1491	gi|672112039|ref|XP_008803744.1|PREDICTED: retinol dehydrogenase 12-like [Phoenix dactylifera]	XP_008803744	0	79	590.882	398	317
Nfr_c12584_g1_i2	retinol dehydrogenase 12-like	1593	gi|672112039|ref|XP_008803744.1|PREDICTED: retinol dehydrogenase 12-like [Phoenix dactylifera]	XP_008803744	0	88	674.855	398	351
Nfr_c12585_g1_i1	er membrane protein complex subunit 3	205	gi|672119349|ref|XP_008782911.1|PREDICTED: ER membrane protein complex subunit 3 [Phoenix dactylifera]	XP_008782911	6.1068e-07	67	47.3654	40	27
Nfr_c12587_g1_i1	map3k protein kinase(mitogen-activated protein kinase)	826	gi|672137798|ref|XP_008792633.1|PREDICTED: mitogen-activated protein kinase kinase kinase YODA-like [Phoenix dactylifera]	XP_008792633	4.24042e-43	87	164.851	95	83
Nfr_c12589_g1_i1	ring-h2 finger protein atl14-like	834	gi|672172482|ref|XP_008806333.1|PREDICTED: RING-H2 finger protein ATL14-like [Phoenix dactylifera]	XP_008806333	3.74799e-95	88	285.419	167	147
Nfr_c12590_g1_i1	photosystem ii 5 kda chloroplastic	625	gi|672109529|ref|XP_008790532.1|PREDICTED: photosystem II 5 kDa protein, chloroplastic-like [Phoenix dactylifera]	XP_008790532	1.4761e-35	67	129.413	113	76
Nfr_c12599_g1_i1	dol-p-glc:glc man c -pp-dol alpha- -glucosyltransferase isoform x4	591	gi|672135220|ref|XP_008791276.1|PREDICTED: dol-P-Glc:Glc(2)Man(9)GlcNAc(2)-PP-Dol alpha-1,2-glucosyltransferase isoform X4 [Phoenix dactylifera]	XP_008791276	5.96933e-15	94	81.2629	37	35
Nfr_c1260_g1_i1	tetratricopeptide repeat -like superfamily protein	1563	gi|672136895|ref|XP_008792153.1|PREDICTED: pentatricopeptide repeat-containing protein At3g22690-like [Phoenix dactylifera]	XP_008792153	0	87	565.074	340	296
Nfr_c12600_g1_i1	26s proteasome non-atpase regulatory subunit 13 homolog b-like	296	gi|672179960|ref|XP_008810157.1|PREDICTED: 26S proteasome non-ATPase regulatory subunit 13 homolog B-like [Phoenix dactylifera]	XP_008810157	5.61777e-52	91	174.866	98	90
Nfr_c12600_g2_i1	26s proteasome non-atpase regulatory subunit 13 homolog b-like	355	gi|672170823|ref|XP_008805479.1|PREDICTED: 26S proteasome non-ATPase regulatory subunit 13 homolog B-like [Phoenix dactylifera]	XP_008805479	6.60812e-40	93	144.821	77	72
Nfr_c12601_g1_i1	pentatricopeptide repeat-containing protein mitochondrial-like	667	gi|672182911|ref|XP_008811714.1|PREDICTED: pentatricopeptide repeat-containing protein At4g19220, mitochondrial-like [Phoenix dactylifera]	XP_008811714	6.97556e-55	89	188.348	114	102
Nfr_c12602_g1_i1	coatomer subunit epsilon-1-like	1143	gi|672203272|ref|XP_008778603.1|PREDICTED: coatomer subunit epsilon-1-like [Phoenix dactylifera]	XP_008778603	0	96	519.62	288	277
Nfr_c12605_g1_i1	pentatricopeptide repeat-containing protein at3g28640	1335	gi|672167678|ref|XP_008803811.1|PREDICTED: putative pentatricopeptide repeat-containing protein At3g28640 [Phoenix dactylifera]	XP_008803811	0	91	759.985	427	389
Nfr_c12606_g1_i1	protein set domain group 40 isoform x2	503	gi|672169992|ref|XP_008805044.1|PREDICTED: protein SET DOMAIN GROUP 40 isoform X2 [Phoenix dactylifera]	XP_008805044	1.98258e-87	83	272.322	167	140
Nfr_c12607_g1_i1	PREDICTED: uncharacterized protein LOC103707634	1712	gi|672133595|ref|XP_008790425.1|PREDICTED: uncharacterized protein LOC103707634 [Phoenix dactylifera]	XP_008790425	0	73	630.943	469	344
Nfr_c12608_g1_i1	uncharacterized acetyltransferase at3g50280	703	gi|672161922|ref|XP_008800790.1|PREDICTED: uncharacterized acetyltransferase At3g50280 [Phoenix dactylifera]	XP_008800790	5.57708e-81	94	259.225	136	129
Nfr_c12610_g1_i1	PREDICTED: uncharacterized protein LOC103721425	531	gi|672179353|ref|XP_008809846.1|PREDICTED: uncharacterized protein LOC103721425 [Phoenix dactylifera]	XP_008809846	3.02849e-31	65	119.398	120	78
Nfr_c12612_g1_i1	nucleotide binding	1609	gi|672131393|ref|XP_008789255.1|PREDICTED: elongator complex protein 2 [Phoenix dactylifera]	XP_008789255	0	94	897.116	480	455
Nfr_c12612_g2_i1	elongator complex protein 2-like	1310	gi|672131393|ref|XP_008789255.1|PREDICTED: elongator complex protein 2 [Phoenix dactylifera]	XP_008789255	0	93	677.167	365	340
Nfr_c12613_g1_i1	alg-2 interacting protein x-like	230	gi|672173074|ref|XP_008806655.1|PREDICTED: ALG-2 interacting protein X-like [Phoenix dactylifera]	XP_008806655	8.74836e-09	63	58.9214	61	39
Nfr_c12614_g1_i1	PREDICTED: uncharacterized protein LOC103700046	571	gi|672115276|ref|XP_008780247.1|PREDICTED: uncharacterized protein LOC103700046 [Phoenix dactylifera]	XP_008780247	4.51795e-24	93	107.457	64	60
Nfr_c12615_g1_i1	pentatricopeptide repeat-containing protein at5g06540-like	862	gi|672198233|ref|XP_008777273.1|PREDICTED: pentatricopeptide repeat-containing protein At5g06540-like [Phoenix dactylifera]	XP_008777273	3.04956e-122	93	368.237	203	189
Nfr_c12615_g2_i1	pentatricopeptide repeat-containing protein	425	gi|672198233|ref|XP_008777273.1|PREDICTED: pentatricopeptide repeat-containing protein At5g06540-like [Phoenix dactylifera]	XP_008777273	1.92401e-81	92	257.299	141	130
Nfr_c12617_g1_i1	PREDICTED: uncharacterized protein LOC103705128 isoform X1	1454	gi|672127018|ref|XP_008786969.1|PREDICTED: uncharacterized protein LOC103705128 isoform X1 [Phoenix dactylifera] >gi|672127020|ref|XP_008786970.1| PREDICTED: uncharacterized protein LOC103705128 isoform X1 [Phoenix dactylifera]	XP_008786969	0	87	538.88	322	281
Nfr_c12619_g1_i1	PREDICTED: uncharacterized protein LOC101786986	1458	gi|514822562|ref|XP_004985943.1|PREDICTED: uncharacterized protein LOC101786986 [Setaria italica]	XP_004985943	0	84	573.548	378	321
Nfr_c12621_g1_i1	e3 ubiquitin-protein ligase hakai	525	gi|672111804|ref|XP_008802572.1|PREDICTED: E3 ubiquitin-protein ligase Hakai [Phoenix dactylifera]	XP_008802572	1.36345e-15	97	82.4185	39	38
Nfr_c12621_g2_i1	e3 ubiquitin-protein ligase hakai	1473	gi|672111804|ref|XP_008802572.1|PREDICTED: E3 ubiquitin-protein ligase Hakai [Phoenix dactylifera]	XP_008802572	0	76	654.825	446	342
Nfr_c12623_g1_i1	mtbc1_vitvi ame: full=probable bifunctional methylthioribulose-1-phosphate dehydratase enolase-phosphatase e1 1 includes: ame: full=methylthioribulose-1-phosphate dehydratase short=mtru-1-p dehydratase includes: ame: full=enolase-phosphatase e1 ame: full= -diketo-5-methylthio-1-phosphopentane phosphatase	2079	gi|661890433|emb|CDP05930.1|unnamed protein product [Coffea canephora]	CDP05930	0	84	800.045	532	451
Nfr_c12624_g2_i1	nifu-like protein chloroplastic	1014	gi|672139161|ref|XP_008793357.1|PREDICTED: nifU-like protein 1, chloroplastic [Phoenix dactylifera]	XP_008793357	5.11452e-81	62	254.603	241	150
Nfr_c12625_g1_i1	cysteine proteinases superfamily isoform 3	1429	gi|672167438|ref|XP_008803680.1|PREDICTED: LOW QUALITY PROTEIN: probable ubiquitin-like-specific protease 2A [Phoenix dactylifera]	XP_008803680	0	95	559.681	292	279
Nfr_c12625_g1_i2	cysteine proteinases superfamily isoform 3	1466	gi|672167438|ref|XP_008803680.1|PREDICTED: LOW QUALITY PROTEIN: probable ubiquitin-like-specific protease 2A [Phoenix dactylifera]	XP_008803680	0	95	559.681	292	279
Nfr_c12626_g1_i1	eid1-like f-box protein 3	1220	gi|672203240|ref|XP_008778594.1|PREDICTED: EID1-like F-box protein 3 [Phoenix dactylifera]	XP_008778594	3.56082e-158	92	456.062	248	230
Nfr_c12627_g1_i1	PREDICTED: uncharacterized protein LOC103705005	1176	gi|672126655|ref|XP_008786786.1|PREDICTED: uncharacterized protein LOC103705005 [Phoenix dactylifera]	XP_008786786	2.66948e-50	56	177.948	243	137
Nfr_c12627_g1_i2	PREDICTED: uncharacterized protein LOC103705005	1283	gi|672126655|ref|XP_008786786.1|PREDICTED: uncharacterized protein LOC103705005 [Phoenix dactylifera]	XP_008786786	1.13022e-37	60	95.1301	105	64
Nfr_c12628_g1_i1	pap-specific phosphatase hal2-like	1685	gi|672204086|ref|XP_008778819.1|PREDICTED: PAP-specific phosphatase HAL2-like [Phoenix dactylifera]	XP_008778819	0	89	785.023	456	408
Nfr_c12629_g1_i1	alanine--glyoxylate aminotransferase 2 homolog mitochondrial-like	1404	gi|672115432|ref|XP_008780830.1|PREDICTED: alanine--glyoxylate aminotransferase 2 homolog 1, mitochondrial [Phoenix dactylifera]	XP_008780830	0	94	682.559	363	344
Nfr_c12629_g2_i1	alanine--glyoxylate aminotransferase 2 homolog mitochondrial-like	360	gi|672115432|ref|XP_008780830.1|PREDICTED: alanine--glyoxylate aminotransferase 2 homolog 1, mitochondrial [Phoenix dactylifera]	XP_008780830	3.22927e-49	73	171.014	117	86
Nfr_c12639_g1_i1	gdp-mannose transporter gonst1	1695	gi|672181362|ref|XP_008810897.1|PREDICTED: GDP-mannose transporter GONST1 [Phoenix dactylifera]	XP_008810897	0	97	644.425	346	337
Nfr_c1264_g1_i1	galactinol--sucrose galactosyltransferase	2551	gi|672123252|ref|XP_008784982.1|PREDICTED: galactinol--sucrose galactosyltransferase [Phoenix dactylifera]	XP_008784982	0	93	1467.6	783	731
Nfr_c12641_g1_i1	exosome complex exonuclease rrp46 homolog isoform x2	289	gi|672125816|ref|XP_008786335.1|PREDICTED: exosome complex exonuclease RRP46 homolog isoform X2 [Phoenix dactylifera]	XP_008786335	4.11021e-15	83	75.8702	48	40
Nfr_c12643_g1_i1	ring-h2 finger protein atl46-like	1266	gi|672115613|ref|XP_008780949.1|PREDICTED: RING-H2 finger protein ATL46 [Phoenix dactylifera]	XP_008780949	2.67764e-131	64	390.963	350	226
Nfr_c12645_g1_i1	PREDICTED: uncharacterized protein LOC103703748 isoform X1	1645	gi|672123155|ref|XP_008784930.1|PREDICTED: uncharacterized protein LOC103703748 isoform X1 [Phoenix dactylifera]	XP_008784930	0	91	846.269	496	453
Nfr_c12645_g2_i1	transcriptional regulator family protein	961	gi|672123157|ref|XP_008784931.1|PREDICTED: uncharacterized protein LOC103703748 isoform X2 [Phoenix dactylifera]	XP_008784931	1.48067e-152	89	452.595	265	238
Nfr_c12646_g2_i1	low quality protein: anaphase-promoting complex subunit 5	359	gi|672119109|ref|XP_008782783.1|PREDICTED: LOW QUALITY PROTEIN: anaphase-promoting complex subunit 5 [Phoenix dactylifera]	XP_008782783	4.18466e-44	78	161.77	115	90
Nfr_c12648_g1_i1	pentatricopeptide repeat-containing protein mitochondrial	410	gi|672176884|ref|XP_008808522.1|PREDICTED: pentatricopeptide repeat-containing protein At3g14580, mitochondrial [Phoenix dactylifera] >gi|672176886|ref|XP_008808523.1| PREDICTED: pentatricopeptide repeat-containing protein At3g14580, mitochondrial [Phoenix dactylifera]	XP_008808522	2.30488e-57	94	190.66	105	99
Nfr_c12649_g1_i1	f-box protein at5g06550	552	gi|672109407|ref|XP_008789982.1|PREDICTED: F-box protein At5g06550 [Phoenix dactylifera]	XP_008789982	4.22009e-63	77	211.075	151	117
Nfr_c12649_g2_i1	f-box protein at5g06550	1463	gi|672109407|ref|XP_008789982.1|PREDICTED: F-box protein At5g06550 [Phoenix dactylifera]	XP_008789982	0	91	690.649	375	343
Nfr_c1265_g1_i2	septin and tuftelin-interacting protein 1 homolog 1	3250	gi|672169329|ref|XP_008804692.1|PREDICTED: septin and tuftelin-interacting protein 1 homolog 1 [Phoenix dactylifera] >gi|672169331|ref|XP_008804693.1| PREDICTED: septin and tuftelin-interacting protein 1 homolog 1 [Phoenix dactylifera] >gi|672169333|ref|XP_008804694.1| PREDICTED: septin and tuftelin-interacting protein 1 homolog 1 [Phoenix dactylifera]	XP_008804692	0	88	1490.71	867	771
Nfr_c12651_g1_i1	probable serine protease eda2 isoform x4	1832	gi|672135970|ref|XP_008791664.1|PREDICTED: probable serine protease EDA2 isoform X4 [Phoenix dactylifera]	XP_008791664	0	89	853.588	481	432
Nfr_c12652_g1_i1	adenine nucleotide alpha hydrolase superfamily protein	337	gi|672142382|ref|XP_008795051.1|PREDICTED: uncharacterized protein LOC103710905 [Phoenix dactylifera]	XP_008795051	5.47404e-65	94	215.698	110	104
Nfr_c12653_g1_i1	pentatricopeptide repeat-containing protein	215	gi|672160770|ref|XP_008800173.1|PREDICTED: putative pentatricopeptide repeat-containing protein At3g49142 [Phoenix dactylifera]	XP_008800173	8.03182e-18	82	84.3445	57	47
Nfr_c12654_g1_i1	transcription factor gte9-like	2707	gi|359483574|ref|XP_002269681.2|PREDICTED: transcription factor GTE9-like [Vitis vinifera]	XP_002269681	6.87967e-81	48	281.567	581	283
Nfr_c12658_g1_i1	low molecular weight protein-tyrosine-phosphatase slr0328	901	gi|672162826|ref|XP_008801240.1|PREDICTED: uncharacterized protein LOC103715403 [Phoenix dactylifera]	XP_008801240	5.2888e-97	89	296.59	169	152
Nfr_c12658_g2_i1	PREDICTED: uncharacterized protein LOC103715403	329	gi|672162826|ref|XP_008801240.1|PREDICTED: uncharacterized protein LOC103715403 [Phoenix dactylifera]	XP_008801240	2.23422e-22	70	97.0561	78	55
Nfr_c1266_g1_i1	u-box domain-containing protein 45-like	472	gi|672136084|ref|XP_008791725.1|PREDICTED: U-box domain-containing protein 6-like isoform X2 [Phoenix dactylifera]	XP_008791725	1.09872e-88	94	280.026	158	150
Nfr_c12661_g1_i1	cyanidin 3-o-rutinoside 5-o-glucosyltransferase-like	1044	gi|672139308|ref|XP_008793436.1|PREDICTED: cyanidin 3-O-rutinoside 5-O-glucosyltransferase-like [Phoenix dactylifera]	XP_008793436	2.86224e-169	81	487.649	330	269
Nfr_c12661_g2_i1	cyanidin 3-o-rutinoside 5-o-glucosyltransferase-like	579	gi|672139308|ref|XP_008793436.1|PREDICTED: cyanidin 3-O-rutinoside 5-O-glucosyltransferase-like [Phoenix dactylifera]	XP_008793436	5.03613e-47	83	168.318	110	92
Nfr_c12663_g1_i1	probable long-chain-alcohol o-fatty-acyltransferase 4	1162	gi|672157637|ref|XP_008798537.1|PREDICTED: probable long-chain-alcohol O-fatty-acyltransferase 4 [Phoenix dactylifera]	XP_008798537	3.17916e-118	64	354.755	328	211
Nfr_c12666_g1_i1	methyltransferase-like protein 13	2712	gi|672142184|ref|XP_008794947.1|PREDICTED: methyltransferase-like protein 13 [Phoenix dactylifera]	XP_008794947	0	89	1291.95	771	687
Nfr_c12667_g1_i1	regulator of nonsense transcripts upf2-like isoform x2	767	gi|672202297|ref|XP_008778353.1|PREDICTED: regulator of nonsense transcripts UPF2-like isoform X2 [Phoenix dactylifera]	XP_008778353	5.00912e-20	96	98.2117	50	48
Nfr_c12669_g1_i1	PREDICTED: uncharacterized protein LOC103719766 isoform X4	708	gi|672174444|ref|XP_008807379.1|PREDICTED: uncharacterized protein LOC103719766 isoform X4 [Phoenix dactylifera]	XP_008807379	1.75675e-102	96	305.834	154	149
Nfr_c12671_g1_i1	phosphatidylinositol -trisphosphate 3-phosphatase and dual-specificity protein phosphatase pten-like	405	gi|672126740|ref|XP_008786830.1|PREDICTED: phosphatidylinositol 3,4,5-trisphosphate 3-phosphatase and dual-specificity protein phosphatase PTEN-like [Phoenix dactylifera] >gi|672126742|ref|XP_008786831.1| PREDICTED: phosphatidylinositol 3,4,5-trisphosphate 3-phosphatase and dual-specificity protein phosphatase PTEN-like [Phoenix dactylifera]	XP_008786830	5.53844e-29	93	119.013	64	60
Nfr_c12671_g1_i2	phosphatidylinositol -trisphosphate 3-phosphatase and dual-specificity protein phosphatase pten-like	483	gi|672126740|ref|XP_008786830.1|PREDICTED: phosphatidylinositol 3,4,5-trisphosphate 3-phosphatase and dual-specificity protein phosphatase PTEN-like [Phoenix dactylifera] >gi|672126742|ref|XP_008786831.1| PREDICTED: phosphatidylinositol 3,4,5-trisphosphate 3-phosphatase and dual-specificity protein phosphatase PTEN-like [Phoenix dactylifera]	XP_008786830	1.40774e-28	93	119.013	64	60
Nfr_c12672_g1_i1	PREDICTED: uncharacterized protein At4g15545 isoform X1	1449	gi|672178310|ref|XP_008809285.1|PREDICTED: uncharacterized protein At4g15545 isoform X1 [Phoenix dactylifera] >gi|672178312|ref|XP_008809286.1| PREDICTED: uncharacterized protein At4g15545 isoform X2 [Phoenix dactylifera]	XP_008809285	0	89	553.132	338	304
Nfr_c12673_g1_i1	diphthine--ammonia ligase isoform x3	1996	gi|672113305|ref|XP_008810333.1|PREDICTED: diphthine--ammonia ligase isoform X3 [Phoenix dactylifera]	XP_008810333	0	95	722.235	387	368
Nfr_c12675_g1_i1	PREDICTED: uncharacterized protein LOC103707369	262	gi|672132900|ref|XP_008790043.1|PREDICTED: uncharacterized protein LOC103707369 [Phoenix dactylifera]	XP_008790043	5.78379e-50	100	171.785	87	87
Nfr_c12676_g1_i1	wd40 repeat-containing protein smu1-like	1875	gi|672170041|ref|XP_008805070.1|PREDICTED: suppressor of mec-8 and unc-52 protein homolog 1 [Phoenix dactylifera]	XP_008805070	0	99	1033.48	513	512
Nfr_c12678_g1_i1	lactoylglutathione lyase glyoxalase i family protein	1062	gi|672121895|ref|XP_008784259.1|PREDICTED: uncharacterized protein LOC103703257 [Phoenix dactylifera]	XP_008784259	1.73099e-24	95	83.5741	41	39
Nfr_c12679_g1_i1	wd repeat-containing protein 89 homolog	1526	gi|672179765|ref|XP_008810055.1|PREDICTED: WD repeat-containing protein 89 homolog [Phoenix dactylifera]	XP_008810055	0	90	625.935	342	311
Nfr_c12682_g1_i1	heavy metal transport detoxification superfamily protein isoform 1	1154	gi|672190847|ref|XP_008775356.1|PREDICTED: FK506-binding protein 4-like [Phoenix dactylifera]	XP_008775356	4.04062e-45	72	160.229	137	99
Nfr_c12684_g1_i1	autophagy-related protein 8c-like	885	gi|672198903|ref|XP_008777466.1|PREDICTED: autophagy-related protein 8C isoform X1 [Phoenix dactylifera]	XP_008777466	5.3009e-66	89	210.305	119	107
Nfr_c12685_g1_i1	f-box family protein	1017	gi|672137733|ref|XP_008792599.1|PREDICTED: dof zinc finger protein DOF2.2-like [Phoenix dactylifera]	XP_008792599	1.35291e-88	61	277.715	264	162
Nfr_c12687_g1_i1	myb-related protein myb4-like	597	gi|672112790|ref|XP_008807658.1|PREDICTED: myb-related protein Myb4-like [Phoenix dactylifera]	XP_008807658	5.45975e-84	72	257.684	201	145
Nfr_c12688_g1_i1	PREDICTED: uncharacterized protein LOC103701767	365	gi|672107872|ref|XP_008782162.1|PREDICTED: uncharacterized protein LOC103701767 [Phoenix dactylifera]	XP_008782162	5.99858e-38	84	137.502	86	73
Nfr_c12689_g1_i1	vin3-like protein 2	207	gi|672171709|ref|XP_008805929.1|PREDICTED: VIN3-like protein 2 [Phoenix dactylifera]	XP_008805929	1.75324e-27	90	111.694	62	56
Nfr_c12689_g1_i2	vin3-like protein 2	574	gi|672171709|ref|XP_008805929.1|PREDICTED: VIN3-like protein 2 [Phoenix dactylifera]	XP_008805929	1.47232e-122	95	368.237	191	182
Nfr_c12693_g2_i1	PREDICTED: uncharacterized protein LOC103711763	1376	gi|672144706|ref|XP_008796252.1|PREDICTED: uncharacterized protein LOC103711763 [Phoenix dactylifera]	XP_008796252	0	86	526.554	312	271
Nfr_c12695_g1_i1	cytochrome p450 71a1-like	1340	gi|672159139|ref|XP_008799325.1|PREDICTED: cytochrome P450 71A1-like [Phoenix dactylifera]	XP_008799325	0	84	671.389	432	367
Nfr_c12697_g1_i1	protein translocase subunit chloroplastic isoform x1	3582	gi|672175694|ref|XP_008807910.1|PREDICTED: protein translocase subunit SECA1, chloroplastic isoform X1 [Phoenix dactylifera]	XP_008807910	0	93	1808.5	1014	951
Nfr_c12698_g1_i1	exosome complex component rrp4 isoform x1	1469	gi|672135741|ref|XP_008791544.1|PREDICTED: exosome complex component RRP4 isoform X1 [Phoenix dactylifera] >gi|672135743|ref|XP_008791545.1| PREDICTED: exosome complex component RRP4 isoform X1 [Phoenix dactylifera] >gi|672135745|ref|XP_008791546.1| PREDICTED: exosome complex component RRP4 isoform X1 [Phoenix dactylifera]	XP_008791544	0	90	554.288	325	294
Nfr_c12699_g1_i1	PREDICTED: membrin-11-like	1136	gi|672182798|ref|XP_008811655.1|PREDICTED: membrin-11-like [Phoenix dactylifera]	XP_008811655	4.66943e-126	87	370.548	226	197
Nfr_c12699_g1_i2	PREDICTED: membrin-11-like	1178	gi|672182798|ref|XP_008811655.1|PREDICTED: membrin-11-like [Phoenix dactylifera]	XP_008811655	4.81332e-122	82	360.918	240	197
Nfr_c127_g1_i1	receptor-like protein kinase at4g00960 isoform x1	574	gi|672128865|ref|XP_008787926.1|PREDICTED: putative receptor-like protein kinase At4g00960 isoform X2 [Phoenix dactylifera]	XP_008787926	1.58781e-118	95	356.295	191	183
Nfr_c127_g2_i1	receptor-like protein kinase at4g00960 isoform x1	674	gi|672128865|ref|XP_008787926.1|PREDICTED: putative receptor-like protein kinase At4g00960 isoform X2 [Phoenix dactylifera]	XP_008787926	7.5316e-82	89	263.462	155	138
Nfr_c12702_g1_i1	nudix hydrolase mitochondrial-like	1389	gi|672147197|ref|XP_008797101.1|PREDICTED: nudix hydrolase 12, mitochondrial-like [Phoenix dactylifera] >gi|672147209|ref|XP_008797102.1| PREDICTED: nudix hydrolase 12, mitochondrial-like [Phoenix dactylifera]	XP_008797101	6.02693e-104	86	316.235	196	169
Nfr_c12705_g1_i2	adp-glucose pyrophosphorylase 1	2103	gi|225432564|ref|XP_002281069.1|PREDICTED: glucose-1-phosphate adenylyltransferase large subunit 1, chloroplastic [Vitis vinifera]	XP_002281069	0	86	803.512	520	449
Nfr_c12707_g1_i1	chaperone protein 1-like isoform x2	224	gi|672121602|ref|XP_008784103.1|PREDICTED: uncharacterized protein LOC103703138 [Phoenix dactylifera]	XP_008784103	5.85402e-37	98	139.043	74	73
Nfr_c12707_g2_i1	chaperone protein 1-like	236	gi|672121602|ref|XP_008784103.1|PREDICTED: uncharacterized protein LOC103703138 [Phoenix dactylifera]	XP_008784103	1.98816e-37	92	140.584	78	72
Nfr_c12708_g1_i1	cytochrome p450 94a1-like	738	gi|672187814|ref|XP_008813428.1|PREDICTED: cytochrome P450 94A1-like [Phoenix dactylifera]	XP_008813428	5.38595e-118	87	355.14	225	197
Nfr_c12708_g2_i1	cytochrome p450 94a1-like	548	gi|672187814|ref|XP_008813428.1|PREDICTED: cytochrome P450 94A1-like [Phoenix dactylifera]	XP_008813428	8.74375e-72	89	233.802	136	122
Nfr_c12711_g1_i1	sucrose synthase1	441	gi|353441130|gb|AEQ94149.1|sucrose synthase1 [Elaeis guineensis]	AEQ94149	3.85112e-41	88	145.206	81	72
Nfr_c12711_g2_i1	sucrose synthase	659	gi|254031587|gb|ACT54483.1|sucrose synthase [Borassus flabellifer]	ACT54483	5.81561e-141	97	415.616	219	213
Nfr_c12713_g1_i1	dead-box atp-dependent rna helicase 22	1642	gi|672172823|ref|XP_008806519.1|PREDICTED: DEAD-box ATP-dependent RNA helicase 22 [Phoenix dactylifera]	XP_008806519	0	95	718.383	389	371
Nfr_c12714_g2_i1	exportin-t-like isoform x2	479	gi|672165133|ref|XP_008802462.1|PREDICTED: exportin-T-like isoform X2 [Phoenix dactylifera]	XP_008802462	6.51274e-36	90	140.198	76	69
Nfr_c12716_g1_i1	PREDICTED: LOW QUALITY PROTEIN: uncharacterized protein LOC103708528	444	gi|672136054|ref|XP_008791708.1|PREDICTED: LOW QUALITY PROTEIN: uncharacterized protein LOC103708528 [Phoenix dactylifera]	XP_008791708	3.687e-75	93	247.284	148	138
Nfr_c12719_g1_i1	receptor-like protein kinase hsl1	296	gi|672126096|ref|XP_008786487.1|PREDICTED: receptor-like protein kinase HSL1 [Phoenix dactylifera]	XP_008786487	8.11747e-47	89	168.318	98	88
Nfr_c12721_g1_i1	PREDICTED: uncharacterized protein LOC103705033	1310	gi|672126752|ref|XP_008786837.1|PREDICTED: uncharacterized protein LOC103705033 [Phoenix dactylifera]	XP_008786837	7.90792e-131	70	406.757	355	250
Nfr_c12723_g1_i1	tat-binding-like protein 7	328	gi|672157035|ref|XP_008798209.1|PREDICTED: uncharacterized protein LOC103713162 [Phoenix dactylifera]	XP_008798209	2.809e-65	99	221.476	108	107
Nfr_c12725_g1_i1	u-box domain-containing protein 33-like	2885	gi|672122475|ref|XP_008784570.1|PREDICTED: U-box domain-containing protein 33-like [Phoenix dactylifera]	XP_008784570	0	87	1379.77	847	738
Nfr_c12729_g1_i1	pentatricopeptide repeat-containing protein at5g15300-like	679	gi|672202241|ref|XP_008778338.1|PREDICTED: pentatricopeptide repeat-containing protein At5g15300-like [Phoenix dactylifera]	XP_008778338	6.73892e-118	97	354.369	187	182
Nfr_c12729_g2_i1	pentatricopeptide repeat-containing protein at5g15300-like	509	gi|672202241|ref|XP_008778338.1|PREDICTED: pentatricopeptide repeat-containing protein At5g15300-like [Phoenix dactylifera]	XP_008778338	1.65524e-106	97	322.783	169	164
Nfr_c12731_g1_i1	PREDICTED: uncharacterized protein LOC103710315	1012	gi|672140785|ref|XP_008794207.1|PREDICTED: uncharacterized protein LOC103710315 [Phoenix dactylifera] >gi|672140787|ref|XP_008794208.1| PREDICTED: uncharacterized protein LOC103710315 [Phoenix dactylifera]	XP_008794207	7.22706e-136	93	392.889	217	203
Nfr_c12733_g1_i1	villin-1 isoform x3	446	gi|672123987|ref|XP_008785367.1|PREDICTED: villin-1 isoform X3 [Phoenix dactylifera]	XP_008785367	1.4173e-79	88	259.61	148	131
Nfr_c12733_g2_i1	villin-1 isoform x3	851	gi|672123987|ref|XP_008785367.1|PREDICTED: villin-1 isoform X3 [Phoenix dactylifera]	XP_008785367	6.93053e-92	87	298.13	184	161
Nfr_c12735_g1_i1	exocyst complex component exo70a1-like	670	gi|672130905|ref|XP_008789001.1|PREDICTED: exocyst complex component EXO70A1-like [Phoenix dactylifera]	XP_008789001	1.08973e-97	78	305.834	223	174
Nfr_c12736_g1_i1	PREDICTED: uncharacterized protein LOC103709064	818	gi|672137474|ref|XP_008792465.1|PREDICTED: uncharacterized protein LOC103709064 [Phoenix dactylifera]	XP_008792465	5.88159e-138	83	408.683	272	227
Nfr_c12739_g1_i1	dna ligase 4 isoform x3	435	gi|672117180|ref|XP_008781771.1|PREDICTED: DNA ligase 4 isoform X3 [Phoenix dactylifera]	XP_008781771	1.13421e-87	96	285.419	144	139
Nfr_c12739_g2_i1	dna ligase 4 isoform x3	1039	gi|672117180|ref|XP_008781771.1|PREDICTED: DNA ligase 4 isoform X3 [Phoenix dactylifera]	XP_008781771	0	93	632.869	345	322
Nfr_c12740_g1_i1	protein phloem protein 2-like a10-like	213	gi|672133300|ref|XP_008790262.1|PREDICTED: protein PHLOEM PROTEIN 2-LIKE A10-like [Phoenix dactylifera]	XP_008790262	1.8053e-33	94	126.331	70	66
Nfr_c12740_g2_i1	protein phloem protein 2-like a10-like	325	gi|672133300|ref|XP_008790262.1|PREDICTED: protein PHLOEM PROTEIN 2-LIKE A10-like [Phoenix dactylifera]	XP_008790262	3.49963e-46	83	161.384	108	90
Nfr_c12741_g1_i1	web family protein at2g38370-like	403	gi|672195043|ref|XP_008776450.1|PREDICTED: WEB family protein At2g38370-like [Phoenix dactylifera]	XP_008776450	1.10873e-59	93	201.06	112	105
Nfr_c12741_g2_i1	web family protein at2g38370-like	226	gi|672195043|ref|XP_008776450.1|PREDICTED: WEB family protein At2g38370-like [Phoenix dactylifera]	XP_008776450	8.30531e-30	90	118.242	75	68
Nfr_c12742_g1_i1	pleckstrin homology domain-containing family a member 8-like isoform x3	220	gi|672123719|ref|XP_008785226.1|PREDICTED: pleckstrin homology domain-containing family A member 8-like isoform X1 [Phoenix dactylifera]	XP_008785226	1.27774e-19	88	88.1965	50	44
Nfr_c12745_g1_i1	histone acetyltransferase hac1-like isoform x2	211	gi|672118401|ref|XP_008782409.1|PREDICTED: histone acetyltransferase HAC1-like isoform X2 [Phoenix dactylifera]	XP_008782409	1.34023e-29	90	117.857	70	63
Nfr_c12749_g1_i2	PREDICTED: uncharacterized protein LOC103714522	523	gi|672111301|ref|XP_008800023.1|PREDICTED: uncharacterized protein LOC103714522 [Phoenix dactylifera]	XP_008800023	1.8395e-56	96	186.808	89	86
Nfr_c12750_g1_i1	low quality protein: secretory carrier-associated membrane protein 4	1156	gi|672109121|ref|XP_008788581.1|PREDICTED: LOW QUALITY PROTEIN: secretory carrier-associated membrane protein 4 [Phoenix dactylifera]	XP_008788581	9.38173e-175	92	495.352	268	247
Nfr_c12752_g1_i1	rna-binding s4 domain-containing protein	953	gi|672183748|ref|XP_008812163.1|PREDICTED: uncharacterized protein LOC103723122 [Phoenix dactylifera]	XP_008812163	3.16847e-161	94	460.299	255	241
Nfr_c12752_g2_i1	rna-binding s4 domain-containing protein	456	gi|672183748|ref|XP_008812163.1|PREDICTED: uncharacterized protein LOC103723122 [Phoenix dactylifera]	XP_008812163	6.499e-12	100	70.4774	36	36
Nfr_c12753_g1_i1	sam50-like protein	527	gi|672112293|ref|XP_008804996.1|PREDICTED: SAM50-like protein SPAC17C9.06 [Phoenix dactylifera]	XP_008804996	7.48317e-50	69	176.407	151	105
Nfr_c12755_g1_i1	nitrile-specifier protein 5-like	1193	gi|672153780|ref|XP_008797604.1|PREDICTED: nitrile-specifier protein 5 [Phoenix dactylifera]	XP_008797604	0	93	605.905	324	302
Nfr_c12758_g1_i1	PREDICTED: uncharacterized protein LOC103713162	830	gi|672157035|ref|XP_008798209.1|PREDICTED: uncharacterized protein LOC103713162 [Phoenix dactylifera]	XP_008798209	1.9132e-158	91	491.886	268	244
Nfr_c12759_g1_i1	protein nrt1 ptr family -like	1580	gi|672175598|ref|XP_008807860.1|PREDICTED: protein NRT1/ PTR FAMILY 2.13-like [Phoenix dactylifera]	XP_008807860	0	93	918.687	513	482
Nfr_c12759_g1_i2	protein nrt1 ptr family -like	1824	gi|672175598|ref|XP_008807860.1|PREDICTED: protein NRT1/ PTR FAMILY 2.13-like [Phoenix dactylifera]	XP_008807860	0	91	555.829	317	291
Nfr_c1276_g1_i1	kelch domain-containing protein 4 isoform x1	214	gi|414586704|tpg|DAA37275.1|TPA: hypothetical protein ZEAMMB73_723618 [Zea mays]	DAA37275	5.21004e-45	94	151.754	71	67
Nfr_c1276_g1_i3	kelch domain-containing protein 4 isoform x1	715	gi|672174121|ref|XP_008807208.1|PREDICTED: kelch domain-containing protein 4 isoform X1 [Phoenix dactylifera]	XP_008807208	1.90844e-156	94	457.988	237	223
Nfr_c12760_g1_i1	PREDICTED: uncharacterized protein LOC103710369	223	gi|672140925|ref|XP_008794279.1|PREDICTED: uncharacterized protein LOC103710369 [Phoenix dactylifera]	XP_008794279	1.01097e-38	95	144.05	74	71
Nfr_c12762_g1_i1	transposon protein mutator sub-class	863	gi|672172026|ref|XP_008806095.1|PREDICTED: uncharacterized protein LOC103718873 [Phoenix dactylifera]	XP_008806095	2.82032e-102	87	314.694	192	168
Nfr_c12762_g1_i2	PREDICTED: uncharacterized protein LOC103718873	1257	gi|672172026|ref|XP_008806095.1|PREDICTED: uncharacterized protein LOC103718873 [Phoenix dactylifera]	XP_008806095	0	90	613.609	353	321
Nfr_c12765_g1_i1	unnamed protein product	1856	gi|661893377|emb|CDP03186.1|unnamed protein product [Coffea canephora]	CDP03186	2.3972e-116	51	370.163	557	288
Nfr_c12766_g1_i1	ubiquitin-related modifier 1 homolog 2-like	629	gi|672166627|ref|XP_008803246.1|PREDICTED: ubiquitin-related modifier 1 homolog 2-like [Phoenix dactylifera]	XP_008803246	3.13548e-47	92	158.688	85	79
Nfr_c12768_g1_i1	pentatricopeptide repeat-containing protein chloroplastic	1361	gi|672120948|ref|XP_008783759.1|PREDICTED: pentatricopeptide repeat-containing protein At4g25270, chloroplastic, partial [Phoenix dactylifera]	XP_008783759	0	91	694.115	393	360
Nfr_c12768_g2_i1	pentatricopeptide repeat-containing protein chloroplastic-like	428	gi|672120948|ref|XP_008783759.1|PREDICTED: pentatricopeptide repeat-containing protein At4g25270, chloroplastic, partial [Phoenix dactylifera]	XP_008783759	1.21493e-31	95	125.561	71	68
Nfr_c12769_g1_i1	probable histone-lysine n-methyltransferase atxr3	437	gi|672139777|ref|XP_008793682.1|PREDICTED: probable histone-lysine N-methyltransferase ATXR3, partial [Phoenix dactylifera]	XP_008793682	1.17685e-46	63	166.777	146	93
Nfr_c12769_g2_i1	probable histone-lysine n-methyltransferase partial	300	gi|672139777|ref|XP_008793682.1|PREDICTED: probable histone-lysine N-methyltransferase ATXR3, partial [Phoenix dactylifera]	XP_008793682	6.09333e-34	80	130.568	90	72
Nfr_c12772_g1_i1	carbohydrate binding	466	gi|672195466|ref|XP_008776549.1|PREDICTED: L-type lectin-domain containing receptor kinase S.1 [Phoenix dactylifera]	XP_008776549	1.36042e-66	88	222.246	133	118
Nfr_c12772_g2_i1	l-type lectin-domain containing receptor kinase	544	gi|672195466|ref|XP_008776549.1|PREDICTED: L-type lectin-domain containing receptor kinase S.1 [Phoenix dactylifera]	XP_008776549	1.88177e-93	90	293.508	168	152
Nfr_c12773_g1_i1	beclin 1 protein	2014	gi|672161948|ref|XP_008800803.1|PREDICTED: beclin-1-like protein [Phoenix dactylifera]	XP_008800803	0	88	897.886	514	453
Nfr_c12775_g1_i1	strubbelig-receptor family 3 isoform 1	439	gi|672190718|ref|XP_008775322.1|PREDICTED: protein STRUBBELIG-RECEPTOR FAMILY 3 isoform X1 [Phoenix dactylifera] >gi|672190722|ref|XP_008775323.1| PREDICTED: protein STRUBBELIG-RECEPTOR FAMILY 3 isoform X1 [Phoenix dactylifera] >gi|672190726|ref|XP_008775324.1| PREDICTED: protein STRUBBELIG-RECEPTOR FAMILY 3 isoform X1 [Phoenix dactylifera]	XP_008775322	8.71568e-70	83	231.491	145	121
Nfr_c12777_g1_i1	poc1 centriolar protein homolog b-like isoform x1	1554	gi|672193801|ref|XP_008776130.1|PREDICTED: uncharacterized protein LOC103696321 isoform X2 [Phoenix dactylifera]	XP_008776130	0	84	583.563	354	300
Nfr_c12778_g1_i1	kinetochore protein	446	gi|672185078|ref|XP_008812728.1|PREDICTED: kinetochore protein NDC80 homolog [Phoenix dactylifera]	XP_008812728	4.27117e-76	96	238.81	132	127
Nfr_c12778_g2_i1	kinetochore protein ndc80 homolog	370	gi|672185078|ref|XP_008812728.1|PREDICTED: kinetochore protein NDC80 homolog [Phoenix dactylifera]	XP_008812728	4.3805e-47	70	163.31	123	87
Nfr_c12780_g1_i1	disease resistance protein rga3	281	gi|672133680|ref|XP_008790471.1|PREDICTED: putative disease resistance protein RGA3 [Phoenix dactylifera]	XP_008790471	1.65045e-23	86	101.679	65	56
Nfr_c12782_g1_i1	myosin-3-like isoform x2	364	gi|672163132|ref|XP_008801399.1|PREDICTED: uncharacterized protein LOC103715520 isoform X3 [Phoenix dactylifera]	XP_008801399	6.49173e-26	82	108.612	81	67
Nfr_c12784_g1_i1	PREDICTED: uncharacterized protein At1g04910	1072	gi|672119728|ref|XP_008783113.1|PREDICTED: uncharacterized protein At1g04910 [Phoenix dactylifera] >gi|672119730|ref|XP_008783114.1| PREDICTED: uncharacterized protein At1g04910 [Phoenix dactylifera]	XP_008783113	0	96	651.358	345	333
Nfr_c12785_g1_i1	PREDICTED: uncharacterized protein At1g66480-like	1236	gi|672162679|ref|XP_008801161.1|PREDICTED: uncharacterized protein At1g66480-like [Phoenix dactylifera]	XP_008801161	4.40331e-51	58	178.718	202	118
Nfr_c12786_g1_i1	ribosomal protein l20	2426	gi|374412714|gb|AEZ49238.1|ribosomal protein L20, partial [Ravenea hildebrandtii]	AEZ49238	4.08953e-60	96	207.608	109	105
Nfr_c12788_g2_i1	PREDICTED: uncharacterized protein LOC103709654	406	gi|672139106|ref|XP_008793330.1|PREDICTED: uncharacterized protein LOC103709654 [Phoenix dactylifera]	XP_008793330	4.20366e-53	95	171.785	84	80
Nfr_c12789_g1_i1	nuclear pore complex protein nup85	270	gi|672180900|ref|XP_008810655.1|PREDICTED: nuclear pore complex protein Nup85 [Phoenix dactylifera]	XP_008810655	6.11153e-33	92	128.257	66	61
Nfr_c12789_g2_i1	nuclear pore complex protein nup85	2261	gi|672180900|ref|XP_008810655.1|PREDICTED: nuclear pore complex protein Nup85 [Phoenix dactylifera]	XP_008810655	0	95	1201.04	645	613
Nfr_c12790_g1_i1	omega-6 fatty acid chloroplastic	1414	gi|672159760|ref|XP_008799646.1|PREDICTED: omega-6 fatty acid desaturase, chloroplastic [Phoenix dactylifera]	XP_008799646	0	95	833.943	410	393
Nfr_c12790_g2_i1	omega-6 fatty acid chloroplastic	439	gi|672159760|ref|XP_008799646.1|PREDICTED: omega-6 fatty acid desaturase, chloroplastic [Phoenix dactylifera]	XP_008799646	1.05159e-16	100	84.3445	37	37
Nfr_c12791_g1_i1	o-fucosyltransferase family protein isoform 1	281	gi|672108134|ref|XP_008783536.1|PREDICTED: uncharacterized protein At1g04910-like [Phoenix dactylifera]	XP_008783536	9.11289e-44	78	156.377	95	75
Nfr_c12791_g2_i1	o-fucosyltransferase family protein isoform 1	273	gi|672108134|ref|XP_008783536.1|PREDICTED: uncharacterized protein At1g04910-like [Phoenix dactylifera]	XP_008783536	2.84788e-51	97	176.022	89	87
Nfr_c12792_g1_i1	e3 ubiquitin-protein ligase atl4-like	266	gi|672193123|ref|XP_008775951.1|PREDICTED: E3 ubiquitin-protein ligase ATL4-like [Phoenix dactylifera]	XP_008775951	3.79666e-33	80	123.635	75	60
Nfr_c12794_g1_i1	glycine--trna ligase chloroplastic mitochondrial isoform x2	1103	gi|672193333|ref|XP_008776004.1|PREDICTED: glycine--tRNA ligase 2, chloroplastic/mitochondrial isoform X1 [Phoenix dactylifera]	XP_008776004	0	96	675.241	367	353
Nfr_c12796_g1_i1	pentatricopeptide repeat-containing protein mitochondrial-like	303	gi|587866523|gb|EXB55980.1|hypothetical protein L484_018766 [Morus notabilis]	EXB55980	1.08708e-35	80	135.191	101	81
Nfr_c12798_g1_i1	PREDICTED: uncharacterized protein LOC103717855	207	gi|672169187|ref|XP_008804616.1|PREDICTED: uncharacterized protein LOC103717855 [Phoenix dactylifera]	XP_008804616	2.11673e-10	85	63.1586	42	36
Nfr_c12799_g1_i1	pentatricopeptide domain protein	292	gi|672149120|ref|XP_008797243.1|PREDICTED: putative pentatricopeptide repeat-containing protein At3g16890, mitochondrial [Phoenix dactylifera]	XP_008797243	3.66364e-47	87	167.162	97	85
Nfr_c12800_g1_i1	12-oxophytodienoate reductase 1-like	202	gi|672125937|ref|XP_008786403.1|PREDICTED: 12-oxophytodienoate reductase 1-like [Phoenix dactylifera]	XP_008786403	1.23433e-21	90	93.9745	52	47
Nfr_c12802_g1_i1	wd-40 repeat expressed	366	gi|125575067|gb|EAZ16351.1|hypothetical protein OsJ_31813 [Oryza sativa Japonica Group]	EAZ16351	2.08202e-40	88	149.443	89	79
Nfr_c12805_g1_i1	PREDICTED: uncharacterized protein LOC103710995 isoform X2	255	gi|672142635|ref|XP_008795176.1|PREDICTED: uncharacterized protein LOC103710995 isoform X2 [Phoenix dactylifera]	XP_008795176	3.62366e-37	87	140.198	87	76
Nfr_c12808_g1_i1	ubiquitin carboxyl-terminal hydrolase 17-like	765	gi|672164765|ref|XP_008802270.1|PREDICTED: ubiquitin carboxyl-terminal hydrolase 17-like [Phoenix dactylifera]	XP_008802270	1.90284e-66	63	231.106	241	154
Nfr_c12809_g1_i1	cop9 signalosome complex subunit 4	1638	gi|672200137|ref|XP_008777800.1|PREDICTED: COP9 signalosome complex subunit 4 [Phoenix dactylifera]	XP_008777800	0	98	733.021	386	381
Nfr_c12810_g1_i1	nadh dehydrogenase	764	gi|672127056|ref|XP_008786987.1|PREDICTED: NADH dehydrogenase [ubiquinone] 1 beta subcomplex subunit 8, mitochondrial-like [Phoenix dactylifera]	XP_008786987	4.13876e-74	88	229.565	125	110
Nfr_c12812_g1_i1	g-protein-coupled receptor 1 isoform 2	609	gi|475574698|gb|EMT17062.1|Cyclic AMP receptor-like protein A [Aegilops tauschii]	EMT17062	6.26807e-122	88	355.91	203	179
Nfr_c12816_g1_i1	zinc-finger homeodomain protein 9-like	214	gi|672165430|ref|XP_008802616.1|PREDICTED: zinc-finger homeodomain protein 9-like [Phoenix dactylifera]	XP_008802616	2.49942e-16	73	78.9518	60	44
Nfr_c12817_g1_i1	cysteine proteinase inhibitor 12	401	gi|672142555|ref|XP_008795132.1|PREDICTED: cysteine proteinase inhibitor 12 [Phoenix dactylifera]	XP_008795132	9.93514e-19	90	87.0409	53	48
Nfr_c12823_g1_i1	pentatricopeptide repeat-containing protein at4g33170-like	482	gi|672120489|ref|XP_008783512.1|PREDICTED: pentatricopeptide repeat-containing protein At2g33680-like [Phoenix dactylifera]	XP_008783512	8.67013e-90	95	287.345	160	152
Nfr_c12825_g1_i1	u-box domain-containing protein 44-like isoform x1	357	gi|672172533|ref|XP_008806361.1|PREDICTED: U-box domain-containing protein 44-like isoform X1 [Phoenix dactylifera]	XP_008806361	2.71013e-58	94	201.83	118	112
Nfr_c12826_g1_i1	ibr and zinc finger protein	1360	gi|672192846|ref|XP_008775878.1|PREDICTED: putative uncharacterized protein At4g01020, chloroplastic [Phoenix dactylifera]	XP_008775878	0	90	566.229	314	285
Nfr_c1283_g1_i1	PREDICTED: uncharacterized protein LOC103718451 isoform X3	388	gi|672170875|ref|XP_008805506.1|PREDICTED: uncharacterized protein LOC103718451 isoform X3 [Phoenix dactylifera]	XP_008805506	2.23544e-60	82	204.912	129	107
Nfr_c12830_g1_i1	protein far1-related sequence 11-like isoform x2	272	gi|672112780|ref|XP_008807597.1|PREDICTED: protein FAR1-RELATED SEQUENCE 11-like isoform X2 [Phoenix dactylifera]	XP_008807597	3.72667e-53	100	183.341	90	90
Nfr_c12830_g2_i1	protein far1-related sequence 11-like isoform x2	698	gi|672112780|ref|XP_008807597.1|PREDICTED: protein FAR1-RELATED SEQUENCE 11-like isoform X2 [Phoenix dactylifera]	XP_008807597	6.27994e-79	96	257.684	129	125
[truncated: 30,564 more rows]
