# Supplementary material for: De Novo Assembly of Coding Sequences of the Mangrove Palm (Nypa fruticans) Using RNA-Seq and Discovery of Whole-Genome Duplications in the Ancestor of Palms
Source: PLoS One. 2015 Dec 18;10(12):e0145385. doi: 10.1371/journal.pone.0145385 (PMC4684314; doi:10.1371/journal.pone.0145385)
Supplement: S2 Table — (XLSX) [file pone.0145385.s003.xlsx]

## Sheet: S2 Table
S2 Table. Gene ontology and annotation of unigenes
Sequence name	Annotation	GO terms
Nfr_c100_g1_i1	catalase	GO:0005618 GO:0005739 GO:0005777 GO:0009941 GO:0022626 GO:0004096 GO:0020037 GO:0050897 GO:0006979 GO:0042744 GO:0055114
Nfr_c100_g2_i1	catalase isozyme b	GO:0004096 GO:0020037 GO:0046872 GO:0006979 GO:0042744 GO:0055114
Nfr_c10007_g1_i1	e3 ubiquitin protein ligase drip2-like isoform x1	GO:0005515 GO:0008270
Nfr_c10009_g1_i1	g-type lectin s-receptor-like serine threonine-protein kinase sd2-2	GO:0005524 GO:0016772
Nfr_c10009_g2_i1	protein kinase-coding resistance protein	GO:0004674 GO:0005524 GO:0006468 GO:0048544
Nfr_c10017_g1_i1	125 kda kinesin-related	GO:0005871 GO:0005874 GO:0003777 GO:0005524 GO:0008017 GO:0007018 GO:0008152
Nfr_c10023_g1_i1	20 kda chloroplastic-like	GO:0005737 GO:0005524 GO:0006457
Nfr_c10028_g1_i1	xylose isomerase isoform x2	GO:0005774 GO:0005783 GO:0005794 GO:0016023 GO:0009045 GO:0046872 GO:0006098 GO:0042732
Nfr_c10032_g1_i1	leucine-rich repeat protein kinase family isoform 1	GO:0016021 GO:0004672 GO:0005524 GO:0006468
Nfr_c10033_g1_i1	serine threonine-protein kinase	GO:0004672 GO:0005524 GO:0006468
Nfr_c10038_g1_i1	udp-n-acetylenolpyruvoylglucosamine reductase	GO:0008762 GO:0050660 GO:0055114
Nfr_c10040_g1_i1	atp-dependent 6-phosphofructokinase chloroplastic-like isoform x2	GO:0003872 GO:0005524 GO:0006002 GO:0006096 GO:0046835
Nfr_c10044_g1_i1	hypothetical protein VITISV_041886	GO:0005488
Nfr_c10051_g1_i1	pyridoxamine 5 -phosphate oxidase family protein isoform 1	GO:0004733 GO:0010181 GO:0008615 GO:0009443 GO:0055114
Nfr_c10051_g2_i1	pyridoxamine 5 -phosphate oxidase family protein isoform 2	GO:0009536 GO:0004733 GO:0010181 GO:0008615 GO:0042823 GO:0055114
Nfr_c10056_g1_i1	proliferating cell nuclear antigen	GO:0005634 GO:0003677 GO:0030337 GO:0006275
Nfr_c10060_g1_i1	s-norcoclaurine synthase 1-like	GO:0016491
Nfr_c10060_g1_i2	s-norcoclaurine synthase 1-like	GO:0016706 GO:0046872 GO:0055114
Nfr_c10065_g1_i1	PREDICTED: uncharacterized protein LOC103720427 isoform X2	GO:0009536 GO:0004672 GO:0016310
Nfr_c10065_g2_i1	protein kinase superfamily protein	GO:0004672
Nfr_c10070_g1_i1	protein iq-domain 32-like	GO:0005515
Nfr_c10071_g1_i1	leucine-rich repeat receptor-like serine threonine-protein kinase at2g24130 isoform x2	GO:0016020 GO:0005515 GO:0016301
Nfr_c10071_g2_i1	leucine-rich repeat receptor-like serine threonine-protein kinase at2g24130 isoform x2	GO:0016301
Nfr_c10083_g1_i1	udp-galactose transporter 2-like	GO:0016021 GO:0016023
Nfr_c10088_g1_i1	probable galacturonosyltransferase 7 isoform x2	GO:0016757 GO:0008152
Nfr_c10090_g1_i1	carbonyl reductase	GO:0016491 GO:0008152
Nfr_c10090_g2_i1	carbonyl reductase	GO:0016491 GO:0055114
Nfr_c10092_g2_i1	zinc finger an1 domain-containing stress-associated protein 15-like	GO:0008270
Nfr_c10094_g1_i1	g-type lectin s-receptor-like serine threonine-protein kinase rlk1	GO:0005488 GO:0016301 GO:0009987
Nfr_c10097_g1_i1	dead-box atp-dependent rna helicase 41-like	GO:0003723 GO:0005524 GO:0008026 GO:0046872 GO:0008152
Nfr_c10097_g2_i1	dead-box atp-dependent rna helicase 41-like	GO:0003723 GO:0005524 GO:0008026 GO:0046872 GO:0008152
Nfr_c1010_g1_i1	ribosome biogenesis regulatory protein homolog	GO:0005634 GO:0042254
Nfr_c10109_g1_i1	nad-dependent protein deacetylase srt2	GO:0005634 GO:0005759 GO:0008270 GO:0016740 GO:0034979 GO:0070403 GO:0006471 GO:0006476
Nfr_c10112_g1_i1	cation efflux protein zinc	GO:0016021 GO:0008324 GO:0006812 GO:0055085
Nfr_c10116_g2_i1	zinc finger dhhc domain containing protein 2-like	GO:0016021 GO:0016023 GO:0008270 GO:0019706 GO:0008152
Nfr_c10121_g2_i1	PREDICTED: uncharacterized protein LOC103706794 isoform X2	GO:0005829 GO:0016706 GO:0055114
Nfr_c10129_g1_i1	mitochondrial outer membrane protein porin 1-like	GO:0005741 GO:0008308 GO:0044070 GO:0055085
Nfr_c10132_g1_i1	protein transport protein sec61 subunit alpha	GO:0016020 GO:0015031
Nfr_c10135_g1_i1	kinetochore protein nuf2	GO:0044464
Nfr_c10135_g2_i1	kinetochore protein nuf2-like	GO:0000775 GO:0016020 GO:0007067
Nfr_c10146_g1_i1	peroxidase 31	GO:0004601 GO:0020037 GO:0046872 GO:0006979 GO:0055114
Nfr_c10146_g2_i1	peroxidase 31	GO:0005576 GO:0004601 GO:0020037 GO:0046872 GO:0006979 GO:0055114
Nfr_c10147_g1_i1	low quality protein: probable inactive receptor kinase at1g48480	GO:0016020 GO:0000166 GO:0016301 GO:0016310
Nfr_c10150_g1_i1	lysm domain receptor-like kinase 3	GO:0004672 GO:0005524 GO:0006468
Nfr_c10150_g1_i2	lysm domain receptor-like kinase 3	GO:0004672 GO:0005524 GO:0006468
Nfr_c10151_g1_i1	phosphatidylinositol phosphatidylcholine transfer protein sfh8-like	GO:0005622 GO:0005215 GO:0006810
Nfr_c10151_g2_i1	phosphatidylinositol phosphatidylcholine transfer protein sfh8-like	GO:0005622 GO:0005215 GO:0006810
Nfr_c10154_g1_i1	tpr repeat-containing thioredoxin tdx	GO:0005515 GO:0045454
Nfr_c10155_g1_i1	e3 ubiquitin-protein ligase shprh	GO:0003677 GO:0005524
Nfr_c10155_g2_i1	e3 ubiquitin-protein ligase shprh	GO:0003676 GO:0003824 GO:0046872
Nfr_c10159_g1_i1	probable protein phosphatase 2c 30 isoform x1	GO:0004722 GO:0006470 GO:0009791 GO:0048731 GO:0050896
Nfr_c1016_g1_i1	--	GO:0008168
Nfr_c10160_g1_i1	endoglucanase 11-like isoform x2	GO:0008810 GO:0030245
Nfr_c10161_g2_i1	lysine-specific demethylase lid	GO:0008152
Nfr_c10163_g1_i1	probable anion transporter 5-like	GO:0005794 GO:0016020 GO:0044765
Nfr_c10164_g1_i1	l-aminoadipate-semialdehyde dehydrogenase-phosphopantetheinyl transferase-like	GO:0000287 GO:0008897 GO:0009059
Nfr_c10165_g1_i1	dna-directed rna polymerases and iii subunit rpabc4-like	GO:0003677 GO:0003899 GO:0006351
Nfr_c10169_g1_i1	dna polymerase zeta catalytic subunit	GO:0000166 GO:0003677 GO:0003887 GO:0006260 GO:0071897
Nfr_c10169_g2_i1	dna polymerase zeta catalytic subunit	GO:0016740 GO:0097159 GO:1901363 GO:0006139
Nfr_c10174_g1_i1	e3 ubiquitin-protein ligase lin	GO:0004842 GO:0009116 GO:0016567
Nfr_c10174_g2_i1	e3 ubiquitin-protein ligase lin	GO:0004842 GO:0005488 GO:0016567
Nfr_c10177_g1_i1	alpha-amylase precursor	GO:0004556 GO:0005509 GO:0005975
Nfr_c10179_g1_i1	root hair defective 3 gtp-binding protein isoform 2	GO:0005783 GO:0044425 GO:0000166 GO:0016787
Nfr_c10179_g2_i1	root hair defective 3 gtp-binding protein isoform 2	GO:0005789 GO:0016021 GO:0003924 GO:0005525 GO:0008152
Nfr_c10183_g2_i1	aspartate--trna cytoplasmic-like	GO:0005737 GO:0003676 GO:0004815 GO:0005524 GO:0006422
Nfr_c10184_g1_i1	PREDICTED: uncharacterized protein LOC103697711	GO:0016023
Nfr_c10191_g2_i1	alkaline-phosphatase-like family	GO:0003824 GO:0008152
Nfr_c10192_g1_i1	pentatricopeptide repeat-containing protein mitochondrial	GO:0005739
Nfr_c10192_g2_i1	pentatricopeptide repeat-containing protein mitochondrial	GO:0005739 GO:0016023
Nfr_c10194_g1_i1	PREDICTED: uncharacterized protein LOC103699619	GO:0016491 GO:0055114
Nfr_c10195_g1_i1	probable ubiquitin-conjugating enzyme e2 16	GO:0016881 GO:0008152
Nfr_c10197_g1_i1	pentatricopeptide repeat-containing	GO:0016020
Nfr_c102_g1_i1	extradiol ring-cleavage dioxygenase-like	GO:0008198 GO:0008270 GO:0016701 GO:0006725 GO:0055114
Nfr_c10200_g1_i1	PREDICTED: uncharacterized protein LOC103707457, partial	GO:0016020 GO:0016023
Nfr_c10206_g1_i1	probable cyclic nucleotide-gated ion channel 14-like	GO:0016020 GO:0000166 GO:0005216 GO:0006811 GO:0009743 GO:0055085
Nfr_c10207_g1_i1	orphans transcription partial	GO:0009628 GO:0009793 GO:0010033 GO:0044763 GO:0048366 GO:0050794 GO:1901700
Nfr_c10208_g1_i1	l-type lectin-domain containing receptor kinase -like	GO:0004674 GO:0005524 GO:0006468
Nfr_c10215_g1_i1	sorting nexin 1 isoform x2	GO:0035091
Nfr_c10224_g1_i1	myb-related protein hv1-like	GO:0003677 GO:0003682
Nfr_c10226_g1_i1	ddb1- and cul4-associated factor 8 isoform x1	GO:0005515
Nfr_c10227_g1_i1	pentatricopeptide repeat-containing protein mitochondrial-like	GO:0005515
Nfr_c1023_g1_i1	PREDICTED: uncharacterized protein LOC103702449	GO:0005739 GO:0016020
Nfr_c10237_g1_i1	probable 2-oxoglutarate fe -dependent dioxygenase	GO:0016491 GO:0046872
Nfr_c10237_g2_i1	probable 2-oxoglutarate fe -dependent dioxygenase	GO:0016706 GO:0046872 GO:0055114
Nfr_c1024_g1_i1	probable xyloglucan endotransglucosylase hydrolase protein 23	GO:0005618 GO:0048046 GO:0004553 GO:0016762 GO:0006073 GO:0071555
Nfr_c10246_g1_i1	calcium-transporting atpase endoplasmic reticulum-type-like	GO:0016021 GO:0005524 GO:0019829 GO:0046872 GO:0008152 GO:0098655
Nfr_c10251_g1_i1	PREDICTED: uncharacterized protein LOC103718670 isoform X1	GO:0005739
Nfr_c10253_g1_i1	pti1-like tyrosine-protein kinase at3g15890	GO:0004674 GO:0005524 GO:0006468
Nfr_c10254_g1_i1	low quality protein: abc transporter g family member 38-like	GO:0016020 GO:0005524 GO:0016887
Nfr_c10256_g1_i1	probable lrr receptor-like serine threonine-protein kinase at1g67720 isoform x2	GO:0004674 GO:0005524 GO:0006468
Nfr_c10258_g1_i1	phosphatase isoform 2	GO:0005829 GO:0009506 GO:0016607 GO:0030176 GO:0031965 GO:0004722 GO:0046872 GO:0046906 GO:0006470 GO:0006913 GO:0010017 GO:0010019 GO:1902325
Nfr_c10264_g1_i1	crs2-associated factor 1	GO:0005739 GO:0030529 GO:0003723 GO:0000373 GO:0000956 GO:0006397 GO:0009793 GO:0010048 GO:0048573 GO:0097031 GO:0097034
Nfr_c10265_g1_i1	adenylyltransferase and sulfurtransferase mocs3 1-like isoform 1	GO:0005829 GO:0004792 GO:0005524 GO:0008265 GO:0016779 GO:0046872 GO:0002143 GO:0006777 GO:0018192
Nfr_c10271_g1_i1	exocyst complex component sec15a-like	GO:0000145 GO:0006904 GO:0015031
Nfr_c10272_g1_i1	tetrachloro-p-hydroquinone reductive dehalogenase isoform x1	GO:0005886 GO:0004364 GO:0008152 GO:0009636
Nfr_c10273_g1_i1	kinase superfamily protein	GO:0016020 GO:0004713 GO:0005524 GO:0006468
Nfr_c10283_g1_i1	xylulose kinase-like	GO:0016773 GO:0005975
Nfr_c10284_g1_i1	aldehyde dehydrogenase family 2 member mitochondrial	GO:0016620 GO:0055114
Nfr_c10284_g2_i1	aldehyde dehydrogenase family 2 member mitochondrial-like	GO:0005739 GO:0016620 GO:0055114
Nfr_c10287_g1_i1	probable strigolactone esterase d14	GO:0016787 GO:0008152
Nfr_c10295_g2_i1	pentatricopeptide repeat-containing protein at1g08070-like	GO:0005515
Nfr_c10296_g1_i1	actin-depolymerizing factor	GO:0015629 GO:0003779 GO:0030042
Nfr_c10299_g1_i1	alkaline neutral invertase cinv2-like	GO:0004553
Nfr_c10300_g1_i1	fad synthase-like isoform x1	GO:0005739 GO:0003824 GO:0006777 GO:0019761
Nfr_c10309_g1_i1	growth-regulating factor 6-like isoform x1	GO:0005634 GO:0005524 GO:0016818 GO:0006355
Nfr_c10312_g1_i1	phosphatidylinositol 3- and 4-kinase family protein with fat domain isoform 1	GO:0016301 GO:0016773 GO:0016310
Nfr_c10317_g2_i1	copper chaperone for superoxide dismutase	GO:0005829 GO:0009570 GO:0016532 GO:0006801 GO:0006878 GO:0006950 GO:0030001 GO:0043085 GO:0055114
Nfr_c10318_g1_i1	ankyrin repeat-containing protein at5g02620-like	GO:0005515
Nfr_c10320_g1_i1	minor allergen alt a 7-like	GO:0010181 GO:0016491 GO:0045892 GO:0055114
Nfr_c10331_g1_i1	probable wrky transcription factor 15	GO:0003700 GO:0043565 GO:0006355
Nfr_c10332_g1_i1	protein nrt1 ptr family -like	GO:0016020 GO:0006810
Nfr_c10336_g1_i1	probable trna n6-adenosine threonylcarbamoyltransferase	GO:0005634 GO:0005737 GO:0016747 GO:0046872 GO:0070526
Nfr_c1034_g1_i1	protein-tyrosine-phosphatase ibr5-like	GO:0005634 GO:0004725 GO:0008138 GO:0033549 GO:0000188 GO:0006661 GO:0009734 GO:0009738 GO:0016567 GO:0035335
Nfr_c10340_g1_i1	skip interacting protein 2	GO:0009506 GO:0016607 GO:0000278 GO:0048024
Nfr_c10345_g1_i1	serine carboxypeptidase-like 33 isoform x1	GO:0004185 GO:0006508
Nfr_c10366_g1_i1	polyubiqutin 4	GO:0005515
Nfr_c10367_g1_i1	histidine kinase 2-like	GO:0016020 GO:0000156 GO:0003677 GO:0005524 GO:0016301 GO:0000160 GO:0006355 GO:0016310
Nfr_c10372_g1_i1	PREDICTED: 3-oxoacyl-	GO:0016491 GO:0055114
Nfr_c10372_g2_i1	PREDICTED: 3-oxoacyl-	GO:0016491 GO:0055114
Nfr_c10374_g1_i1	acid phosphatase 1	GO:0003993 GO:0016311
Nfr_c10374_g2_i1	acid phosphatase 1-like	GO:0003993 GO:0016311
Nfr_c10378_g1_i1	low quality protein: atp-dependent clp protease atp-binding subunit clpx- mitochondrial	GO:0005739 GO:0005524 GO:0008233 GO:0017111 GO:0051082 GO:0006457 GO:0006508 GO:0015996
Nfr_c10383_g1_i1	ubiquitin-conjugating enzyme	GO:0016881 GO:0008152
Nfr_c10383_g2_i1	ubiquitin-conjugating enzyme e2-17 kda	GO:0016881 GO:0008152
Nfr_c10394_g1_i1	probable glutathione s-transferase para	GO:0016740 GO:0008152
Nfr_c10395_g1_i1	myb-like 102	GO:0003677 GO:0003682
Nfr_c104_g1_i1	methyltransferase-like protein 2-like	GO:0003676 GO:0008168 GO:0006139 GO:0032259
Nfr_c10401_g1_i1	low quality protein: lrr receptor-like serine threonine-protein kinase fls2	GO:0005768 GO:0016020 GO:0016023 GO:0000166 GO:0004674 GO:0005515 GO:0006952 GO:0009617 GO:0016310 GO:0044763 GO:0050794 GO:0051179 GO:0051716
Nfr_c10402_g1_i2	pseudouridine-5 -phosphate glycosidase	GO:0005777 GO:0005886 GO:0016798 GO:0008152
Nfr_c10405_g1_i1	act_cheru ame: full=actin	GO:0005737 GO:0005856 GO:0005524
Nfr_c10406_g1_i1	gdsl esterase lipase partial	GO:0016023 GO:0016788 GO:0006629
Nfr_c10406_g2_i1	gdsl-motif lipase hydrolase family protein	GO:0016788 GO:0006629
Nfr_c10409_g1_i1	dna-binding protein ddb_g0278111-like isoform x2	GO:0003677
Nfr_c10413_g1_i2	dna-directed rna polymerases iv and v subunit 9a	GO:0005634 GO:0003677 GO:0003899 GO:0008270 GO:0006351
Nfr_c10416_g1_i1	probable rna 3 -terminal phosphate cyclase-like protein	GO:0005730 GO:0003963 GO:0006396 GO:0042254
Nfr_c10417_g1_i1	peroxisome biogenesis protein 1	GO:0005778 GO:0005524 GO:0042623 GO:0006635 GO:0016558
Nfr_c10417_g2_i1	peroxisome biogenesis protein 1	GO:0005778 GO:0016023 GO:0005524 GO:0008270 GO:0016740 GO:0042623 GO:0006635 GO:0016558
Nfr_c10421_g1_i1	e3 ubiquitin-protein ligase rnf25	GO:0005515
Nfr_c10422_g1_i1	swi snf-related matrix-associated actin-dependent regulator of chromatin subfamily a-like protein 1 isoform x3	GO:0005634 GO:0003677 GO:0004386 GO:0005524 GO:0008152 GO:0016568
Nfr_c10423_g1_i1	5-methyltetrahydropteroyltriglutamate--homocysteine methyltransferase 1-like	GO:0003871 GO:0008270 GO:0009086 GO:0032259
Nfr_c10423_g2_i1	methionine synthase	GO:0003871 GO:0008270 GO:0009086 GO:0032259
Nfr_c10426_g1_i1	pentatricopeptide repeat-containing protein mitochondrial	GO:0005739 GO:0009451
Nfr_c10427_g1_i1	adp-ribosylation factor 1-like 2	GO:0005622 GO:0005525 GO:0007264
Nfr_c10428_g1_i1	pentatricopeptide repeat-containing protein at4g21300-like	GO:0005515
Nfr_c10430_g1_i1	ethylene-responsive transcription factor 1-like	GO:0003700 GO:0006355
Nfr_c10431_g1_i1	pre-mrna-processing protein	GO:0005622 GO:0005515 GO:0006396
Nfr_c10433_g1_i1	nudix hydrolase isoform 2	GO:0005773 GO:0005829 GO:0016787 GO:0046872 GO:0008152
Nfr_c10433_g2_i1	low quality protein: nudix hydrolase 3	GO:0005773 GO:0005829 GO:0016787 GO:0046872 GO:0008152
Nfr_c10439_g2_i1	pentatricopeptide repeat-containing protein at1g03510	GO:0005515
Nfr_c10443_g1_i1	ferredoxin isoform x2	GO:0009507 GO:0009055 GO:0046872 GO:0051537 GO:0006098 GO:0009688 GO:0010103 GO:0019288 GO:0022900
Nfr_c10444_g1_i2	PREDICTED: uncharacterized protein LOC103704391 isoform X3	GO:0005739
Nfr_c10448_g1_i2	katanin p80 wd40 repeat-containing subunit b1 homolog	GO:0044424
Nfr_c10451_g1_i2	alkaline-phosphatase-like family protein isoform 1	GO:0003824 GO:0008152
Nfr_c10453_g1_i1	nadh	GO:0005739 GO:0016021 GO:0008137 GO:0055114
Nfr_c10458_g1_i1	protein hothead-like isoform x2	GO:0008812 GO:0050660 GO:0006066 GO:0055114
Nfr_c10458_g2_i1	protein hothead	GO:0008812 GO:0050660 GO:0006066 GO:0055114
Nfr_c10459_g1_i1	ubiquitin-conjugating enzyme e2 variant 1d-like	GO:0016881 GO:0008152
Nfr_c1046_g1_i1	methyltransferase family protein isoform 2	GO:0016740
Nfr_c10460_g1_i1	vhs domain-containing family protein	GO:0005622 GO:0006886
Nfr_c10460_g1_i2	vhs domain-containing family protein	GO:0005622 GO:0006886
Nfr_c10469_g1_i1	cytochrome c oxidase assembly protein mitochondrial	GO:0005743 GO:0016021 GO:0005507 GO:0019243
Nfr_c10473_g1_i1	pentatricopeptide repeat-containing protein mitochondrial-like	GO:0005739 GO:0005515
Nfr_c10478_g1_i2	heat shock 70 kda protein 8 isoform x2	GO:0005524 GO:0006457 GO:0010286
Nfr_c10480_g1_i1	protein argonaute mel1-like	GO:0003676
Nfr_c10484_g1_i1	pleiotropic drug resistance protein 7	GO:0016020 GO:0005524 GO:0016887 GO:0008152
Nfr_c10484_g2_i1	pdr-like abc transporter	GO:0016021 GO:0005524 GO:0016887 GO:0006810
Nfr_c10487_g1_i1	low quality protein: uncharacterized loc101212518	GO:0005739 GO:0003677 GO:0003887 GO:0008408 GO:0006261 GO:0006281 GO:0071897 GO:0090305
Nfr_c10489_g1_i1	probable receptor-like protein kinase at5g47070	GO:0004672
Nfr_c1049_g1_i1	eukaryotic initiation factor 4a-8-like	GO:0003676 GO:0005524 GO:0008026 GO:0008152
Nfr_c10492_g1_i1	e3 ubiquitin-protein ligase at3g02290-like	GO:0008270
Nfr_c10499_g1_i1	uncharacterized crm domain-containing protein chloroplastic isoform x2	GO:0003723
Nfr_c10507_g1_i1	manganese-dependent adp-ribose cdp-alcohol diphosphatase	GO:0016787 GO:0008152
Nfr_c10507_g2_i1	manganese-dependent adp-ribose cdp-alcohol diphosphatase	GO:0016787 GO:0008152
Nfr_c10515_g1_i1	polynucleotide 5 -hydroxyl-kinase nol9-like	GO:0000166
Nfr_c1052_g1_i1	patatin-like phospholipase domain-containing protein 3	GO:0016787 GO:0006629
Nfr_c10523_g1_i1	acidic endochitinase-like	GO:0004553 GO:0005975
Nfr_c10527_g1_i1	serine threonine-protein kinase isoform x2	GO:0016023 GO:0004674 GO:0004713 GO:0005524 GO:0006468
Nfr_c10531_g1_i1	helicase domain-containing protein ibr domain-containing protein zinc finger isoform 2	GO:0003723 GO:0005524 GO:0008026 GO:0008270 GO:0008152
Nfr_c10542_g1_i1	1-phosphatidylinositol-3-phosphate 5-kinase fab1a isoform x3	GO:0005524
Nfr_c10543_g1_i1	26s proteasome non-atpase regulatory subunit 2 homolog a-like	GO:0000502 GO:0030234 GO:0042176 GO:0050790
Nfr_c10545_g1_i1	probable indole-3-pyruvate monooxygenase yucca11	GO:0000166 GO:0004497 GO:0050662
Nfr_c10550_g1_i1	protein misato homolog 1 isoform x1	GO:0005774 GO:0005829 GO:0003924
Nfr_c10554_g1_i1	leucine-rich repeat transmembrane protein partial	GO:0005515
Nfr_c10556_g1_i1	PREDICTED: uncharacterized protein LOC103696912	GO:0016020 GO:0016023
Nfr_c10556_g2_i1	PREDICTED: uncharacterized protein LOC103696912	GO:0016020 GO:0016023
Nfr_c10558_g1_i1	PREDICTED: uncharacterized protein LOC103712121 isoform X3	GO:0005515 GO:0008270
Nfr_c10559_g1_i1	guanosine nucleotide diphosphate dissociation inhibitor 2 isoform x2	GO:0005093 GO:0015031 GO:0050790
Nfr_c10560_g1_i1	crm family member 3a isoform 4	GO:0003723
Nfr_c10565_g1_i1	xb3 in isoform 3	GO:0004842 GO:0008270 GO:0016874 GO:0016567
Nfr_c10565_g2_i1	xb3 in isoform 1	GO:0004842 GO:0005515 GO:0008270 GO:0016874 GO:0016567
Nfr_c10575_g1_i1	protein ataf2-like	GO:0003677 GO:0006355
Nfr_c10577_g1_i1	methyltransferase pmt2	GO:0008168 GO:0032259
Nfr_c10577_g2_i1	methyltransferase pmt2	GO:0008168 GO:0032259
Nfr_c10580_g1_i1	gdsl esterase lipase at3g26430-like	GO:0005739 GO:0016788 GO:0006629
Nfr_c10582_g1_i1	alpha-ketoglutarate-dependent dioxygenase alkb homolog 2-like	GO:0016706 GO:0035514 GO:0006281 GO:0055114 GO:0080111
Nfr_c10586_g1_i1	probable mitochondrial chaperone bcs1-b	GO:0005524
Nfr_c10589_g1_i1	39s ribosomal protein l41- mitochondrial-like	GO:0005840
Nfr_c10591_g1_i1	leucoanthocyanidin reductase-like	GO:0033788 GO:0055114
Nfr_c10598_g1_i1	ethylene-responsive transcription factor erf113-like	GO:0003677 GO:0003700 GO:0006355 GO:0044699
Nfr_c10599_g1_i1	heat shock protein 91 isoform 2	GO:0005524 GO:0032440 GO:0055114
Nfr_c10599_g2_i1	heat shock protein 91 isoform 2	GO:0005524
Nfr_c106_g1_i1	PREDICTED: uncharacterized protein LOC103709294	GO:0009536 GO:0016020
Nfr_c10600_g2_i1	triacylglycerol lipase 2-like	GO:0016788 GO:0016042
Nfr_c10605_g1_i1	protein chloroplastic	GO:0016021 GO:0031969 GO:0000287 GO:0016836 GO:0030976 GO:0070204 GO:0070205 GO:0009063 GO:0009234 GO:0042372 GO:0042550
Nfr_c10605_g2_i1	menaquinone biosynthesis	GO:0000287 GO:0016836 GO:0030976 GO:0052689 GO:0070204 GO:0009063 GO:0009234
Nfr_c10606_g1_i1	heat shock factor-binding protein 1-like isoform x2	GO:0005634 GO:0005794 GO:0005829 GO:0031072 GO:0048316 GO:0070370
Nfr_c10608_g2_i1	PREDICTED: uncharacterized protein LOC103718948	GO:0005515
Nfr_c10612_g1_i1	nitrogen regulatory protein p-ii	GO:0030234 GO:0006355 GO:0006808 GO:0050790
Nfr_c10617_g1_i1	cryptochrome-1-like isoform x2	GO:0003913 GO:0006281
Nfr_c10625_g1_i1	phosphoglycerate mutase gpmb	GO:0003824 GO:0008152
Nfr_c10627_g1_i2	nudix hydrolase 9-like	GO:0005829 GO:0016787 GO:0046872 GO:0008152
Nfr_c10629_g1_i1	peroxidase 21-like	GO:0005829 GO:0004601 GO:0020037 GO:0046872 GO:0006979 GO:0042744 GO:0048511 GO:0050832 GO:0055114
Nfr_c10632_g2_i1	neurogenic protein mastermind-like	GO:0046872 GO:0030001
Nfr_c10634_g1_i1	bhlh transcription partial	GO:0003677 GO:0046983
Nfr_c10634_g2_i1	transcription factor bhlh51-like	GO:0005488
Nfr_c10644_g1_i1	protein root primordium defective 1	GO:0006979 GO:0015824
Nfr_c10647_g1_i1	amine expressed	GO:0016023
Nfr_c10652_g1_i1	small nuclear ribonucleoprotein	GO:0005732 GO:0019013 GO:0003723 GO:0000398
Nfr_c10662_g1_i1	PREDICTED: uncharacterized protein LOC103696808	GO:0003676
Nfr_c10672_g1_i2	gdp-mannose transporter gonst4-like	GO:0005794 GO:0016020 GO:0015780
Nfr_c10675_g1_i1	b-cell receptor-associated protein 31-like	GO:0005783 GO:0016021 GO:0006886
Nfr_c10676_g1_i1	ap-3 complex subunit delta-like	GO:0005794 GO:0030117 GO:0006886 GO:0007033 GO:0016192
Nfr_c10678_g1_i1	u4 tri-snrnp-associated protein 1 isoform x2	GO:0005730 GO:0006346 GO:0009640 GO:0009845 GO:0009855 GO:0009909 GO:0010014 GO:0010073 GO:0010087 GO:0010162 GO:0010182 GO:0010228 GO:0010305 GO:0010588 GO:0016246 GO:0016567 GO:0019915 GO:0048528 GO:0050826
Nfr_c10678_g2_i1	u4 tri-snrnp-associated protein 1 isoform x2	GO:0007389 GO:0009653 GO:0044763 GO:0048316 GO:0048367 GO:0048507 GO:0050789 GO:0050896
Nfr_c10681_g1_i1	pin-like partial	GO:0016021 GO:0055085
Nfr_c10682_g1_i1	brefeldin a-inhibited guanine nucleotide-exchange protein 1-like	GO:0005634 GO:0009507 GO:0005086 GO:0000226 GO:0000911 GO:0009630 GO:0016192 GO:0050790
Nfr_c10690_g1_i1	phosphoglycerate kinase-like	GO:0004618 GO:0008176 GO:0006096 GO:0006400 GO:0016310 GO:0036265
Nfr_c10696_g1_i1	ankyrin repeat-containing protein at5g02620-like	GO:0005515
Nfr_c10699_g2_i1	auxin-induced in root cultures protein 12-like	GO:0016021
Nfr_c107_g1_i1	e3 ubiquitin-protein ligase keg-like	GO:0005769 GO:0005802 GO:0004674 GO:0004842 GO:0005524 GO:0008270 GO:0016874 GO:0043621 GO:0000956 GO:0006468 GO:0006952 GO:0009788 GO:0016197 GO:0016567 GO:0032940 GO:0048589
Nfr_c107_g1_i2	e3 ubiquitin-protein ligase keg-like	GO:0004672 GO:0005524 GO:0008270 GO:0006468
Nfr_c1070_g1_i1	presequence protease chloroplastic mitochondrial-like	GO:0003824 GO:0046872 GO:0006508
Nfr_c10700_g1_i1	transducin wd40 repeat-like superfamily protein isoform 2	GO:0005515
Nfr_c10707_g1_i1	heat shock 70 kda protein 8 isoform x2	GO:0005524
Nfr_c10716_g1_i1	vacuolar protein sorting-associated protein 27	GO:0005515 GO:0046872
Nfr_c10720_g1_i2	fructokinase-like 1	GO:0016301 GO:0016773 GO:0016310
Nfr_c10726_g1_i1	PREDICTED: uncharacterized protein LOC103714544	GO:1902589
Nfr_c10727_g1_i1	PREDICTED: uncharacterized protein LOC103708367	GO:0005768 GO:0005802 GO:0016740 GO:0001666 GO:0019375
Nfr_c10727_g2_i1	glycosyltransferase family protein	GO:0009058
Nfr_c10729_g1_i1	kinase superfamily	GO:0016772 GO:0030247
Nfr_c10731_g1_i1	dna mismatch repair protein	GO:0005886 GO:0032301 GO:0032302 GO:0003684 GO:0005524 GO:0030983 GO:0000724 GO:0006270 GO:0006275 GO:0006290 GO:0006298 GO:0006306 GO:0006346 GO:0008283 GO:0009909 GO:0016246 GO:0031048 GO:0031507 GO:0045128 GO:0045787 GO:0048451 GO:0048453 GO:0051567
Nfr_c10735_g1_i1	uncharacterized conserved expressed	GO:0005739
Nfr_c10738_g1_i1	PREDICTED: uncharacterized protein LOC103716958 isoform X1	GO:0009507
Nfr_c10739_g1_i1	tata-binding protein-associated factor btaf1	GO:0097159 GO:1901363
Nfr_c10739_g2_i1	tata-binding protein-associated factor btaf1	GO:0003676
Nfr_c10756_g1_i1	translationally controlled tumor protein	GO:0005737
Nfr_c10760_g1_i1	sesquiterpene synthase	GO:0000287 GO:0010334 GO:0045338 GO:0051762
Nfr_c10765_g1_i1	k(+) efflux antiporter chloroplastic-like	GO:0016021 GO:0015299 GO:0006812 GO:0055085
Nfr_c10766_g1_i1	probable atp synthase 24 kda mitochondrial	GO:0005743 GO:0045259 GO:0046914 GO:0006811 GO:0044237
Nfr_c10769_g1_i1	long chain base biosynthesis protein 1b-like	GO:0003824
Nfr_c10770_g1_i1	hypothetical protein CISIN_1g009985mg	GO:0016021 GO:0005319 GO:0006869
Nfr_c10770_g2_i1	hypothetical protein EUGRSUZ_G03077	GO:0016021 GO:0005319 GO:0006869
Nfr_c10771_g1_i1	tubulin folding cofactor b	GO:0005634 GO:0005829 GO:0009524 GO:0005515 GO:0009790 GO:0051301
Nfr_c10773_g1_i1	senescence associated gene 18 isoform 1	GO:0016021 GO:0016811 GO:0006672
Nfr_c10782_g1_i1	protein yls3-like	GO:0008289 GO:0006869
Nfr_c10788_g1_i1	udp-n-acetylmuramoyl-l-alanyl-d-glutamate-- -diaminopimelate ligase-like	GO:0009295 GO:0009507 GO:0005524 GO:0008765 GO:0006364 GO:0006399 GO:0007049 GO:0008360 GO:0009902 GO:0010020 GO:0010027 GO:0042793 GO:0045893 GO:0051301
Nfr_c10788_g2_i1	acid-amino acid isoform 2	GO:0005524 GO:0016874 GO:0009058
Nfr_c10794_g1_i1	dual specificity protein phosphatase 1-like isoform x1	GO:0008138 GO:0006470
Nfr_c10794_g1_i2	dual specificity protein phosphatase 1-like isoform x1	GO:0008138 GO:0006470
Nfr_c10796_g1_i1	probable plastid-lipid-associated protein chloroplastic	GO:0044434 GO:0043436 GO:0044272 GO:0044711 GO:0065007 GO:1901576
Nfr_c10797_g1_i1	PREDICTED: uncharacterized protein LOC103707292 isoform X2	GO:0008270
Nfr_c10799_g1_i1	invertase inhibitor	GO:0004857 GO:0030599
Nfr_c10801_g1_i1	probable adp-ribosylation factor gtpase-activating protein agd13	GO:0005515
Nfr_c10801_g1_i2	calcium-dependent lipid-binding ( domain) family protein	GO:0005515
Nfr_c10802_g1_i1	probable starch synthase chloroplastic amyloplastic	GO:0009501 GO:0009507 GO:0009011 GO:0019252
Nfr_c10812_g1_i1	transcription factor try-like isoform x1	GO:0003677 GO:0003682
Nfr_c10823_g1_i1	lrr receptor-like serine threonine-protein kinase hsl2-like	GO:0016301 GO:0008152
Nfr_c10823_g2_i1	low quality protein: lrr receptor-like serine threonine-protein kinase hsl2	GO:0005515 GO:0016301
Nfr_c10836_g1_i1	protein fam206a	GO:0005960 GO:0006546
Nfr_c10836_g2_i1	protein simiate	GO:0005960 GO:0006546
Nfr_c10846_g1_i1	PREDICTED: uncharacterized protein LOC103703435	GO:0005634 GO:0005783
Nfr_c1085_g1_i1	myosin-15-like isoform x2	GO:0016459 GO:0003774 GO:0005524 GO:0008152
Nfr_c10850_g1_i1	probable purine permease 4-like	GO:0016021 GO:0005215
Nfr_c10853_g1_i1	pxmp2 4 family protein 4-like	GO:0016021
Nfr_c10854_g1_i1	60s ribosomal protein l21 isoform 1	GO:0005840 GO:0003735 GO:0006412
Nfr_c10869_g1_i1	inositol 2-dehydrogenase 1-like isoform 1	GO:0016491 GO:0055114
Nfr_c10874_g1_i1	nudix hydrolase mitochondrial-like isoform x2	GO:0016787 GO:0008152
Nfr_c10877_g1_i1	polyadenylate-binding protein rbp47b	GO:0005634 GO:0010494 GO:0000166 GO:0008143 GO:0006397 GO:0010048 GO:0034605
Nfr_c10891_g1_i1	glucan endo- -beta-glucosidase-like	GO:0004553 GO:0005975
Nfr_c10894_g1_i1	elongation factor p	GO:0009570 GO:0003746 GO:0006414 GO:0009793 GO:0016226 GO:0043043 GO:0045036
Nfr_c10899_g1_i1	ribonuclease 3-like protein 2	GO:0003723 GO:0004525 GO:0006396 GO:0090305
Nfr_c10899_g2_i1	ribonuclease 3-like protein 2	GO:0003723 GO:0004525 GO:0006396 GO:0016075 GO:0090502
Nfr_c10901_g1_i2	PREDICTED: uncharacterized protein LOC103723412 isoform X1	GO:0009706 GO:0016021 GO:0048767
Nfr_c10904_g1_i1	lactation elevated protein 1 isoform x3	GO:0005524
Nfr_c10905_g1_i1	pentatricopeptide repeat-containing protein chloroplastic	GO:0005515
Nfr_c10908_g1_i1	low quality protein: blue-light photoreceptor phr2	GO:0003904 GO:0006281
Nfr_c10910_g1_i1	kinase protein with adenine nucleotide alpha hydrolases-like domain isoform 1	GO:0004672 GO:0005524 GO:0016787 GO:0006468
Nfr_c10914_g1_i1	nuclear valosin-containing	GO:0000166
Nfr_c10916_g1_i1	dna ligase 4 isoform x3	GO:0006259
Nfr_c10922_g1_i1	wall-associated receptor kinase 2-like	GO:0005509 GO:0005515
Nfr_c10924_g1_i1	lipoamide acyltransferase component of branched-chain alpha-keto acid dehydrogenase mitochondrial	GO:0016746 GO:0008152
Nfr_c10924_g2_i1	lipoamide acyltransferase component of branched-chain alpha-keto acid dehydrogenase mitochondrial	GO:0005739 GO:0005488 GO:0016747 GO:0006631 GO:0044249 GO:1901576
Nfr_c10937_g1_i1	probable protein phosphatase 2c 33	GO:0003824 GO:0008152
Nfr_c10938_g1_i1	nac transcription factor 25-like isoform x5	GO:0003677 GO:0006355
Nfr_c10939_g1_i1	armadillo repeat-containing protein 6	GO:0005515 GO:0008270
Nfr_c10941_g1_i1	kinase 1 family protein	GO:0004674 GO:0005524 GO:0006468
Nfr_c10946_g1_i1	cinnamoyl- reductase 2-like isoform x2	GO:0003854 GO:0006694 GO:0055114
Nfr_c10946_g2_i1	cinnamoyl- reductase 2-like	GO:0016616 GO:0044710
Nfr_c10947_g1_i1	protein dj-1 homolog d isoform x2	GO:0008233 GO:0016798 GO:0006508
Nfr_c10952_g1_i1	PREDICTED: uncharacterized protein LOC103711172 isoform X2	GO:0003824 GO:2001070 GO:0008152
Nfr_c10961_g1_i1	rna-dependent rna polymerase 2	GO:0003723 GO:0003968 GO:0001172 GO:0031047
Nfr_c10961_g2_i1	rna-dependent rna polymerase 2-like	GO:0003676 GO:0003968 GO:0001172
Nfr_c10963_g1_i1	atypical cys his rich thioredoxin 2	GO:0009507 GO:0009055 GO:0015035 GO:0016671 GO:0006662 GO:0045454 GO:0055114
Nfr_c10969_g1_i1	transcription factor bhlh128-like	GO:0046983
Nfr_c10987_g1_i1	atp-dependent clp protease proteolytic subunit	GO:0004252 GO:0006508
Nfr_c10993_g1_i1	l-lactate dehydrogenase a-like	GO:0005737 GO:0004459 GO:0019752 GO:0044262 GO:0055114
Nfr_c10994_g1_i1	3-ketoacyl- synthase protein	GO:0016020 GO:0016747 GO:0006633
Nfr_c11001_g1_i1	f-box protein at5g62510-like isoform x2	GO:0005515
Nfr_c11002_g1_i1	protein rer1b-like	GO:0016021
Nfr_c11002_g1_i2	protein rer1b-like	GO:0016021
Nfr_c11003_g1_i1	uncharacterized loc101203623	GO:0005739 GO:0003690 GO:0006355
Nfr_c11008_g1_i1	probable chromo domain-containing protein lhp1	GO:0005634 GO:0006342 GO:0009628 GO:0016568 GO:0048731
Nfr_c11008_g2_i1	probable chromo domain-containing protein lhp1	GO:0005634
Nfr_c11017_g1_i1	PREDICTED: uncharacterized protein LOC103695762	GO:0009535 GO:0006979 GO:0010027 GO:0019288 GO:0030003 GO:0070838
Nfr_c11021_g1_i1	malonyl- mitochondrial isoform x2	GO:0050080 GO:0006633
Nfr_c11022_g1_i1	methionine s-methyltransferase	GO:0005829 GO:0030170 GO:0030732 GO:0001887 GO:0009058 GO:0032259 GO:0046500
Nfr_c11022_g2_i1	methionine s-methyltransferase	GO:0008168 GO:0030170 GO:0008152
Nfr_c11023_g1_i1	sn1-specific diacylglycerol lipase beta-like	GO:0016020 GO:0016023 GO:0016787 GO:0006629 GO:0044763
Nfr_c11033_g1_i1	nudix hydrolase chloroplastic-like	GO:0009536 GO:0016462 GO:0008152
Nfr_c11053_g1_i1	pre-rrna-processing protein esf1-like	GO:0005634
Nfr_c11058_g1_i1	arginine biosynthesis bifunctional protein chloroplastic	GO:0009570 GO:0004042 GO:0004358 GO:0006526 GO:0009220
Nfr_c11070_g1_i1	50s ribosomal protein l33	GO:0005739 GO:0005840 GO:0003735 GO:0006412
Nfr_c11071_g1_i1	dna-3-methyladenine glycosylase i	GO:0003824 GO:0006281
Nfr_c11073_g1_i1	pentatricopeptide repeat-containing protein at5g27270-like	GO:0005515
Nfr_c11075_g2_i1	anoctamin-like protein os01g0706700	GO:0034707 GO:0005254 GO:1902476
Nfr_c11081_g1_i1	histone-lysine n- h3 lysine-9 specific suvh1-like	GO:0043229 GO:0005488 GO:0008168 GO:0016571
Nfr_c11089_g1_i2	60s acidic ribosomal protein p1-like	GO:0005840 GO:0003735 GO:0006414
Nfr_c11106_g1_i1	PREDICTED: uncharacterized protein LOC100844507	GO:0016023
Nfr_c11107_g1_i1	e3 ubiquitin-protein ligase upl1-like	GO:0004842 GO:0005515 GO:0016874 GO:0016567
Nfr_c11108_g1_i1	transcription initiation factor tfiid subunit 13-like	GO:0005634 GO:0003743 GO:0046982 GO:0000394 GO:0006366 GO:0006413 GO:0009793 GO:0009960
Nfr_c11109_g1_i1	gdsl esterase lipase cprd49-like	GO:0048046 GO:0016788 GO:0016042
Nfr_c11109_g2_i1	gdsl esterase lipase cprd49-like	GO:0016788
Nfr_c11111_g1_i1	endoplasmic reticulum	GO:0016021 GO:0005524 GO:0015444 GO:0046872 GO:0008152 GO:0015693 GO:0098655
Nfr_c11115_g2_i1	serine threonine-protein kinase pbs1-like	GO:0004674 GO:0005524 GO:0006468
Nfr_c11116_g1_i1	l-arabinokinase-like isoform x2	GO:0005829 GO:0009506 GO:0016021 GO:0005524 GO:0009702 GO:0046835
Nfr_c11120_g1_i1	della protein	GO:0006355
Nfr_c11126_g1_i1	pentatricopeptide repeat-containing protein chloroplastic	GO:0009507
Nfr_c11126_g2_i1	tetratricopeptide repeat-like superfamily isoform 1	GO:0009536
Nfr_c11127_g1_i1	cbs domain-containing protein cbscbspb1-like isoform x4	GO:0005739 GO:0005515
Nfr_c11127_g2_i1	cbs domain-containing protein cbscbspb1-like isoform x2	GO:0030554
Nfr_c11131_g1_i1	pentatricopeptide repeat-containing protein at1g13630 isoform x1	GO:0005739 GO:0003677
Nfr_c11135_g2_i1	PREDICTED: uncharacterized protein LOC103721509 isoform X2	GO:0017176 GO:0008152
Nfr_c11143_g1_i1	probable cellulose synthase a catalytic subunit 1	GO:0016020 GO:0016757 GO:0046872 GO:0009987
Nfr_c11155_g1_i1	beta-hexosaminidase 2-like	GO:0004563 GO:0005975
Nfr_c11161_g1_i1	pentatricopeptide repeat-containing protein chloroplastic isoform x2	GO:0009507
Nfr_c11161_g2_i1	pentatricopeptide repeat-containing protein chloroplastic isoform x2	GO:0009507
Nfr_c11165_g1_i1	alanine--glyoxylate aminotransferase 2 homolog mitochondrial-like	GO:0005739 GO:0008483 GO:0030170 GO:0008152
Nfr_c11171_g1_i1	histidine-containing phosphotransfer	GO:0044424 GO:0003824 GO:0004871 GO:0007165
Nfr_c11171_g1_i2	histidine-containing phosphotransfer	GO:0044424 GO:0003824 GO:0004871 GO:0007165
Nfr_c11175_g1_i1	alcohol dehydrogenase class-3-like	GO:0008270 GO:0016491 GO:0055114
Nfr_c11175_g2_i1	alcohol dehydrogenase class-3-like	GO:0005737 GO:0004022 GO:0008270 GO:0051903 GO:0006069
Nfr_c11183_g1_i1	e3 ubiquitin-protein ligase praja-2	GO:0005515 GO:0008270
Nfr_c11184_g1_i1	thiosulfate sulfurtransferase chloroplastic-like isoform x2	GO:0009507 GO:0009579 GO:0016740 GO:0008152 GO:0009744 GO:0009750
Nfr_c11185_g2_i1	nadh dehydrogenase	GO:0005747 GO:0009853 GO:0055114
Nfr_c11188_g2_i1	PREDICTED: uncharacterized protein LOC103713631	GO:0045892
Nfr_c11193_g1_i1	peroxidase 3-like	GO:0004601 GO:0020037 GO:0046872 GO:0006979 GO:0055114
Nfr_c1120_g1_i1	bag family molecular chaperone regulator 6-like	GO:0051087
Nfr_c11203_g1_i1	high-affinity nickel-transport family protein	GO:0016021 GO:0015099 GO:0046872 GO:0035444
Nfr_c11203_g1_i2	PREDICTED: uncharacterized protein LOC103719597 isoform X1	GO:0016021 GO:0015099 GO:0046872 GO:0035444
Nfr_c11205_g1_i1	short chain dehydrogenase reductase	GO:0016491 GO:0055114
Nfr_c11205_g2_i1	dehydrogenase reductase sdr family member 12	GO:0016491 GO:0055114
Nfr_c11206_g1_i2	cca-adding enzyme	GO:0003723 GO:0016779 GO:0006396
Nfr_c11219_g1_i1	protein transport protein sec61 subunit alpha- partial	GO:0016020 GO:0015031
Nfr_c11225_g2_i1	adipocyte plasma membrane-associated	GO:0016844 GO:0009058
Nfr_c11227_g1_i1	phosphoribosylformylglycinamidine cyclo- chloroplastic mitochondrial-like	GO:0009507 GO:0000166 GO:0004641 GO:0043167 GO:0006189
Nfr_c11228_g1_i1	ubiquinone biosynthesis protein mitochondrial	GO:0006744
Nfr_c11231_g1_i1	scrk2_orysj ame: full=fructokinase-2 ame: full=fructokinase ii ame: full=	GO:0004747 GO:0005524 GO:0008865 GO:0006014 GO:0019252 GO:0046835
Nfr_c11233_g1_i1	tankyrase 1	GO:0005829 GO:0005515
Nfr_c11237_g1_i1	squamous cell carcinoma antigen recognized by t-cells 3 isoform x2	GO:0005622 GO:0000166 GO:0003676 GO:0005515 GO:0006396
Nfr_c11238_g1_i1	tuliposide a-converting enzyme chloroplastic-like	GO:0016787 GO:0008152
Nfr_c1124_g1_i1	protein nlrc3-like	GO:0005515
Nfr_c11241_g1_i1	PREDICTED: uncharacterized protein LOC103710367 isoform X2	GO:0005515
Nfr_c11244_g2_i1	short-chain dehydrogenase reductase 3a isoform x2	GO:0016491 GO:0055114
Nfr_c11247_g1_i1	3-oxo-delta( )-steroid 5-beta-reductase-like	GO:0003824 GO:0050662
Nfr_c11249_g1_i1	plastid-specific 30s ribosomal protein chloroplast	GO:0005840 GO:0003735 GO:0006412
Nfr_c11249_g1_i2	plastid-specific 30s ribosomal protein chloroplast	GO:0005840 GO:0003735 GO:0006412
Nfr_c11258_g1_i1	PREDICTED: uncharacterized protein LOC103697212 isoform X1	GO:0005739 GO:0003690 GO:0006355
Nfr_c11263_g1_i1	adiponectin receptor protein 1-like	GO:0016021
Nfr_c11265_g1_i1	abc transporter i family member chloroplastic isoform x1	GO:0009507 GO:0005524 GO:0016887
Nfr_c11265_g1_i2	cobalt import atp-binding protein cbio 2	GO:0009941 GO:0005215 GO:0005524 GO:0016887 GO:0006810
Nfr_c11266_g1_i1	mannose-6-phosphate isomerase 2-like isoform x1	GO:0004476 GO:0008270 GO:0005975 GO:0009298
Nfr_c11268_g1_i1	translation initiation factor eif-2b subunit gamma	GO:0016779 GO:0009058
Nfr_c11275_g2_i1	zinc ion binding	GO:0046872
Nfr_c11277_g1_i1	tpa: wall-associated receptor protein kinase family protein	GO:0016023 GO:0004674 GO:0005524 GO:0006468
Nfr_c11277_g2_i1	wall-associated receptor kinase-like 22	GO:0016772
Nfr_c11278_g1_i1	grpe protein mitochondrial	GO:0043231 GO:0044444 GO:0000774 GO:0042803 GO:0051087 GO:0006457 GO:0009791 GO:0048608
Nfr_c11279_g1_i1	hydrolyzing o-glycosyl	GO:0004553 GO:0005975
Nfr_c11279_g1_i2	hydrolyzing o-glycosyl	GO:0016023 GO:0004553 GO:0005975
Nfr_c11283_g1_i1	protein chloroplastic	GO:0044237 GO:0044281 GO:0044763 GO:0071704
Nfr_c11283_g2_i1	hydrolase-like protein	GO:0000287 GO:0016787 GO:0016836 GO:0030976 GO:0070204 GO:0009063 GO:0009234
Nfr_c11284_g1_i1	aldolase-type tim barrel family protein isoform 1	GO:0005829 GO:0018580 GO:0051213 GO:0046482 GO:0055114
Nfr_c11290_g1_i1	dihydroxy-acid mitochondrial-like	GO:0009570 GO:0004160 GO:0005507 GO:0009082 GO:0009220 GO:0009555
Nfr_c11292_g1_i2	calmodulin-binding transcription activator 5-like isoform x1	GO:0005634 GO:0003677 GO:0005515
Nfr_c11299_g1_i1	dna repair protein reca homolog mitochondrial-like	GO:0005739 GO:0003697 GO:0005524 GO:0008094 GO:0006281 GO:0006310 GO:0009432
Nfr_c113_g1_i1	haloacid dehalogenase superfamily protein isoform 1	GO:0016787 GO:0008152
Nfr_c11301_g1_i1	mitochondrial inner membrane protease subunit 1-like	GO:0016021 GO:0008236 GO:0006627
Nfr_c11305_g1_i1	probable 2-oxoglutarate fe -dependent dioxygenase	GO:0005506 GO:0016706 GO:0055114
Nfr_c11310_g1_i1	atp-dependent rna helicase dhx36	GO:0005739 GO:0003725 GO:0005524 GO:0008026 GO:0006810 GO:0008152
Nfr_c11311_g1_i1	exocyst complex component exo70b1-like isoform x1	GO:0000145 GO:0006887
Nfr_c11312_g1_i1	probable pectate lyase 4	GO:0030570 GO:0046872 GO:0045490
Nfr_c11313_g1_i1	probable lrr receptor-like serine threonine-protein kinase at3g47570	GO:0005515 GO:0016301
Nfr_c11316_g1_i1	pentatricopeptide repeat-containing protein at1g20230-like	GO:0005515
Nfr_c11318_g1_i1	cation h(+) antiporter 20	GO:0012505 GO:0016020 GO:0015297 GO:0015672 GO:0055067 GO:0055085
Nfr_c11318_g2_i1	cation h(+) antiporter 20	GO:0005783 GO:0016021 GO:0015299 GO:0006623 GO:0006813 GO:0006885 GO:0030007 GO:0030104 GO:1902600
Nfr_c11322_g1_i1	bi1-like protein	GO:0016021
Nfr_c11322_g2_i1	bi1-like protein	GO:0016021
Nfr_c11323_g1_i1	btb poz domain-containing protein at1g01640-like	GO:0005515
Nfr_c11325_g1_i1	nudix hydrolase 8-like	GO:0016787
Nfr_c11328_g1_i1	transcription initiation factor tfiid subunit 12 isoform x1	GO:0005669 GO:0046982 GO:0006352
Nfr_c11332_g1_i1	xylem cysteine proteinase 1-like	GO:0008234 GO:0006508
Nfr_c11332_g2_i1	xylem cysteine proteinase 1-like	GO:0008234 GO:0032440 GO:0006508 GO:0055114
Nfr_c11333_g1_i1	ring finger protein 5	GO:0005515 GO:0008270
Nfr_c11334_g1_i1	PREDICTED: ataxin-10	GO:0005488
Nfr_c11336_g1_i1	protein aar2 homolog isoform x1	GO:0000278 GO:0006396 GO:0006457 GO:0009408 GO:0009644 GO:0042542
Nfr_c11340_g1_i1	phytochrome c isoform x1	GO:0016020 GO:0000155 GO:0005524 GO:0009881 GO:0042803 GO:0000160 GO:0006355 GO:0007623 GO:0009584 GO:0009585 GO:0009630 GO:0010155 GO:0017006 GO:0018298 GO:0023014 GO:0046777
Nfr_c11341_g1_i1	peptidyl-prolyl cis-trans isomerase cyp19-3	GO:0003755 GO:0000413 GO:0006457
Nfr_c11343_g1_i1	o-acyltransferase wsd1-like	GO:0004144 GO:0008152
Nfr_c11344_g1_i1	respiratory burst oxidase homolog protein c-like isoform x1	GO:0016021 GO:0004601 GO:0005509 GO:0050664 GO:0055114
Nfr_c11345_g2_i1	probable wrky transcription factor 70	GO:0003700 GO:0043565 GO:0006355
Nfr_c11348_g2_i1	selenoprotein h-like	GO:0008430 GO:0045454
Nfr_c11350_g1_i1	pentatricopeptide repeat-containing protein at5g52630-like	GO:0016554
Nfr_c11351_g1_i1	probable inactive shikimate kinase like chloroplastic	GO:0009507 GO:0006546 GO:0006636 GO:0006733 GO:0006766 GO:0009073 GO:0009106 GO:0009108 GO:0009117 GO:0009695 GO:0009965 GO:0010207 GO:0015995 GO:0016226 GO:0019288 GO:0019344 GO:0019748 GO:0030154 GO:0042545 GO:0045893
Nfr_c11353_g1_i1	nodulin major facilitator superfamily protein	GO:0016021 GO:0055085
Nfr_c11361_g1_i1	pentatricopeptide repeat-containing protein at5g18950	GO:0006259 GO:0007059 GO:0007127 GO:0044710 GO:0050794 GO:0050896 GO:0051276
Nfr_c11363_g1_i1	dual specificity protein phosphatase family protein isoform 1	GO:0009536 GO:0008138 GO:0019203 GO:0005982 GO:0006470 GO:0007623
Nfr_c11363_g1_i2	dual specificity protein phosphatase family protein isoform 1	GO:0009536 GO:0008138 GO:0019203 GO:0005982 GO:0006470 GO:0007623
Nfr_c11365_g2_i1	histone deacetylase 15 isoform 1	GO:0008270
Nfr_c11372_g1_i1	pentatricopeptide repeat-containing protein chloroplastic	GO:0009536
Nfr_c11380_g1_i1	glutamate-1-semialdehyde - chloroplastic-like	GO:0009507 GO:0008483 GO:0030170 GO:0042286 GO:0006782 GO:0015995
Nfr_c11381_g1_i1	fanconi-associated nuclease 1 homolog isoform x2	GO:0003677 GO:0004518 GO:0008270 GO:0016818 GO:0006281 GO:0090305
Nfr_c11383_g1_i2	ap-3 complex subunit sigma	GO:0010008 GO:0030123 GO:0008565 GO:0006886 GO:0006897
Nfr_c11384_g2_i1	mitochondrial fission protein elm1	GO:0005741 GO:0000266
Nfr_c11386_g1_i1	thiosulfate 3-mercaptopyruvate sulfurtransferase mitochondrial-like	GO:0004792 GO:0008152
Nfr_c11387_g1_i1	pentatricopeptide repeat-containing protein at1g31920	GO:0005515
Nfr_c11388_g1_i1	chlorophyll a-b binding chloroplastic	GO:0009507 GO:0009522 GO:0009523 GO:0016021 GO:0016168 GO:0046872 GO:0006098 GO:0006364 GO:0009644 GO:0009744 GO:0009765 GO:0010155 GO:0018298 GO:0019288 GO:0019761 GO:0030003 GO:0070838
Nfr_c11389_g1_i1	oleosin 16 kda-like	GO:0005811 GO:0016020
Nfr_c11389_g1_i2	oleosin 16 kda-like	GO:0012511 GO:0016021
Nfr_c11392_g1_i1	dna-directed rna polymerase i subunit rpa12-like isoform x1	GO:0005488
Nfr_c11393_g1_i1	n-glycosylase dna lyase ogg1	GO:0003684 GO:0008534 GO:0006284 GO:0006289
Nfr_c11394_g1_i1	arogenate dehydratase prephenate dehydratase chloroplastic isoform x1	GO:0009536 GO:0003723 GO:0004664 GO:0008168 GO:0016597 GO:0009094 GO:0032259
Nfr_c11395_g1_i1	protein arabidillo 1-like	GO:0005515
Nfr_c11402_g1_i1	monoacylglycerol lipase abhd6 isoform x1	GO:0016787 GO:0008152
Nfr_c11405_g1_i1	pantothenate kinase 1-like	GO:0000166 GO:0016301 GO:0006796
Nfr_c11406_g1_i1	serine threonine-protein kinase nek6-like	GO:0004674 GO:0005524 GO:0006468
Nfr_c11406_g2_i1	serine threonine-protein kinase nek6-like	GO:0016772
Nfr_c11413_g1_i1	choline chloroplastic	GO:0009570 GO:0005506 GO:0016708 GO:0019133 GO:0051537 GO:0019285 GO:0019439 GO:0055114
Nfr_c11413_g2_i1	choline monooxygenase	GO:0004497 GO:0005506 GO:0016708 GO:0051537 GO:0019439 GO:0055114
Nfr_c11415_g2_i1	sec14p-like phosphatidylinositol transfer family protein isoform 1	GO:0005622 GO:0005215 GO:0006810
Nfr_c11418_g1_i1	l-ascorbate oxidase-like	GO:0005576 GO:0005507 GO:0016491 GO:0055114
Nfr_c11419_g1_i1	zinc finger (ccch-type)	GO:0003676 GO:0046872
Nfr_c11419_g1_i2	zinc finger (ccch-type)	GO:0003676
Nfr_c1142_g1_i1	protein kinase pinoid-like	GO:0004674 GO:0005524 GO:0006468
Nfr_c1142_g2_i1	protein kinase pinoid-like	GO:0004674 GO:0005524 GO:0006468 GO:0009734 GO:0009908 GO:0048364 GO:2000012
Nfr_c11422_g1_i1	ubp1-associated proteins partial	GO:0003676 GO:0008270
Nfr_c11424_g1_i1	multiple c2 and transmembrane domain-containing protein 2-like	GO:0016757 GO:0008152
Nfr_c11425_g1_i2	probable protein-s-isoprenylcysteine o-methyltransferase	GO:0008168 GO:0032259
Nfr_c11426_g1_i1	glutathione transferase gst 23-like	GO:0004364 GO:0005515 GO:0006952 GO:0008152
Nfr_c11428_g1_i1	pentatricopeptide repeat-containing protein mitochondrial-like	GO:0005515
Nfr_c11430_g1_i1	dehydrodolichyl diphosphate synthase 6-like	GO:0016765 GO:0008152
Nfr_c11430_g1_i2	dehydrodolichyl diphosphate synthase 6-like	GO:0016765 GO:0008152
Nfr_c11436_g1_i1	egf domain-specific o-linked n-acetylglucosamine transferase-like	GO:0005739 GO:0016757 GO:0008152
Nfr_c11438_g1_i1	pentatricopeptide repeat-containing protein mitochondrial	GO:0005739 GO:0005515
Nfr_c11442_g1_i1	pentatricopeptide repeat-containing protein chloroplastic-like	GO:0009536 GO:0005515 GO:0009987
Nfr_c11445_g1_i1	nad -binding rossmann-fold superfamily protein	GO:0005774 GO:0005783 GO:0005886 GO:0045552 GO:0047886 GO:0050662 GO:0009627 GO:0009744 GO:0009749 GO:0009750 GO:0009788 GO:0009853 GO:0016487 GO:0034976 GO:0055114
Nfr_c11445_g1_i2	sterol-4-alpha-carboxylate 3- decarboxylating	GO:0005774 GO:0005783 GO:0005886 GO:0047886 GO:0050662 GO:0009627 GO:0009744 GO:0009749 GO:0009750 GO:0009788 GO:0009853 GO:0016487 GO:0034976 GO:0055114
Nfr_c11446_g1_i1	probable rhamnogalacturonate lyase b	GO:0030246
Nfr_c11449_g1_i1	4-hydroxy-3-methylbut-2-enyl diphosphate chloroplastic-like	GO:0046872 GO:0051745 GO:0019288 GO:0050992 GO:0055114
Nfr_c11457_g1_i1	receptor-like protein 12	GO:0005515
Nfr_c11461_g1_i1	low quality protein: transmembrane protein 245-like	GO:0009536 GO:0016020
Nfr_c11466_g1_i1	tetrapyrrole-binding chloroplastic	GO:0031969 GO:0019899 GO:0046906 GO:0006098 GO:0006364 GO:0009073 GO:0009965 GO:0010019 GO:0010207 GO:0015995 GO:0016117 GO:0019344 GO:0030154 GO:0043085 GO:0045893
Nfr_c11471_g1_i1	zinc transporter chloroplastic isoform x2	GO:0044765
Nfr_c11477_g1_i1	receptor-like protein kinase at4g00960	GO:0004672 GO:0005524 GO:0006468
Nfr_c11483_g1_i1	lysine-specific histone demethylase 1a	GO:0008152
Nfr_c11490_g1_i1	grpe protein mitochondrial-like isoform x1	GO:0000774 GO:0042803 GO:0051087 GO:0006457
Nfr_c11496_g1_i1	splicing factor u2af small subunit b-like	GO:0005634 GO:0000166 GO:0003723 GO:0046872
Nfr_c1150_g1_i1	ubiquitin carboxyl-terminal hydrolase 5 isoform x2	GO:0005634 GO:0004843 GO:0000956 GO:0006511 GO:0016579
Nfr_c1150_g2_i1	ubiquitin carboxyl-terminal hydrolase 5-like	GO:0005634 GO:0004843 GO:0000956 GO:0006511 GO:0016579
Nfr_c11500_g1_i1	phosphoribosyltransferase family protein isoform 1	GO:0009507 GO:0000287 GO:0004749 GO:0005524 GO:0016301 GO:0016757 GO:0006486 GO:0006783 GO:0009156 GO:0009165 GO:0016310
Nfr_c11504_g1_i1	PREDICTED: uncharacterized protein LOC103703380 isoform X2	GO:0005634 GO:0044212 GO:0000278 GO:0000724 GO:0006270 GO:0006275 GO:0006306 GO:0006342 GO:0007062 GO:0007129 GO:0007131 GO:0007140 GO:0008283 GO:0009555 GO:0009640 GO:0009909 GO:0010113 GO:0010332 GO:0010388 GO:0016444 GO:0016567 GO:0016572 GO:0016579 GO:0031047 GO:0032204 GO:0032504 GO:0042138 GO:0043247 GO:0043687 GO:0045893 GO:0048449 GO:0051567 GO:0051726
Nfr_c11505_g1_i1	suppressor-like protein	GO:0009536
Nfr_c11507_g2_i1	at1g03560-like protein	GO:0005515
Nfr_c11516_g1_i1	acetyltransferase-related family protein	GO:0016740 GO:0008152
Nfr_c11516_g2_i1	cas1 domain-containing protein 1-like	GO:0005783 GO:0005794 GO:0016740 GO:0008152 GO:0009737 GO:0009834 GO:0050832
Nfr_c11518_g1_i1	atp-dependent clp protease proteolytic subunit-related protein chloroplastic-like	GO:0004252 GO:0006508
Nfr_c11527_g1_i1	e3 ubiquitin-protein ligase rkp isoform x2	GO:0003824 GO:0005515 GO:0046872 GO:0044267
Nfr_c11528_g1_i1	probable chlorophyll b reductase chloroplastic isoform x1	GO:0009535 GO:0016021 GO:0042170 GO:0034256 GO:0010304 GO:0015996 GO:0055114
Nfr_c11531_g1_i1	wrky1- partial	GO:0003700 GO:0043565 GO:0006355
Nfr_c11532_g1_i1	serine threonine-protein kinase wnk-related	GO:0016301 GO:0016310
Nfr_c11538_g2_i1	protein chloroplastic	GO:0009536 GO:0016020 GO:0009657 GO:0016070
Nfr_c11545_g1_i1	pentatricopeptide repeat-containing protein chloroplastic	GO:0009507 GO:0000023 GO:0000272 GO:0006098 GO:0006655 GO:0009664 GO:0009902 GO:0010027 GO:0010075 GO:0019252 GO:0019288 GO:0034660 GO:0046777
Nfr_c11545_g2_i1	pentatricopeptide repeat-containing protein chloroplastic	GO:0009536 GO:0005982 GO:0006139 GO:0008654 GO:0009657 GO:0019682 GO:0044281 GO:0044723 GO:1901575
Nfr_c11551_g1_i1	abc transporter g family member 15-like	GO:0016020 GO:0005524 GO:0016887
Nfr_c11556_g1_i1	thioredoxin-like protein chloroplastic isoform x1	GO:0009507 GO:0010264
Nfr_c11559_g1_i1	e3 ubiquitin-protein ligase keg-like	GO:0009536 GO:0016301 GO:0016310
Nfr_c11560_g1_i1	probably inactive leucine-rich repeat receptor-like protein kinase at5g48380	GO:0016023 GO:0004672 GO:0005515 GO:0005524 GO:0006468
Nfr_c11561_g1_i1	alternative nad h dehydrogenase 1	GO:0016491 GO:0050660 GO:0055114
Nfr_c11563_g1_i1	double-stranded rna-binding protein 6	GO:0003723 GO:0035194 GO:0070918
Nfr_c11567_g1_i1	pantothenate kinase 1-like	GO:0004594 GO:0005524 GO:0015937 GO:0016310
Nfr_c11567_g1_i2	pantothenate kinase family protein	GO:0004594 GO:0005524 GO:0015937 GO:0016310
Nfr_c11569_g1_i1	tnf receptor-associated factor family protein	GO:0008270
Nfr_c11570_g1_i1	PREDICTED: 1-(5-phosphoribosyl)-5-	GO:0009507 GO:0003949 GO:0000105 GO:0007020
Nfr_c11571_g1_i1	nadph-dependent diflavin oxidoreductase 1	GO:0005634 GO:0005737 GO:0003958 GO:0005506 GO:0010181 GO:0050660 GO:0050661 GO:0000724 GO:0009640 GO:0009793 GO:0010212 GO:0010388 GO:0016226 GO:0016567 GO:0016571 GO:0016579 GO:0043687 GO:0045893 GO:0055114
Nfr_c11573_g1_i1	sphingolipid delta -desaturase des1-like	GO:0016021 GO:0042284 GO:0006633 GO:0009827 GO:0009860 GO:0030148 GO:0055114
Nfr_c11574_g1_i1	PREDICTED: uncharacterized protein LOC103695847	GO:0005783
Nfr_c11574_g1_i2	PREDICTED: uncharacterized protein LOC103695847	GO:0005783
Nfr_c11575_g1_i1	germin-like protein 8-14	GO:0030145 GO:0045735
Nfr_c11575_g2_i1	germin-like protein 8-14	GO:0005576 GO:0030145 GO:0045735
Nfr_c11578_g1_i1	sbp family protein	GO:0008270
Nfr_c11582_g1_i1	protein chloroplastic	GO:0009507 GO:0016021 GO:0000023 GO:0019252 GO:0043085
Nfr_c11582_g2_i1	protein chloroplastic	GO:0009536 GO:0016020 GO:0044262 GO:0044723 GO:0044763
Nfr_c11583_g1_i1	low quality protein: two-component response regulator arr1	GO:0003677 GO:0003682
Nfr_c11585_g1_i1	peroxisomal membrane protein 11-3-like	GO:0005779 GO:0016559
Nfr_c11589_g1_i1	probable aldehyde dehydrogenase isoform x1	GO:0005759 GO:0009507 GO:0003842 GO:0008270 GO:0016620 GO:0050897 GO:0010133 GO:0055114 GO:0072593
Nfr_c11590_g1_i2	ribulose-phosphate 3- chloroplastic isoform x2	GO:0016857 GO:0005975
Nfr_c11594_g1_i1	proline- glutamic acid- and leucine-rich protein 1	GO:0005488
Nfr_c11595_g1_i1	transcription factor bhlh106-like	GO:0046983
Nfr_c11596_g1_i1	probable galacturonosyltransferase-like 3	GO:0000139 GO:0016021 GO:0047262 GO:0045489
Nfr_c11600_g1_i1	PREDICTED: uncharacterized protein LOC103709052	GO:0030915 GO:0006281
Nfr_c11601_g2_i1	transcription factor rf2b	GO:0003700 GO:0043565 GO:0006355
Nfr_c11608_g1_i1	cell morphogenesis protein pag1 isoform x2	GO:0005886 GO:0005488 GO:0006487
Nfr_c11610_g1_i1	adiponectin receptor isoform x1	GO:0016021
Nfr_c11619_g1_i1	probable ribosome biogenesis protein rlp24	GO:0042254
Nfr_c11619_g2_i1	60s ribosomal protein	GO:0005730 GO:0022625 GO:0001510 GO:0006364
Nfr_c11628_g1_i1	protein phosphatase 2c 70 isoform x1	GO:0004722 GO:0005515 GO:0006470
Nfr_c11628_g2_i1	protein phosphatase 2c 70	GO:0005886 GO:0004722 GO:0019901 GO:0046872 GO:0000278 GO:0006396 GO:0006470 GO:0007165 GO:0009934 GO:0016310 GO:0042742
Nfr_c11642_g1_i1	adenylate kinase isoenzyme 6 homolog	GO:0005634 GO:0005739 GO:0004017 GO:0005524 GO:0016887 GO:0007275 GO:0040008 GO:0046939 GO:0080186
Nfr_c11645_g1_i1	e3 ubiquitin-protein ligase cop1 isoform x1	GO:0005515 GO:0008270
Nfr_c11645_g2_i1	e3 ubiquitin-protein ligase cop1 isoform x2	GO:0000152 GO:0005737 GO:0016604 GO:0080008 GO:0004842 GO:0008270 GO:0016874 GO:0042802 GO:0006281 GO:0009585 GO:0009641 GO:0009647 GO:0009649 GO:0010100 GO:0010119 GO:0016567 GO:0046283 GO:0048573
Nfr_c11649_g1_i1	arm repeat superfamily protein isoform partial	GO:0004842 GO:0016874 GO:0016567
Nfr_c11650_g1_i1	PREDICTED: uncharacterized protein LOC103707402	GO:0003676 GO:0004519 GO:0090305
Nfr_c11655_g1_i1	act domain containing with alternative splicing forms	GO:0016597 GO:0016779 GO:0008152
Nfr_c11660_g1_i1	polyneuridine-aldehyde esterase- partial	GO:0003824 GO:0006629
Nfr_c11660_g1_i2	polyneuridine-aldehyde esterase-like	GO:0003824 GO:0006629
Nfr_c11661_g1_i2	phosphatase 2c family protein isoform 1	GO:0005634 GO:0005737 GO:0004722 GO:0046872 GO:0006470 GO:0010200 GO:0061416
Nfr_c11664_g1_i1	PREDICTED: uncharacterized protein LOC103713919	GO:0005886
Nfr_c11666_g1_i2	cbl-interacting protein kinase 1-like	GO:0004674 GO:0005524 GO:0006468 GO:0007165
Nfr_c11667_g1_i1	kda heat shock peroxisomal-like	GO:0005777 GO:0006950
Nfr_c11668_g1_i1	photosystem i reaction center subunit chloroplastic-like	GO:0009522 GO:0016168 GO:0015979
Nfr_c11669_g1_i1	blue copper-like protein	GO:0005507 GO:0009055
Nfr_c11674_g1_i1	nudix hydrolase mitochondrial-like	GO:0016787 GO:0008152
Nfr_c11677_g2_i1	PREDICTED: uncharacterized protein LOC103722778 isoform X1	GO:0070569 GO:0016036 GO:0019375
Nfr_c11680_g1_i1	apo protein mitochondrial isoform x1	GO:0005739 GO:0003723
Nfr_c11680_g1_i2	apo protein mitochondrial isoform x1	GO:0005739 GO:0003723
Nfr_c11682_g1_i1	acyl-protein thioesterase 1-like	GO:0016787 GO:0008152
Nfr_c11685_g1_i1	thioredoxin-dependent peroxidase	GO:0004601 GO:0055114
Nfr_c11686_g1_i1	pin-like partial	GO:0016021 GO:0055085
Nfr_c11694_g1_i1	subtilisin-like protease	GO:0004252 GO:0006508
Nfr_c11695_g1_i1	methionine s-methyltransferase	GO:0005829 GO:0030170 GO:0030732 GO:0001887 GO:0009058 GO:0032259 GO:0046500
Nfr_c11697_g1_i1	probable transporter partial	GO:0016021 GO:0055085
Nfr_c11698_g1_i2	paladin isoform x1	GO:0005829
Nfr_c117_g2_i1	PREDICTED: uncharacterized protein LOC103716725	GO:0009965 GO:0016556 GO:0030154
Nfr_c11700_g1_i1	gtp1 obg family protein isoform 1	GO:0000287 GO:0003924 GO:0005525
Nfr_c11702_g1_i1	auxin transport protein big	GO:0016020 GO:0004842 GO:0008270 GO:0009733 GO:0009886 GO:0016567 GO:0044763 GO:0048364 GO:0065007
Nfr_c11716_g1_i1	glucose-inhibited division a family protein	GO:0050660 GO:0002098 GO:0042744
Nfr_c11718_g1_i1	cellulose synthase-like protein d2	GO:0016021 GO:0016760 GO:0030244
Nfr_c11719_g1_i1	chloroplastic group iia intron splicing facilitator chloroplastic-like	GO:0003723
Nfr_c11719_g2_i1	chloroplastic group iia intron splicing facilitator chloroplastic-like	GO:0003723
Nfr_c11721_g1_i1	transposon expressed	GO:0017053 GO:0007049
Nfr_c11724_g2_i1	mitochondrial-processing peptidase subunit alpha-like	GO:0005739 GO:0004222 GO:0046872 GO:0006508
Nfr_c11729_g2_i1	bile acid sodium symporter	GO:0009941 GO:0016021 GO:0008508 GO:0006814 GO:0015721
Nfr_c11731_g1_i1	probable phosphoinositide phosphatase sac9	GO:0042578 GO:0008152
Nfr_c11731_g2_i1	probable phosphoinositide phosphatase sac9	GO:0042578 GO:0008152
Nfr_c11734_g1_i1	asparagine--trna chloroplastic mitochondrial	GO:0005739 GO:0009570 GO:0003676 GO:0004816 GO:0005524 GO:0006421 GO:0048481
Nfr_c11735_g1_i1	PREDICTED: uncharacterized protein LOC103704767	GO:0044699
Nfr_c11736_g2_i1	PREDICTED: uncharacterized protein LOC103695464	GO:0009536 GO:0030163
Nfr_c11739_g1_i1	probable rna-dependent rna polymerase shl2-like	GO:0005634 GO:0003676 GO:0003968 GO:0009059 GO:0009616 GO:0010267 GO:0034654 GO:0035196 GO:0048366 GO:0048440 GO:0048544
Nfr_c11743_g1_i1	PREDICTED: uncharacterized protein LOC103704473 isoform X1	GO:0005515
Nfr_c11743_g1_i2	PREDICTED: uncharacterized protein LOC103704473 isoform X2	GO:0005515
Nfr_c11745_g1_i1	isovaleryl- dehydrogenase	GO:0005759 GO:0005524 GO:0008470 GO:0050660 GO:0006552 GO:0009744 GO:0009750 GO:0055114
Nfr_c11748_g1_i1	sterol regulatory element-binding protein site 2	GO:0019538
Nfr_c11751_g1_i1	receptor-like serine threonine kinase	GO:0005739 GO:0004674 GO:0005524 GO:0006468
Nfr_c11752_g1_i1	wd repeat-containing protein 11 isoform x3	GO:0005515
Nfr_c11755_g1_i1	PREDICTED: uncharacterized protein LOC103701674	GO:0016023
Nfr_c11760_g1_i1	dynamin-related protein 4a	GO:0003924 GO:0005525
Nfr_c11764_g1_i1	serine threonine-protein kinase atm	GO:0016772 GO:0097159 GO:1901363 GO:0006974 GO:0006996 GO:0007049 GO:0044238 GO:0044260 GO:0044710
Nfr_c11766_g1_i1	PREDICTED: uncharacterized protein LOC103717380 isoform X2	GO:0009055 GO:0015035 GO:0035556 GO:0045454 GO:0055114
Nfr_c11767_g1_i1	PREDICTED: uncharacterized protein LOC103697689	GO:0005515 GO:0008270
Nfr_c11770_g1_i1	probable trna-splicing endonuclease subunit sen2	GO:0000213 GO:0003676 GO:0006388 GO:0090501
Nfr_c11774_g1_i1	atp-dependent 6-phosphofructokinase 2-like	GO:0003872 GO:0005524 GO:0006002 GO:0006096 GO:0046835
Nfr_c11775_g1_i1	probable inactive purple acid phosphatase 1	GO:0003993 GO:0046872 GO:0016311
Nfr_c11777_g1_i1	probable alpha- -mannosyltransferase mnn10	GO:0016021 GO:0016758 GO:0008152
Nfr_c11777_g2_i1	probable alpha- -mannosyltransferase mnn10	GO:0016021 GO:0016758 GO:0008152
Nfr_c11779_g2_i1	PREDICTED: uncharacterized protein LOC103706695	GO:0005739 GO:0003747 GO:0006415
Nfr_c1178_g2_i1	homeobox protein ath1-like isoform x1	GO:0003677 GO:0006355
Nfr_c11780_g2_i1	inositol-pentakisphosphate 2-kinase isoform x1	GO:0005524 GO:0035299
Nfr_c11784_g1_i1	PREDICTED: uncharacterized protein LOC103706148	GO:0005515
Nfr_c11789_g1_i1	two pore calcium channel protein 1 isoform x1	GO:0016020 GO:0005245 GO:0006811 GO:0055085
Nfr_c11793_g1_i1	methylthioribose kinase isoform x1	GO:0046522 GO:0009086 GO:0016310
Nfr_c11795_g1_i1	gigantea	GO:0005654 GO:0005737 GO:0005982 GO:0006355 GO:0009409 GO:0009585 GO:0009637 GO:0009908 GO:0010218 GO:0010378 GO:0030154 GO:0042542 GO:0048578
Nfr_c11796_g1_i1	kh domain-containing protein at4g18375-like	GO:0003723
Nfr_c11797_g1_i1	glycolipid transfer protein family protein	GO:0005737 GO:0017089 GO:0051861 GO:0046836
Nfr_c11798_g2_i1	translocation -like	GO:0005886 GO:0016021 GO:0008565 GO:0015031
Nfr_c11800_g1_i1	f-box family	GO:0005515
Nfr_c11803_g1_i1	gtp-binding nuclear protein ran- partial	GO:0005634 GO:0005794 GO:0009506 GO:0016020 GO:0003924 GO:0005525 GO:0006406 GO:0006606 GO:0007264
Nfr_c11803_g2_i1	gtp-binding nuclear protein partial	GO:0005634 GO:0005794 GO:0009506 GO:0003924 GO:0005525 GO:0006406 GO:0006606 GO:0007264
Nfr_c11805_g1_i1	mitochondrial editing factor 9 isoform 1	GO:0005515
Nfr_c11806_g1_i1	protein root primordium defective 1	GO:0016787 GO:0008152
Nfr_c11809_g1_i1	solute carrier family 40 member chloroplastic isoform x1	GO:0009941 GO:0016021 GO:0005381 GO:0034755
Nfr_c11809_g2_i1	solute carrier family 40 member chloroplastic isoform x1	GO:0009941 GO:0016021 GO:0005381 GO:0034755
Nfr_c11814_g1_i2	abc transporter i family member chloroplastic	GO:0009507 GO:0000166 GO:0017111
Nfr_c11816_g1_i1	e3 ubiquitin-protein ligase rfwd3-like	GO:0005515
Nfr_c11816_g2_i1	e3 ubiquitin-protein ligase rfwd3-like	GO:0005515 GO:0008270
Nfr_c11817_g1_i1	PREDICTED: uncharacterized protein LOC103720194	GO:0009536
Nfr_c11817_g1_i2	PREDICTED: uncharacterized protein LOC103720194	GO:0009507
Nfr_c11821_g1_i1	oligosaccharyltransferase complex magnesium transporter family protein	GO:0005576 GO:0005886 GO:0008250 GO:0009507 GO:0005515 GO:0015157 GO:0006487 GO:0009627 GO:0034976
Nfr_c11827_g1_i1	abc transporter i family member 20 isoform x1	GO:0005524 GO:0016887
Nfr_c11829_g1_i1	b-cell receptor-associated protein 31-like	GO:0005783 GO:0016021 GO:0016023 GO:0006886
Nfr_c11839_g1_i1	vinorine synthase-like	GO:0016747
Nfr_c11840_g2_i1	calcium-binding mitochondrial carrier protein s -1-like isoform x4	GO:0005509
Nfr_c11844_g1_i1	PREDICTED: uncharacterized protein LOC103707358 isoform X3	GO:0005515
Nfr_c11852_g1_i1	chloride channel protein clc- expressed	GO:0016020 GO:0005247 GO:0006821 GO:0055085
Nfr_c11852_g2_i1	chloride channel protein clc-d isoform x2	GO:0005802 GO:0034707 GO:0005247 GO:0030554 GO:0007155 GO:0009826 GO:0010090 GO:0034765 GO:0044070 GO:0045010 GO:0048765 GO:0071555 GO:1902476
Nfr_c11854_g1_i1	mitochondrial uncoupling protein 5-like	GO:0016021 GO:0031966 GO:0006839 GO:0055085
Nfr_c11855_g1_i1	probable receptor-like protein kinase at5g47070	GO:0004672 GO:0005524 GO:0006468
Nfr_c11859_g2_i1	novel plant snare 11-like	GO:0005515
Nfr_c11860_g1_i1	low quality protein: formin-like protein 3	GO:0005819 GO:0005884 GO:0009524 GO:0009574 GO:0004721 GO:0008017 GO:0051015 GO:0009556 GO:0016311 GO:0045010
Nfr_c11862_g1_i1	PREDICTED: uncharacterized protein LOC103720797 isoform X1	GO:0016020
Nfr_c11871_g1_i1	--	GO:0016020 GO:0005215 GO:0006810
Nfr_c11879_g1_i1	rna polymerase ii transcription mediators isoform 1	GO:0016592 GO:0001104 GO:0006357
Nfr_c1188_g1_i2	trichohyalin isoform x3	GO:0000062
Nfr_c11883_g1_i1	nac domain-containing protein 43-like	GO:0003677 GO:0006355
Nfr_c11888_g1_i1	beta-ketoacyl-acp synthase ii	GO:0016740 GO:0008152
Nfr_c11889_g2_i1	f-box lrr-repeat protein 10	GO:0009536 GO:0005515 GO:0006486
Nfr_c11897_g1_i1	tetraspanin-19 isoform x1	GO:0016020
Nfr_c11900_g1_i1	pentatricopeptide repeat-containing protein at4g11690-like	GO:0005739
Nfr_c11909_g1_i1	pentatricopeptide repeat-containing protein at1g11290	GO:0009507 GO:0004519 GO:0016556 GO:0090305
Nfr_c11914_g1_i1	subtilisin-like protease	GO:0008233
Nfr_c11927_g1_i1	low quality protein: coatomer subunit gamma-2-like	GO:0005829 GO:0005886 GO:0009506 GO:0009507 GO:0030126 GO:0005198 GO:0006094 GO:0006487 GO:0006886 GO:0007010 GO:0010498 GO:0016192
Nfr_c11947_g1_i1	magnesium transporter -like family protein isoform 3	GO:0016020 GO:0046873 GO:0009697 GO:0009863 GO:0030001 GO:0030968 GO:0031348 GO:0045087 GO:0055085
Nfr_c11957_g1_i1	nuclear cap-binding protein subunit 2	GO:0005846 GO:0000166 GO:0000339 GO:0006355 GO:0035196 GO:0045292
Nfr_c11968_g1_i1	ethylene-responsive transcription factor 1-like	GO:0003700 GO:0006355
Nfr_c11974_g1_i1	probable monogalactosyldiacylglycerol synthase chloroplastic	GO:0005975 GO:0044255
Nfr_c11975_g1_i1	dna repair protein rad16 isoform x2	GO:0003677 GO:0005524
Nfr_c11975_g2_i1	atp-dependent helicase rhp16-like	GO:0003677 GO:0005515 GO:0005524 GO:0008270
Nfr_c11976_g1_i1	pentatricopeptide repeat-containing protein mitochondrial	GO:0005515
Nfr_c11978_g1_i1	1-phosphatidylinositol- -bisphosphate	GO:0008081 GO:0006629 GO:0007165
Nfr_c11979_g1_i1	copper-transporting p-type atpase	GO:0016020 GO:0000166 GO:0016787 GO:0046872 GO:0030001
Nfr_c11982_g1_i1	rna-directed dna methylation 4 isoform x2	GO:0009987 GO:0010468 GO:0044699
Nfr_c11991_g1_i1	btb poz domain-containing protein npy4-like	GO:0009958
Nfr_c11993_g1_i1	alpha tubulin	GO:0005874 GO:0003924 GO:0005200 GO:0005525 GO:0007017 GO:0051258
Nfr_c11997_g1_i1	5 -adenylylsulfate reductase-like 3	GO:0016021 GO:0016023 GO:0016853 GO:0008152 GO:0045454
Nfr_c12003_g1_i1	methyltransferase-like protein 10 isoform x2	GO:0005634 GO:0005829 GO:0008168 GO:0032259
Nfr_c12015_g1_i2	long-chain-alcohol oxidase fao4a-like	GO:0046577 GO:0050660 GO:0055114
Nfr_c12017_g1_i1	dipeptidyl-peptidase 5-like	GO:0008236 GO:0006508
Nfr_c12020_g1_i1	zinc finger ccch domain-containing protein 14	GO:0003723
Nfr_c12020_g2_i1	zinc finger ccch domain-containing protein 14-like	GO:0003723 GO:0046872
Nfr_c12024_g1_i1	gamma-tubulin complex component 5-like isoform x1	GO:0000922 GO:0005815 GO:0000226
Nfr_c12025_g1_i1	udp-glycosyltransferase 83a1-like	GO:0016758 GO:0008152
Nfr_c12026_g1_i1	serine threonine-protein kinase pbs1-like isoform x1	GO:0004674 GO:0005524 GO:0006468
Nfr_c12027_g1_i1	hexose carrier protein hex6-like	GO:0016021 GO:0016491 GO:0022891 GO:0055085
Nfr_c12029_g1_i1	bah and coiled-coil domain-containing protein 1-like	GO:0003682 GO:0008270
Nfr_c12033_g1_i1	aquaporin nip2-1-like	GO:0016021 GO:0005215 GO:0006810
Nfr_c12038_g1_i1	oxidoreductase family protein	GO:0005777 GO:0008270 GO:0016491 GO:0016747 GO:0055114
Nfr_c1204_g1_i1	ubiquitin carboxyl-terminal hydrolase 27	GO:0036459 GO:0006511
Nfr_c12041_g1_i1	uracil permease	GO:0009526 GO:0016020 GO:0015205 GO:0009411 GO:0009813 GO:0015851 GO:0043100
Nfr_c12042_g1_i1	probable trna modification gtpase partial	GO:0005739 GO:0003924 GO:0005515 GO:0005525 GO:0006400 GO:0006897 GO:0007264
Nfr_c12046_g1_i1	vesicle transport protein sft2b-like	GO:0016021 GO:0000394 GO:0006661 GO:0009086 GO:0016192
Nfr_c12048_g1_i1	probable protein s-acyltransferase 7 isoform x1	GO:0016020 GO:0008270 GO:0016746
Nfr_c12049_g1_i1	magnesium-chelatase subunit chli family protein	GO:0005524 GO:0016851 GO:0015979 GO:0015995
Nfr_c12051_g1_i1	translation initiation factor eif-2b epsilon subunit	GO:0003743 GO:0005515 GO:0016779 GO:0006413
Nfr_c12053_g1_i1	probable transcription factor kan2	GO:0005488 GO:0009987 GO:0048316 GO:0048440
Nfr_c12058_g1_i1	phosphatidylserine decarboxylase	GO:0005739 GO:0004609 GO:0008654
Nfr_c12068_g1_i1	tetratricopeptide repeat protein 13 isoform x1	GO:0005737 GO:0043231 GO:0016458 GO:0040029 GO:0042742 GO:0045892
Nfr_c12072_g1_i1	pentatricopeptide repeat-containing protein at1g09820	GO:0005739
Nfr_c12081_g1_i1	ycf15	GO:0009507
Nfr_c12081_g2_i1	hypothetical chloroplast rf21	GO:0009570 GO:0005524
Nfr_c12084_g1_i1	thylakoid lumenal 15 kda protein chloroplastic	GO:0009535 GO:0009543 GO:0006098 GO:0006636 GO:0009409 GO:0015979 GO:0015995 GO:0016117 GO:0019288 GO:0042742 GO:0043085
Nfr_c12093_g1_i1	peroxidase 5-like	GO:0005576 GO:0004601 GO:0020037 GO:0046872 GO:0006979 GO:0042744 GO:0055114
Nfr_c1210_g1_i1	protein lutein deficient chloroplastic	GO:0031969 GO:0005506 GO:0009055 GO:0010291 GO:0016705 GO:0020037 GO:0000023 GO:0006636 GO:0006655 GO:0015995 GO:0016123 GO:0019252 GO:0019288 GO:0043085 GO:0055114
Nfr_c12111_g1_i1	ubiquitin-associated translation elongation factor ef1b protein	GO:0005515
Nfr_c12116_g1_i1	protein kinase superfamily protein	GO:0016301
Nfr_c12119_g1_i1	thioredoxin-like 1- chloroplastic	GO:0009536 GO:0015035 GO:0006662 GO:0045454 GO:0055114
Nfr_c12119_g1_i2	thioredoxin-like 1- chloroplastic	GO:0015035 GO:0006662 GO:0045454
Nfr_c12120_g1_i1	myb-like protein x-like isoform x3	GO:0000394 GO:0009086
Nfr_c12124_g1_i1	e3 ubiquitin-protein ligase fancl-like	GO:0043240 GO:0004842 GO:0006281
Nfr_c12125_g1_i1	subtilisin-like protease	GO:0004252 GO:0006508
Nfr_c12132_g1_i1	initiator trna phosphoribosyl transferase family protein isoform 4	GO:0043399 GO:0019988
Nfr_c12138_g1_i1	beta-hexosaminidase 1-like	GO:0005773 GO:0005829 GO:0009505 GO:0004563 GO:0005975
Nfr_c12139_g1_i1	glyceraldehyde-3-phosphate dehydrogenase	GO:0016620 GO:0050661 GO:0051287 GO:0006006 GO:0055114
Nfr_c12140_g1_i2	r2r3-myb transcription	GO:0003677 GO:0003682
Nfr_c12142_g1_i1	myst-like histone acetyltransferase 1	GO:0005634 GO:0005739 GO:0004402 GO:0046872 GO:0006355 GO:0016573
Nfr_c12145_g1_i1	nucleoporin 155	GO:0005643 GO:0017056 GO:0006913
Nfr_c12145_g1_i3	nucleoporin 155	GO:0005643 GO:0017056 GO:0006913
Nfr_c12146_g1_i1	small rna 2 -o-methyltransferase-like isoform x1	GO:0005739 GO:0008168
Nfr_c12147_g1_i1	tubulin--tyrosine ligase-like protein 12	GO:0006464
Nfr_c1215_g1_i1	dna-directed rna polymerases iv and v subunit 9a	GO:0005634 GO:0003677 GO:0003899 GO:0008270 GO:0006351
Nfr_c12152_g2_i1	protein phosphatase 2c 32 isoform x1	GO:0003824 GO:0008152
Nfr_c12158_g1_i1	pyruvate cytosolic isozyme	GO:0000287 GO:0004743 GO:0030955 GO:0006096 GO:0016310
Nfr_c12164_g1_i1	cytochrome b-c1 complex subunit 9-like	GO:0005750 GO:0006122
Nfr_c12165_g1_i1	protein translation factor sui1 homolog	GO:0003743 GO:0006413
Nfr_c12165_g1_i2	protein translation factor sui1 homolog	GO:0003743 GO:0006413
Nfr_c1217_g1_i1	fertilization independent endosperm protein	GO:0005677 GO:0043078 GO:0003700 GO:0005515 GO:0006349 GO:0006355 GO:0010048 GO:0016571 GO:2000014
Nfr_c12170_g1_i1	pentatricopeptide repeat-containing protein at2g32630-like	GO:0005515
Nfr_c12171_g1_i1	serine-threonine protein plant-	GO:0003824 GO:0005515
Nfr_c12174_g1_i1	26s proteasome non-atpase regulatory subunit 2 homolog a-like	GO:0000502 GO:0030234 GO:0042176 GO:0050790
Nfr_c12177_g1_i1	thimet oligopeptidase-like	GO:0004222 GO:0046872 GO:0006508 GO:0007129 GO:0007131 GO:0009909 GO:0016570 GO:0019243 GO:0031507 GO:0042138 GO:0045787 GO:0048449
Nfr_c12180_g1_i1	hat transposon superfamily	GO:0009522 GO:0016021 GO:0003677 GO:0046983 GO:0015979
Nfr_c12182_g1_i1	protein transport protein sec23 isoform x1	GO:0030127 GO:0008270 GO:0006886 GO:0006888
Nfr_c12187_g1_i1	subtilisin-like protease	GO:0004252 GO:0006508
Nfr_c12187_g2_i1	subtilisin-like protease	GO:0004252 GO:0006508
Nfr_c12189_g1_i1	prolyl 3-hydroxylase 1	GO:0009536 GO:0005506 GO:0016706 GO:0031418 GO:0055114
Nfr_c12189_g2_i1	prolyl 3-hydroxylase 1	GO:0016491
Nfr_c12191_g1_i1	hippocampus abundant transcript-like protein 1 isoform x1	GO:0016021 GO:0005215 GO:0055085
Nfr_c12195_g1_i1	btb poz domain-containing protein at5g03250-like	GO:0005515
Nfr_c12198_g1_i1	mitochondrial substrate carrier family protein c-like isoform x1	GO:0016021 GO:0005509 GO:0055085
Nfr_c12202_g1_i1	5 -methylthioadenosine s-adenosylhomocysteine nucleosidase 2-like	GO:0003824 GO:0009116
Nfr_c12203_g1_i1	oleoyl-acyl carrier protein chloroplastic-like	GO:0016790 GO:0006633
Nfr_c12207_g1_i1	somatic embryogenesis receptor-like kinase 1 isoform 2	GO:0016020 GO:0000166 GO:0004672 GO:0016310
Nfr_c12208_g1_i1	udp-apiose xylose synthase	GO:0003824 GO:0050662 GO:0008152
Nfr_c12214_g1_i1	glucan endo- -beta-glucosidase 7-like	GO:0005975
Nfr_c12217_g1_i1	tata-binding related factor of subunit 20 of mediator complex	GO:0016592 GO:0001104 GO:0006357
Nfr_c12218_g1_i1	minor allergen alt a 7-like	GO:0010181 GO:0016491 GO:0045892 GO:0055114
Nfr_c12218_g2_i1	minor allergen alt a 7-like	GO:0010181 GO:0016491 GO:0045892 GO:0055114
Nfr_c12222_g1_i1	late embryogenesis abundant protein	GO:0009269
Nfr_c12229_g1_i1	pentatricopeptide repeat-containing protein chloroplastic	GO:0009507 GO:0019843 GO:0009553 GO:0009555 GO:0009790 GO:0048868
Nfr_c12234_g1_i1	gdsl esterase lipase cprd49-like	GO:0016788 GO:0006629
Nfr_c12235_g1_i1	PREDICTED: uncharacterized protein LOC103718646 isoform X1	GO:0003723 GO:0004525 GO:0006396 GO:0090502
Nfr_c12235_g1_i2	PREDICTED: uncharacterized protein LOC103718646 isoform X1	GO:0003723 GO:0004525 GO:0006396 GO:0090502
Nfr_c12236_g1_i1	calcium-dependent protein kinase 28-like	GO:0004674 GO:0005509 GO:0005524 GO:0006468
Nfr_c12238_g1_i1	probable splicing factor 3a subunit 1 isoform x2	GO:0003723 GO:0006396
Nfr_c12242_g1_i1	pentatricopeptide repeat-containing	GO:0005739
Nfr_c12245_g1_i1	PREDICTED: uncharacterized protein LOC103714423	GO:0005759
Nfr_c12245_g1_i2	PREDICTED: uncharacterized protein LOC103714423	GO:0005759
Nfr_c12246_g2_i1	pentatricopeptide repeat-containing protein	GO:0005739
Nfr_c12247_g1_i1	exonuclease mut-7-like protein	GO:0003676 GO:0008408 GO:0090305
Nfr_c12255_g1_i1	o-fucosyltransferase family protein	GO:0016757 GO:0008152
Nfr_c12258_g2_i1	21 kda	GO:0004857 GO:0030599 GO:0043086
Nfr_c12259_g1_i1	plastidial pyruvate kinase 2-like	GO:0005739 GO:0009570 GO:0000287 GO:0004743 GO:0005524 GO:0030955 GO:0006096 GO:0006633 GO:0010431 GO:0016310
Nfr_c12259_g2_i1	plastidial pyruvate kinase 2-like	GO:0005739 GO:0009570 GO:0000287 GO:0004743 GO:0005524 GO:0030955 GO:0006096 GO:0006633 GO:0010431 GO:0016310
Nfr_c12267_g1_i1	PREDICTED: LOW QUALITY PROTEIN: uncharacterized protein LOC103697147	GO:0009536
Nfr_c12268_g2_i1	PREDICTED: uncharacterized protein LOC103723499	GO:0004553 GO:0005975
Nfr_c12269_g1_i1	aaa-type atpase family protein	GO:0000502 GO:0005618 GO:0005730 GO:0005829 GO:0005886 GO:0009506 GO:0005524 GO:0016887 GO:0030163 GO:0030244 GO:0048193
Nfr_c12271_g1_i1	nuclear transport factor 2 family protein	GO:0005622 GO:0006810
Nfr_c12271_g1_i2	nuclear transport factor 2 family protein	GO:0005622 GO:0006810
Nfr_c12272_g1_i1	n-alpha-acetyltransferase partial	GO:0016740
Nfr_c12272_g1_i2	uncharacterized n-acetyltransferase st0258	GO:0008080
Nfr_c12276_g1_i1	calcium-dependent calmodulin-independent protein kinase cdpk-like	GO:0004672 GO:0005524 GO:0006468
Nfr_c12282_g1_i1	serine transhydroxymethyltransferase 1 isoform 1	GO:0004372 GO:0008168 GO:0030170 GO:0006544 GO:0006563 GO:0032259 GO:0035999
Nfr_c12282_g2_i1	serine hydroxymethyltransferase 2 isoform 1	GO:0004372 GO:0008168 GO:0030170 GO:0006544 GO:0006563 GO:0032259 GO:0035999
Nfr_c12291_g1_i1	homeobox protein hox1a	GO:0003677
Nfr_c12292_g1_i1	PREDICTED: uncharacterized protein LOC103714342	GO:0004222 GO:0006364 GO:0006508
Nfr_c12298_g1_i1	cwf19-like protein 2-like	GO:0003824 GO:0009628 GO:0030154 GO:0033036 GO:0044238 GO:0044260 GO:0048316 GO:0048507 GO:0048609 GO:0050793 GO:0050794
Nfr_c12299_g1_i1	probable purine permease 11	GO:0016021 GO:0005215
Nfr_c1230_g1_i1	protein stichel	GO:0097159 GO:1901363 GO:0006259 GO:0034645
Nfr_c12301_g1_i1	aminoacyl trna synthase complex-interacting multifunctional protein 1	GO:0005739 GO:0009507 GO:0000049
Nfr_c12312_g1_i1	uncharacterized transporter ybr287w-like	GO:0016021 GO:0055085
Nfr_c12314_g2_i1	plastid division protein pdv2-like	GO:0009536 GO:0016020
Nfr_c12322_g1_i1	3beta-hydroxysteroid-dehydrogenase decarboxylase isoform 1 isoform x1	GO:0016020 GO:0003854 GO:0016853 GO:0006694 GO:0055114
Nfr_c12323_g2_i1	aldehyde dehydrogenase family 2 member mitochondrial-like	GO:0004029 GO:0055114
Nfr_c12328_g1_i1	rna ligase isoform 2	GO:0016874 GO:0097159 GO:1901363 GO:0010467 GO:0044238 GO:0044260
Nfr_c12337_g1_i1	phagocytic receptor 1b	GO:0016021
Nfr_c12339_g1_i1	scarecrow-like protein 3	GO:0005634 GO:0000989
Nfr_c12341_g1_i1	gdsl esterase lipase at3g26430-like	GO:0016788 GO:0006629
Nfr_c12342_g1_i1	ribosomal rna small subunit methyltransferase e	GO:0008168 GO:0032259
Nfr_c12345_g1_i1	armadillo repeat-containing protein 6	GO:0005488
Nfr_c12346_g1_i1	pentatricopeptide repeat-containing protein chloroplastic	GO:0007275 GO:0048856
Nfr_c12347_g1_i1	pentatricopeptide repeat-containing protein mitochondrial	GO:0005515
Nfr_c12348_g1_i1	peroxisomal -2-hydroxy-acid oxidase glo5	GO:0010181 GO:0052852 GO:0052853 GO:0052854 GO:0055114
Nfr_c12351_g1_i2	plastidial pyruvate kinase chloroplastic-like isoform x1	GO:0009536 GO:0016301 GO:0046872 GO:0044237
Nfr_c12357_g2_i1	PREDICTED: uncharacterized protein LOC103699304	GO:0005739 GO:0003690 GO:0006355
Nfr_c12363_g1_i1	proline-rich receptor-like protein kinase partial	GO:0009536
Nfr_c12365_g1_i1	rab3 gtpase-activating protein catalytic subunit isoform 1	GO:0005096
Nfr_c12366_g1_i1	casp-like protein rcom_0864260	GO:0016020
Nfr_c12371_g1_i1	3-hydroxyisobutyryl- hydrolase-like protein mitochondrial isoform x1	GO:0003824 GO:0008152
Nfr_c12375_g2_i1	trigger factor-like protein chloroplastic isoform x1	GO:0009570 GO:0009941 GO:0003755 GO:0000023 GO:0000413 GO:0006457 GO:0009902 GO:0010027 GO:0010103 GO:0015031 GO:0016117 GO:0016556 GO:0019252 GO:0019288 GO:0034660
Nfr_c12377_g1_i1	beta-amylase chloroplastic	GO:0016787 GO:0008152
Nfr_c12380_g1_i2	cleavage and polyadenylation specificity factor 73 kda subunit-ii	GO:0005634 GO:0004518 GO:0008270 GO:0006397 GO:0010197 GO:0090305
Nfr_c12381_g1_i1	PREDICTED: uncharacterized protein LOC103724042 isoform X3	GO:0003824 GO:0030170 GO:0008152
Nfr_c12384_g1_i1	60s ribosomal protein l30-like	GO:0005840 GO:0003735 GO:0006412
Nfr_c12385_g1_i2	PREDICTED: nucleolin	GO:0097159 GO:1901363
Nfr_c12386_g1_i1	dead h (asp-glu-ala-asp his) box polypeptide 8 (rna helicase)	GO:0005739 GO:0003676 GO:0005524 GO:0008026 GO:0008270 GO:0008152
Nfr_c12386_g2_i1	dead h (asp-glu-ala-asp his) box polypeptide 8 (rna helicase)	GO:0005488
Nfr_c12388_g2_i1	gcn5-related n-acetyltransferase family protein	GO:0005768 GO:0005802 GO:0005886 GO:0016740 GO:0006084 GO:0009663 GO:0009737 GO:0009744 GO:0009749 GO:0009750 GO:0009826 GO:0009831 GO:0016126 GO:0016132 GO:0030244 GO:0048193
Nfr_c12389_g1_i1	signal recognition srp54 subunit protein	GO:0048500 GO:0003924 GO:0005525 GO:0008312 GO:0006614
Nfr_c12399_g1_i1	mrna capping enzyme family protein isoform 1	GO:0005634 GO:0003723 GO:0004482 GO:0006370 GO:0015824 GO:0036265
Nfr_c124_g1_i1	ubiquitin-conjugating enzyme e2 2-like	GO:0016881 GO:0008152
Nfr_c12405_g1_i1	pleiotropic drug resistance protein 6	GO:0005886 GO:0016021 GO:0005524 GO:0016887 GO:0006855 GO:0042335
Nfr_c12408_g1_i1	soul heme-binding family protein isoform 1	GO:0009535 GO:0010287
Nfr_c12409_g1_i1	nac transcription factor 25-like	GO:0006355 GO:0044699 GO:0048856
Nfr_c12411_g1_i1	l-arabinokinase-like isoform x2	GO:0005737 GO:0005524 GO:0016301 GO:0016773 GO:0016310
Nfr_c12413_g1_i1	sorbitol dehydrogenase-like	GO:0008270 GO:0016491 GO:0055114
Nfr_c12414_g1_i1	annexin d8-like	GO:0005509 GO:0005544
Nfr_c12416_g1_i1	PREDICTED: uncharacterized protein LOC103720851	GO:0009507 GO:0005515
Nfr_c12418_g1_i1	protein aspartic protease in guard cell 2-like	GO:0004190 GO:0006508
Nfr_c1242_g1_i1	PREDICTED: uncharacterized protein LOC103714791	GO:0044434
Nfr_c12422_g1_i1	serine hydroxymethyltransferase 7-like	GO:0004372 GO:0008168 GO:0030170 GO:0006544 GO:0006563 GO:0032259 GO:0035999
Nfr_c12423_g1_i1	beta-galactosidase 2-like	GO:0048046 GO:0004565 GO:0030246 GO:0005975
Nfr_c12423_g2_i1	beta-galactosidase 2-like	GO:0004565 GO:0030246 GO:0005975
Nfr_c12430_g2_i1	serpin-zxa- partial	GO:0005615
Nfr_c12431_g1_i1	transcription-repair-coupling factor-like	GO:0003676 GO:0005524 GO:0008026 GO:0006281 GO:0006783
Nfr_c12433_g1_i1	glycine-rich rna-binding protein 10-like	GO:0000166 GO:0003676
Nfr_c12435_g1_i1	probable lrr receptor-like serine threonine-protein kinase partial	GO:0004672 GO:0016310
Nfr_c12441_g1_i1	sphingolipid delta -desaturase des1-like	GO:0016021 GO:0042284 GO:0006633 GO:0009827 GO:0009860 GO:0030148 GO:0055114
Nfr_c12443_g1_i1	origin recognition complex 1 family protein	GO:0043167
Nfr_c12443_g2_i1	origin recognition complex subunit 1-like isoform 1	GO:0003682 GO:0005515 GO:0005524 GO:0008270
Nfr_c12444_g1_i1	elmo domain-containing protein a-like	GO:0005856 GO:0006909
Nfr_c12445_g1_i1	PREDICTED: uncharacterized protein LOC103715238	GO:0005739 GO:0003690 GO:0006355
Nfr_c12445_g2_i1	PREDICTED: uncharacterized protein LOC103715238	GO:0005739 GO:0003690 GO:0006355
Nfr_c12446_g1_i1	PREDICTED: uncharacterized protein LOC103702114 isoform X2	GO:0009536 GO:0016787 GO:0008152
Nfr_c12456_g1_i1	pentatricopeptide repeat-containing protein	GO:0005739 GO:0009534 GO:0005515
Nfr_c12462_g1_i1	pentatricopeptide repeat-containing protein at3g02330	GO:0005739
Nfr_c12468_g1_i1	peroxidase 17-like	GO:0005576 GO:0005773 GO:0005829 GO:0016023 GO:0004601 GO:0020037 GO:0046872 GO:0006979 GO:0009855 GO:0009944 GO:0010014 GO:0010075 GO:0042744 GO:0055114
Nfr_c12469_g1_i1	sterol 3-beta-glucosyltransferase ugt80a2-like	GO:0005886 GO:0051507 GO:0016126 GO:0030259 GO:0048316
Nfr_c12469_g2_i1	udp-glycosyltransferase superfamily protein isoform 4	GO:0016758 GO:0030259
Nfr_c12470_g1_i1	dna (cytosine-5)-methyltransferase drm2-like	GO:0003677 GO:0008168 GO:0006306
Nfr_c12478_g1_i1	phospholipase a i isoform x2	GO:0006629
Nfr_c12484_g1_i1	protein hgv2 isoform x3	GO:0007275 GO:0016458 GO:0040029
Nfr_c12485_g1_i1	amino acid permease 6-like	GO:0016021
Nfr_c12487_g1_i1	f-box protein at2g32560-like	GO:0005515
Nfr_c12488_g1_i2	protein phosphatase pp2a regulatory subunit	GO:0050789
Nfr_c12490_g1_i1	dea(d h)-box rna helicase family protein isoform 4	GO:0003676 GO:0004386 GO:0005524 GO:0008152
Nfr_c12490_g2_i1	atp-dependent rna helicase dhx36	GO:0004386 GO:0008152
Nfr_c12494_g1_i1	glucan endo- -beta-glucosidase 3-like	GO:0004553 GO:0005975
Nfr_c12494_g2_i1	glucan endo- -beta-glucosidase 3-like	GO:0016023 GO:0004553 GO:0005975
Nfr_c12498_g1_i1	valine--trna partial	GO:0005739 GO:0002161 GO:0004832 GO:0005524 GO:0006438 GO:0006450
Nfr_c12501_g1_i1	inactive beta-amylase 9	GO:0016161 GO:0000272
Nfr_c12504_g2_i1	pentatricopeptide repeat-containing protein at2g20540	GO:0005739 GO:0080156
Nfr_c12506_g1_i1	zeaxanthin chloroplastic-like isoform x1	GO:0016491 GO:0055114
Nfr_c12508_g2_i1	actin-related protein c3 isoform partial	GO:0005737 GO:0005885 GO:0003779 GO:0005198 GO:0009407 GO:0034314
Nfr_c1251_g1_i1	xyloglucan endotransglucosylase hydrolase	GO:0005618 GO:0048046 GO:0004553 GO:0016762 GO:0006073 GO:0071555
Nfr_c12510_g1_i1	probable polygalacturonase isoform x4	GO:0004650 GO:0005975
Nfr_c12512_g1_i1	sulfate transporter chloroplastic-like	GO:0016020 GO:0015116 GO:0008272 GO:0055085
Nfr_c12512_g2_i1	sulfate transporter chloroplastic-like	GO:0016021 GO:0008271 GO:1902358
Nfr_c12523_g1_i1	pentatricopeptide repeat-containing protein mitochondrial	GO:0005515
Nfr_c12526_g1_i1	cationic amino acid transporter vacuolar-like	GO:0016021 GO:0015171 GO:0003333
Nfr_c12527_g1_i1	transducin wd40 repeat-like superfamily	GO:0008352 GO:0008017 GO:0051013
Nfr_c1253_g2_i1	annexin d3	GO:0005773 GO:0005509 GO:0005544
Nfr_c12531_g1_i1	transketolase 1	GO:0004802 GO:0008152
Nfr_c12531_g2_i1	PREDICTED: transketolase, chloroplastic	GO:0009536 GO:0004802 GO:0008152
Nfr_c12534_g1_i1	nuclear pore complex protein nup155-like	GO:0005643 GO:0017056 GO:0006913
Nfr_c12535_g1_i1	PREDICTED: uncharacterized protein LOC103712027	GO:0005739 GO:0003690 GO:0006355
Nfr_c12537_g1_i1	p-loop containing nucleoside triphosphate hydrolases superfamily protein isoform 2	GO:0005525
Nfr_c12538_g1_i1	receptor homology transmembrane domain- and ring domain-containing protein 1-like isoform x2	GO:0005515 GO:0008270
Nfr_c12539_g1_i1	u-box domain-containing protein kinase family isoform 1	GO:0004672 GO:0004842 GO:0005524 GO:0006468 GO:0006950 GO:0016567
Nfr_c12539_g1_i2	u-box domain-containing protein kinase family isoform 1	GO:0004672 GO:0004842 GO:0005524 GO:0006468 GO:0006950 GO:0016567
Nfr_c12541_g1_i1	protein nrt1 ptr family -like	GO:0016020 GO:0005215 GO:0006810
Nfr_c12541_g2_i1	protein nrt1 ptr family -like	GO:0016020 GO:0005215 GO:0006810
Nfr_c12542_g1_i1	40s ribosomal protein s11-like	GO:0005840 GO:0003735 GO:0006412
Nfr_c12542_g2_i1	40s ribosomal protein s11-like	GO:0005840 GO:0003735 GO:0006412
Nfr_c12543_g2_i1	transcription factor hbp-1a-like isoform x1	GO:0005634 GO:0003677 GO:0006355
Nfr_c12545_g1_i1	hypothetical protein CL516Contig1_07, partial	GO:0016020 GO:0004427 GO:0009678 GO:0008152 GO:0015992 GO:0055085
Nfr_c12550_g2_i1	carotenoid cleavage dioxygenase 1	GO:0005737 GO:0046872 GO:0051213 GO:0055114
Nfr_c12554_g2_i1	PREDICTED: uncharacterized protein LOC103706004	GO:0009941 GO:0016787 GO:0016556
Nfr_c12556_g1_i1	fkbp-like peptidyl-prolyl cis-trans isomerase family protein isoform partial	GO:0009543 GO:0003755 GO:0000413 GO:0006457
Nfr_c12558_g1_i1	PREDICTED: uncharacterized protein LOC103711369	GO:0005876 GO:0051011 GO:0051225
Nfr_c12558_g2_i1	PREDICTED: uncharacterized protein LOC103711369	GO:0051225
Nfr_c12565_g1_i1	endoglucanase 11-like	GO:0008810 GO:0030245
Nfr_c12577_g1_i1	probable transcription factor kan2	GO:0003677
Nfr_c12578_g1_i1	cyclophilin-like peptidyl-prolyl cis-trans isomerase family protein	GO:0003755 GO:0000413 GO:0006457
Nfr_c12584_g1_i1	forever young oxidoreductase	GO:0016491 GO:0008152
Nfr_c12584_g1_i2	retinol dehydrogenase 12-like	GO:0016491 GO:0055114
Nfr_c12587_g1_i1	map3k protein kinase(mitogen-activated protein kinase)	GO:0016772
Nfr_c12589_g1_i1	ring-h2 finger protein atl14-like	GO:0005515 GO:0008270
Nfr_c12599_g1_i1	dol-p-glc:glc man c -pp-dol alpha- -glucosyltransferase isoform x4	GO:0016021 GO:0016758 GO:0008152
Nfr_c1260_g1_i1	tetratricopeptide repeat -like superfamily protein	GO:0005515
Nfr_c12602_g1_i1	coatomer subunit epsilon-1-like	GO:0005198 GO:0006890
Nfr_c12606_g1_i1	protein set domain group 40 isoform x2	GO:0005515
Nfr_c12607_g1_i1	PREDICTED: uncharacterized protein LOC103707634	GO:0016021
Nfr_c12608_g1_i1	uncharacterized acetyltransferase at3g50280	GO:0016747 GO:0008152
Nfr_c12612_g1_i1	nucleotide binding	GO:0005515
Nfr_c12615_g2_i1	pentatricopeptide repeat-containing protein	GO:0005515
Nfr_c12617_g1_i1	PREDICTED: uncharacterized protein LOC103705128 isoform X1	GO:0009941
Nfr_c12619_g1_i1	PREDICTED: uncharacterized protein LOC101786986	GO:0016023
Nfr_c12621_g2_i1	e3 ubiquitin-protein ligase hakai	GO:0046872
Nfr_c12623_g1_i1	mtbc1_vitvi ame: full=probable bifunctional methylthioribulose-1-phosphate dehydratase enolase-phosphatase e1 1 includes: ame: full=methylthioribulose-1-phosphate dehydratase short=mtru-1-p dehydratase includes: ame: full=enolase-phosphatase e1 ame: full= -diketo-5-methylthio-1-phosphopentane phosphatase	GO:0005829 GO:0009570 GO:0000287 GO:0008270 GO:0043715 GO:0043716 GO:0043874 GO:0046570 GO:0016311 GO:0019284 GO:0019509
Nfr_c12624_g2_i1	nifu-like protein chloroplastic	GO:0009507 GO:0005488
Nfr_c12625_g1_i1	cysteine proteinases superfamily isoform 3	GO:0008234 GO:0006508
Nfr_c12628_g1_i1	pap-specific phosphatase hal2-like	GO:0004441 GO:0008441 GO:0046872 GO:0006790 GO:0016311 GO:0046854
Nfr_c12629_g1_i1	alanine--glyoxylate aminotransferase 2 homolog mitochondrial-like	GO:0005739 GO:0005774 GO:0008270 GO:0008453 GO:0030170 GO:0009853 GO:0019544
Nfr_c12629_g2_i1	alanine--glyoxylate aminotransferase 2 homolog mitochondrial-like	GO:0005739 GO:0005774 GO:0008270 GO:0008453 GO:0030170 GO:0009853 GO:0019544
Nfr_c12639_g1_i1	gdp-mannose transporter gonst1	GO:0000139 GO:0016021 GO:0005458 GO:0008643 GO:0015784 GO:1901679
Nfr_c1264_g1_i1	galactinol--sucrose galactosyltransferase	GO:0009507 GO:0047274 GO:0005975 GO:0009737
Nfr_c12643_g1_i1	ring-h2 finger protein atl46-like	GO:0005515 GO:0008270
Nfr_c12645_g2_i1	transcriptional regulator family protein	GO:0003824 GO:0008152
Nfr_c12646_g2_i1	low quality protein: anaphase-promoting complex subunit 5	GO:0007049 GO:0044238 GO:0044260 GO:0050794
Nfr_c12648_g1_i1	pentatricopeptide repeat-containing protein mitochondrial	GO:0005739
Nfr_c12649_g1_i1	f-box protein at5g06550	GO:0005634 GO:0000987 GO:0005515 GO:0006355 GO:0006626 GO:0007166 GO:0009909 GO:0010030 GO:0043985
Nfr_c12649_g2_i1	f-box protein at5g06550	GO:0005634 GO:0009536 GO:0000987 GO:0006355 GO:0006626 GO:0009909 GO:0010030 GO:0043985
Nfr_c1265_g1_i2	septin and tuftelin-interacting protein 1 homolog 1	GO:0005634 GO:0003677 GO:0006355
Nfr_c12651_g1_i1	probable serine protease eda2 isoform x4	GO:0008236 GO:0006508
Nfr_c12652_g1_i1	adenine nucleotide alpha hydrolase superfamily protein	GO:0005737 GO:0005524 GO:0016787 GO:0016879 GO:0008033 GO:0048856
Nfr_c12653_g1_i1	pentatricopeptide repeat-containing protein	GO:0005739
Nfr_c12658_g1_i1	low molecular weight protein-tyrosine-phosphatase slr0328	GO:0004725 GO:0035335
Nfr_c1266_g1_i1	u-box domain-containing protein 45-like	GO:0003824 GO:0005488
Nfr_c12661_g1_i1	cyanidin 3-o-rutinoside 5-o-glucosyltransferase-like	GO:0016758 GO:0008152
Nfr_c12663_g1_i1	probable long-chain-alcohol o-fatty-acyltransferase 4	GO:0047196
Nfr_c12666_g1_i1	methyltransferase-like protein 13	GO:0008168 GO:0008152
Nfr_c12671_g1_i1	phosphatidylinositol -trisphosphate 3-phosphatase and dual-specificity protein phosphatase pten-like	GO:0016791
Nfr_c12671_g1_i2	phosphatidylinositol -trisphosphate 3-phosphatase and dual-specificity protein phosphatase pten-like	GO:0016791
Nfr_c12672_g1_i1	PREDICTED: uncharacterized protein At4g15545 isoform X1	GO:0016021 GO:0022857 GO:0009628 GO:0044237 GO:0044699 GO:0050789
Nfr_c12676_g1_i1	wd40 repeat-containing protein smu1-like	GO:0005515
Nfr_c12679_g1_i1	wd repeat-containing protein 89 homolog	GO:0000398 GO:0001510 GO:0051604
Nfr_c12682_g1_i1	heavy metal transport detoxification superfamily protein isoform 1	GO:0046872 GO:0030001
Nfr_c12684_g1_i1	autophagy-related protein 8c-like	GO:0000421 GO:0005874 GO:0033110 GO:0006914 GO:0015031
Nfr_c12687_g1_i1	myb-related protein myb4-like	GO:0003677 GO:0003682
Nfr_c12693_g2_i1	PREDICTED: uncharacterized protein LOC103711763	GO:0044464
Nfr_c12695_g1_i1	cytochrome p450 71a1-like	GO:0016020 GO:0043231 GO:0005506 GO:0016705 GO:0020037 GO:0055114
Nfr_c12697_g1_i1	protein translocase subunit chloroplastic isoform x1	GO:0016020 GO:0005524 GO:0006605 GO:0017038
Nfr_c12698_g1_i1	exosome complex component rrp4 isoform x1	GO:0000178 GO:0005739 GO:0005840 GO:0003723 GO:0003735 GO:0006412 GO:0009561
Nfr_c12699_g1_i1	PREDICTED: membrin-11-like	GO:0000139 GO:0005795 GO:0005484 GO:0015031
Nfr_c12699_g1_i2	PREDICTED: membrin-11-like	GO:0000139 GO:0005795 GO:0005484 GO:0015031
Nfr_c127_g1_i1	receptor-like protein kinase at4g00960 isoform x1	GO:0004674 GO:0005524 GO:0006468
Nfr_c127_g2_i1	receptor-like protein kinase at4g00960 isoform x1	GO:0004672 GO:0005524 GO:0006468
Nfr_c12702_g1_i1	nudix hydrolase mitochondrial-like	GO:0016787 GO:0008152
Nfr_c12705_g1_i2	adp-glucose pyrophosphorylase 1	GO:0009570 GO:0009941 GO:0005524 GO:0008878 GO:0005978 GO:0006098 GO:0006364 GO:0009637 GO:0009902 GO:0010027 GO:0010114 GO:0010218 GO:0019252 GO:0019684
Nfr_c12707_g2_i1	chaperone protein 1-like	GO:0019538
Nfr_c12708_g1_i1	cytochrome p450 94a1-like	GO:0005506 GO:0016705 GO:0020037 GO:0055114
Nfr_c12708_g2_i1	cytochrome p450 94a1-like	GO:0016023 GO:0005506 GO:0016705 GO:0020037 GO:0055114
Nfr_c12711_g1_i1	sucrose synthase1	GO:0009058
Nfr_c12711_g2_i1	sucrose synthase	GO:0016157 GO:0005985 GO:0009058
Nfr_c12713_g1_i1	dead-box atp-dependent rna helicase 22	GO:0005739 GO:0003676 GO:0004386 GO:0005524
Nfr_c12716_g1_i1	PREDICTED: LOW QUALITY PROTEIN: uncharacterized protein LOC103708528	GO:0097159 GO:1901363
Nfr_c12719_g1_i1	receptor-like protein kinase hsl1	GO:0016020 GO:0004672 GO:0016310
Nfr_c12723_g1_i1	tat-binding-like protein 7	GO:0009506 GO:0005524 GO:0017111 GO:0000226 GO:0000911 GO:0008152 GO:0009887 GO:0009888 GO:0010638 GO:0033044
Nfr_c12725_g1_i1	u-box domain-containing protein 33-like	GO:0004672 GO:0004842 GO:0005524 GO:0006468 GO:0006950 GO:0016567
Nfr_c12729_g2_i1	pentatricopeptide repeat-containing protein at5g15300-like	GO:0005515
Nfr_c12731_g1_i1	PREDICTED: uncharacterized protein LOC103710315	GO:0005829 GO:0015035 GO:0009627 GO:0009723 GO:0009817 GO:0034976 GO:0055114
Nfr_c12733_g1_i1	villin-1 isoform x3	GO:0003779 GO:0051017
Nfr_c12735_g1_i1	exocyst complex component exo70a1-like	GO:0000145 GO:0006887
Nfr_c12739_g1_i1	dna ligase 4 isoform x3	GO:0003677 GO:0003910 GO:0005524 GO:0006310 GO:0051103
Nfr_c12739_g2_i1	dna ligase 4 isoform x3	GO:0003677 GO:0003910 GO:0005524 GO:0006310 GO:0051103 GO:0071897
Nfr_c12745_g1_i1	histone acetyltransferase hac1-like isoform x2	GO:0046872
Nfr_c12750_g1_i1	low quality protein: secretory carrier-associated membrane protein 4	GO:0016021 GO:0015031
Nfr_c12752_g1_i1	rna-binding s4 domain-containing protein	GO:0003723
Nfr_c12752_g2_i1	rna-binding s4 domain-containing protein	GO:0009507 GO:0003723
Nfr_c12753_g1_i1	sam50-like protein	GO:0019867
Nfr_c12755_g1_i1	nitrile-specifier protein 5-like	GO:0005515
Nfr_c12758_g1_i1	PREDICTED: uncharacterized protein LOC103713162	GO:0009506 GO:0005524 GO:0017111 GO:0000226 GO:0000911 GO:0008152 GO:0009887 GO:0009888 GO:0010638 GO:0033044
Nfr_c12759_g1_i1	protein nrt1 ptr family -like	GO:0016020 GO:0005215 GO:0006810
Nfr_c1276_g1_i1	kelch domain-containing protein 4 isoform x1	GO:0005515
Nfr_c1276_g1_i3	kelch domain-containing protein 4 isoform x1	GO:0005515 GO:0006869
Nfr_c12762_g1_i2	PREDICTED: uncharacterized protein LOC103718873	GO:0004026 GO:0006066
Nfr_c12766_g1_i1	ubiquitin-related modifier 1 homolog 2-like	GO:0005829 GO:0002098 GO:0032447 GO:0034227
Nfr_c12768_g1_i1	pentatricopeptide repeat-containing protein chloroplastic	GO:0009536 GO:0005515
Nfr_c12772_g1_i1	carbohydrate binding	GO:0016020 GO:0000166 GO:0004672 GO:0016310
Nfr_c12772_g2_i1	l-type lectin-domain containing receptor kinase	GO:0005773 GO:0005886 GO:0016021 GO:0004674 GO:0005524 GO:0030246 GO:0006468
Nfr_c12773_g1_i1	beclin 1 protein	GO:0000407 GO:0000045 GO:0006623 GO:0009846
Nfr_c12777_g1_i1	poc1 centriolar protein homolog b-like isoform x1	GO:0005515
Nfr_c12778_g2_i1	kinetochore protein ndc80 homolog	GO:0044763
Nfr_c12784_g1_i1	PREDICTED: uncharacterized protein At1g04910	GO:0016757 GO:0008152
Nfr_c12786_g1_i1	ribosomal protein l20	GO:0005840 GO:0009507 GO:0003735 GO:0019843 GO:0000027 GO:0006412
Nfr_c12789_g1_i1	nuclear pore complex protein nup85	GO:0005635 GO:0016020 GO:0009628 GO:0009791 GO:0033036 GO:0044763 GO:0048608 GO:0050794 GO:0070647 GO:0071702
Nfr_c12789_g2_i1	nuclear pore complex protein nup85	GO:0005643 GO:0031965 GO:0006406 GO:0009640 GO:0009793 GO:0009845 GO:0009909 GO:0009933 GO:0010048 GO:0010074 GO:0010162 GO:0010182 GO:0010228 GO:0010388 GO:0015031 GO:0016567 GO:0016571 GO:0016579 GO:0019915 GO:0045893 GO:0050826
Nfr_c12790_g1_i1	omega-6 fatty acid chloroplastic	GO:0006629
Nfr_c12790_g2_i1	omega-6 fatty acid chloroplastic	GO:0006629
Nfr_c12791_g2_i1	o-fucosyltransferase family protein isoform 1	GO:0005509 GO:0016757 GO:0008152
Nfr_c12794_g1_i1	glycine--trna ligase chloroplastic mitochondrial isoform x2	GO:0005737 GO:0004820 GO:0005524 GO:0006426
Nfr_c12799_g1_i1	pentatricopeptide domain protein	GO:0050896
Nfr_c12800_g1_i1	12-oxophytodienoate reductase 1-like	GO:0010181 GO:0016491 GO:0055114
Nfr_c12802_g1_i1	wd-40 repeat expressed	GO:0080008 GO:0006499 GO:0006626 GO:0048573
Nfr_c12809_g1_i1	cop9 signalosome complex subunit 4	GO:0005829 GO:0008180 GO:0009585 GO:0009640 GO:0010388 GO:0010971
Nfr_c12810_g1_i1	nadh dehydrogenase	GO:0005747 GO:0016021 GO:0006511 GO:0009853 GO:0051788 GO:0055114 GO:0080129
Nfr_c12812_g1_i1	g-protein-coupled receptor 1 isoform 2	GO:0005774 GO:0005794 GO:0044214 GO:0004930 GO:0000278 GO:0006571 GO:0006629 GO:0007186 GO:0007202 GO:0009094 GO:0009736 GO:0009742 GO:0009785 GO:0009788 GO:0009908 GO:0009939 GO:0010231 GO:0010244 GO:0032960
Nfr_c12817_g1_i1	cysteine proteinase inhibitor 12	GO:0004869 GO:0010951
Nfr_c12825_g1_i1	u-box domain-containing protein 44-like isoform x1	GO:0004842 GO:0005488 GO:0016874 GO:0016567
Nfr_c12826_g1_i1	ibr and zinc finger protein	GO:0000166 GO:0004386 GO:0005515 GO:0008270
Nfr_c12831_g1_i1	60s ribosome subunit biogenesis protein nip7 homolog	GO:0005634 GO:0005829 GO:0003723 GO:0001510 GO:0006626 GO:0042255
Nfr_c12840_g1_i1	pentatricopeptide repeat-containing protein at4g22760-like	GO:0005515
Nfr_c12842_g1_i1	cytosolic fe-s cluster assembly factor nubp1 homolog isoform x2	GO:0009570 GO:0005524 GO:0046872 GO:0051536 GO:0000023 GO:0006098 GO:0006364 GO:0009902 GO:0010027 GO:0015979 GO:0015995 GO:0016117 GO:0016226 GO:0019252 GO:0019288 GO:0043085
Nfr_c12844_g1_i1	protein chloroplastic-like	GO:0005507 GO:0048038 GO:0009308
Nfr_c12845_g2_i1	rrna biogenesis protein rrp36	GO:0005488
Nfr_c12846_g1_i1	atp-dependent zinc metalloprotease ftsh chloroplastic	GO:0016021 GO:0004222 GO:0005524 GO:0008270 GO:0008568 GO:0006508 GO:0051301
Nfr_c12846_g2_i1	atp-dependent zinc metalloprotease ftsh chloroplastic	GO:0016021 GO:0004222 GO:0005524 GO:0008270 GO:0006508 GO:0051301
Nfr_c12849_g1_i1	microtubule-associated protein 70-2-like	GO:0005739 GO:0005874 GO:0008017 GO:0007010
Nfr_c12850_g1_i1	PREDICTED: uncharacterized protein LOC103707647	GO:0005739 GO:0009507 GO:0003690 GO:0006355 GO:0016556
Nfr_c12855_g1_i1	glucose-6-phosphate 1-epimerase isoform x1	GO:0003824 GO:0030246 GO:0005975
Nfr_c12858_g1_i1	histone-lysine n- h3 lysine-9 specific suvh1-like	GO:0005634 GO:0005694 GO:0008270 GO:0018024 GO:0042393 GO:0034968
Nfr_c12863_g1_i1	methyltransferase-like protein 7a	GO:0008168 GO:0032259
Nfr_c12867_g2_i1	PREDICTED: myosin-6-like	GO:0016459 GO:0003774 GO:0005524
Nfr_c12869_g1_i1	leucoanthocyanidin reductase-like	GO:0016491
Nfr_c12869_g2_i1	leucoanthocyanidin reductase-like	GO:0016491
Nfr_c12875_g1_i1	rna-binding (rrm rbd rnp motifs) family protein	GO:0000166 GO:0003676
Nfr_c12878_g1_i1	pentatricopeptide repeat-containing protein at1g63400-like	GO:0005515
Nfr_c12881_g1_i1	pentatricopeptide repeat-containing protein at5g66520-like	GO:0005515
Nfr_c12884_g2_i1	protein far1-related sequence 6-like	GO:0005488
Nfr_c12885_g1_i1	sulfate transporter -like	GO:0005886 GO:0016021 GO:0008271 GO:1902358
Nfr_c12892_g1_i1	f-box protein skip28-like	GO:0005515
Nfr_c12893_g1_i1	5 -3 n-terminal resolvase-like domain containing expressed	GO:0005739 GO:0003677 GO:0008409 GO:0090305
Nfr_c12893_g2_i1	PREDICTED: uncharacterized protein LOC101768263 isoform X7	GO:0003677 GO:0008409 GO:0090305
Nfr_c12894_g1_i1	aldolase-type tim barrel family protein isoform 1	GO:0010181 GO:0052852 GO:0052853 GO:0052854 GO:0055114
Nfr_c12896_g1_i2	PREDICTED: uncharacterized protein LOC103711996	GO:0016597 GO:0008152
Nfr_c12898_g1_i1	plastidial pyruvate dehydrogenase e1 beta protein	GO:0004739 GO:0055114
Nfr_c12902_g2_i1	glutamate receptor 3	GO:0016020 GO:0004888 GO:0005230 GO:0006811 GO:0007166
Nfr_c12908_g1_i1	organic cation carnitine transporter 4-like	GO:0009535 GO:0009705 GO:0016021 GO:0005524 GO:0022857 GO:0006635 GO:0009407 GO:0010583 GO:0015706 GO:0046482 GO:0055085
Nfr_c12908_g2_i1	organic cation carnitine transporter 4-like	GO:0016021 GO:0022857 GO:0055085
Nfr_c12910_g1_i1	pentatricopeptide repeat-containing protein at2g13600-like	GO:0005515
Nfr_c12914_g1_i1	pentatricopeptide repeat-containing protein mitochondrial-like isoform x1	GO:0005515
Nfr_c12915_g1_i1	u-box domain-containing protein 33-like	GO:0000166 GO:0004672 GO:0006464 GO:0006950
Nfr_c12916_g1_i1	multidrug resistance protein	GO:0016021 GO:0005524 GO:0042626 GO:0055085
Nfr_c12917_g1_i1	dihydroxy-2-naphthoyl- peroxisomal-like isoform W1	GO:0008935 GO:0009234
Nfr_c12917_g1_i2	dihydroxy-2-naphthoyl- peroxisomal-like isoform W1	GO:0005777 GO:0008935 GO:0016853 GO:0009234 GO:0042372
Nfr_c12918_g1_i1	glycolate oxidase	GO:0010181 GO:0052852 GO:0052853 GO:0052854 GO:0055114
Nfr_c12918_g1_i2	glycolate oxidase	GO:0010181 GO:0052852 GO:0052853 GO:0052854 GO:0055114
Nfr_c12920_g1_i1	callose synthase 7-like	GO:0003843 GO:0008152
Nfr_c12920_g2_i1	callose synthase 7-like isoform x1	GO:0000148 GO:0003843 GO:0006075
Nfr_c12922_g2_i1	small nuclear ribonucleoprotein associated protein b	GO:0044424
Nfr_c12923_g1_i1	probable -trehalose-phosphate synthase	GO:0008152
Nfr_c12923_g2_i1	probable -trehalose-phosphate synthase	GO:0003824 GO:0005992
Nfr_c12926_g1_i1	ubiquitin carboxyl-terminal hydrolase 22-like isoform x1	GO:0036459 GO:0006511
Nfr_c12927_g1_i1	thioesterase thiol ester dehydrase-isomerase superfamily protein	GO:0016853 GO:0008152
Nfr_c12928_g1_i1	f-box spry domain-containing protein 1-like isoform x2	GO:0005515
Nfr_c12931_g1_i1	g-type lectin s-receptor-like serine threonine-protein kinase rlk1	GO:0016772
Nfr_c12933_g1_i1	superkiller viralicidic activity 2-like 2-like	GO:0005634 GO:0005739 GO:0003676 GO:0005524 GO:0008026 GO:0000398 GO:0000724 GO:0000741 GO:0006406 GO:0006606 GO:0009560 GO:0009640 GO:0009909 GO:0010074 GO:0010212 GO:0010388 GO:0016567 GO:0016571 GO:0016579 GO:0030422 GO:0031125 GO:0035196 GO:0043687 GO:0045893 GO:0048825 GO:0051301
Nfr_c12934_g1_i1	triosephosphate cytosolic	GO:0004807 GO:0006096
Nfr_c12934_g2_i1	triosephosphate cytosolic	GO:0004807 GO:0006096
Nfr_c12938_g1_i1	pentatricopeptide repeat-containing protein chloroplastic	GO:0009507 GO:0004553 GO:0005975
Nfr_c12938_g2_i1	pentatricopeptide repeat-containing protein chloroplastic	GO:0009536
Nfr_c12939_g2_i1	transcriptional corepressor leunig-like	GO:0005515
Nfr_c12940_g1_i1	ap2-like ethylene-responsive transcription factor at1g16060	GO:0003677 GO:0003700 GO:0006355
Nfr_c12946_g2_i1	pentatricopeptide repeat-containing protein mitochondrial-like	GO:0005515
Nfr_c12947_g1_i2	mannose-1-phosphate guanyltransferase alpha-like isoform x2	GO:0005777 GO:0005829 GO:0016779 GO:0009058
Nfr_c12951_g1_i1	homeobox-leucine zipper protein athb-54	GO:0000166 GO:0003676
Nfr_c12959_g1_i1	PREDICTED: uncharacterized protein LOC103702498 isoform X1	GO:0009507 GO:0004789 GO:0005525 GO:0009228 GO:0009657 GO:0009791 GO:0015979 GO:0022607 GO:0031323 GO:0034660 GO:0044702 GO:0048608 GO:0060255 GO:0080090
Nfr_c1296_g1_i1	60s ribosomal protein l3	GO:0016020 GO:0022625 GO:0003735 GO:0006412 GO:0009165 GO:0052541 GO:0052546
Nfr_c12960_g1_i1	transcription initiation factor tfiid subunit 4- partial	GO:0031965 GO:0055085
Nfr_c12962_g1_i1	pyrophosphate--fructose 6-phosphate 1-phosphotransferase subunit alpha	GO:0003872 GO:0005524 GO:0047334 GO:0006002 GO:0006096 GO:0046835
Nfr_c12964_g1_i2	nudix hydrolase mitochondrial-like	GO:0016787
Nfr_c12966_g1_i1	uncharacterized oxidoreductase	GO:0016491 GO:0055114
Nfr_c12971_g1_i1	probable arabinosyltransferase arad1	GO:0005739
Nfr_c12976_g2_i1	chaperone protein dnaj 49	GO:0016020
Nfr_c12977_g1_i1	s-adenosyl-l-methionine-dependent methyltransferases superfamily protein	GO:0008168 GO:0032259
Nfr_c12978_g1_i1	protein nrt1 ptr family -like	GO:0016020 GO:0006810
Nfr_c12978_g2_i1	protein nrt1 ptr family -like	GO:0016020 GO:0006810
Nfr_c1298_g1_i1	probable lrr receptor-like serine threonine-protein kinase at5g48740	GO:0016021 GO:0004674 GO:0005524 GO:0006468 GO:0010413 GO:0045492
Nfr_c12985_g1_i1	probable ubiquitin-conjugating enzyme e2 23	GO:0003824 GO:0006464
Nfr_c12988_g1_i1	transcription factor vip1-like	GO:0003700 GO:0043565 GO:0006355
Nfr_c12990_g1_i1	udp-glycosyltransferase superfamily protein isoform 2	GO:0004378 GO:0033164 GO:0009058 GO:0097502
Nfr_c12998_g1_i1	mads-box transcription factor	GO:0005634 GO:0003677 GO:0003700 GO:0046983 GO:0006355
Nfr_c130_g2_i1	mediator of rna polymerase ii transcription subunit 36a-like	GO:0003723 GO:0008168 GO:0006364 GO:0008033 GO:0032259
Nfr_c13004_g1_i1	u-box domain-containing protein 34-like	GO:0004674 GO:0005524 GO:0006468 GO:0006950
Nfr_c13005_g1_i1	dead-box atp-dependent rna helicase chloroplastic isoform x2	GO:0009570 GO:0010494 GO:0003676 GO:0003724 GO:0005524 GO:0008026 GO:0009793 GO:0010497 GO:0016441 GO:0016556 GO:0031047
Nfr_c13009_g1_i1	nadh dehydrogenase	GO:0008137 GO:0010181 GO:0051287 GO:0051539 GO:0055114
Nfr_c13013_g2_i1	ubiquitin carboxyl-terminal hydrolase family protein isoform 1	GO:0016787 GO:0008152
Nfr_c13017_g1_i1	aminodeoxychorismate synthase	GO:0009507 GO:0016833 GO:0046820 GO:0006541 GO:0008153 GO:0046417 GO:0046654 GO:0046656
Nfr_c13017_g1_i2	para-aminobenzoate synthase-like	GO:0016833 GO:0009396
Nfr_c13019_g1_i1	swi snf complex subunit swi3b	GO:0043231 GO:0003677 GO:0003682 GO:0005515 GO:0009987
Nfr_c13021_g1_i1	protein in2-1 homolog b-like	GO:0005515 GO:0016740 GO:0008152
Nfr_c13021_g1_i2	protein in2-1 homolog b-like	GO:0005515 GO:0016740 GO:0008152
Nfr_c13026_g1_i1	low quality protein: e3 ubiquitin-protein ligase atl31-like	GO:0005515 GO:0008270
Nfr_c13026_g2_i1	ring-h2 zinc finger protein	GO:0008270
Nfr_c13029_g1_i1	long chain base biosynthesis protein 1b-like	GO:0003824 GO:0030170 GO:0009058
Nfr_c13032_g2_i1	dna polymerase epsilon	GO:0005634 GO:0043565 GO:0046982 GO:0006355
Nfr_c13033_g1_i2	zinc finger c-x8-c-x5-c-x3-h type family isoform 1	GO:0046872
Nfr_c13034_g1_i1	dolichyl-diphosphooligosaccharide--protein glycosyltransferase subunit 1a	GO:0005789 GO:0016021 GO:0004579 GO:0000394 GO:0006486 GO:0006499 GO:0009086 GO:0030244
Nfr_c13039_g1_i1	probable anion transporter 6	GO:0005886 GO:0016021 GO:0016023 GO:0006811 GO:0055085
Nfr_c13039_g2_i1	probable anion transporter 6	GO:0000139 GO:0016021 GO:0005315 GO:0015706 GO:0055085
Nfr_c13040_g1_i1	zinc-binding alcohol dehydrogenase domain-containing protein 2-like	GO:0008270 GO:0016491 GO:0055114
Nfr_c13044_g1_i1	molybdenum cofactor sulfurase	GO:0003824 GO:0030151 GO:0030170 GO:0008152
Nfr_c13046_g1_i1	PREDICTED: uncharacterized protein LOC103697341	GO:0008725 GO:0006284
Nfr_c13047_g1_i2	skp1-interacting partner 15-like	GO:0009987 GO:0044699
Nfr_c13048_g1_i1	phosphoinositide phospholipase c 6-like	GO:0004435 GO:0004871 GO:0005515 GO:0016042 GO:0035556
Nfr_c13048_g2_i1	phosphoinositide phospholipase c 2-like isoform x3	GO:0004435 GO:0004871 GO:0005509 GO:0016042 GO:0035556
Nfr_c13049_g1_i1	fructose-bisphosphate aldolase	GO:0004616 GO:0008270 GO:0008442 GO:0016832 GO:0051287 GO:0005975 GO:0006098 GO:0006573 GO:0055114
Nfr_c13060_g2_i1	golgin subfamily a member 4-like isoform x1	GO:0016021 GO:0019835 GO:0050829
Nfr_c13066_g1_i1	pentatricopeptide repeat-containing protein at4g21190 isoform x1	GO:0009987
Nfr_c13067_g1_i1	abc transporter b family member mitochondrial-like	GO:0016021 GO:0005524 GO:0042626 GO:0055085
Nfr_c13067_g2_i1	abc transporter b family member mitochondrial-like	GO:0016021 GO:0005524 GO:0042626 GO:0055085
Nfr_c13070_g1_i1	plant intracellular ras-group-related lrr protein 7	GO:0005886 GO:0005515
Nfr_c13075_g1_i2	protein executer chloroplastic	GO:0044424 GO:0000302 GO:0010035
Nfr_c13078_g2_i1	1-phosphatidylinositol-3-phosphate 5-kinase fab1a isoform x3	GO:0005524
Nfr_c13081_g1_i1	myb transcription factor	GO:0003677 GO:0003682
Nfr_c13084_g2_i1	receptor homology transmembrane domain- and ring domain-containing protein 1 isoform x1	GO:0005515 GO:0008270 GO:0033036 GO:0044765 GO:0046907 GO:0071702
Nfr_c13085_g1_i1	choline chloroplastic	GO:0009570 GO:0005506 GO:0016708 GO:0019133 GO:0051537 GO:0019285 GO:0019439 GO:0055114
Nfr_c13085_g1_i2	choline chloroplastic	GO:0004497 GO:0005506 GO:0016708 GO:0051537 GO:0019439 GO:0055114
Nfr_c13087_g1_i1	protein binding protein	GO:0005515
Nfr_c13092_g1_i1	protein sda1 homolog	GO:0000055 GO:0030036 GO:0042273
Nfr_c13093_g1_i1	atp-dependent zinc metalloprotease	GO:0009941 GO:0004222 GO:0005524 GO:0017111 GO:0000023 GO:0006508 GO:0010304 GO:0019252 GO:0051301
Nfr_c13100_g2_i1	cell differentiation protein rcd1 homolog isoform x1	GO:0009536
Nfr_c13107_g1_i1	btb poz domain-containing protein at1g63850-like	GO:0005739
Nfr_c13111_g1_i1	vesicle-associated protein 1-3-like	GO:0005783 GO:0044425
Nfr_c13111_g1_i2	vesicle-associated protein 1-3-like	GO:0005789
Nfr_c13115_g1_i1	wd-repeat isoform 1	GO:0005515
Nfr_c13121_g1_i1	protein nrt1 ptr family -like isoform x1	GO:0016020 GO:0005215 GO:0006810
Nfr_c13122_g1_i1	40s ribosomal protein s26-like	GO:0005840 GO:0003735 GO:0006412
Nfr_c13125_g1_i1	PREDICTED: uncharacterized protein LOC103714882	GO:0005840 GO:0016020 GO:0003735 GO:0006412
Nfr_c13125_g1_i2	PREDICTED: uncharacterized protein LOC103714882	GO:0005840 GO:0016020 GO:0003735 GO:0006412
Nfr_c13127_g2_i1	ptd008 protein	GO:0016021 GO:0006661
Nfr_c13132_g1_i1	pentatricopeptide repeat-containing protein chloroplastic	GO:0005515
Nfr_c13133_g1_i1	yth domain-containing protein 1-like isoform x1	GO:0005509
Nfr_c13135_g1_i1	limonoid udp-glucosyltransferase	GO:0016758 GO:0008152
Nfr_c13135_g2_i1	limonoid udp-glucosyltransferase	GO:0016758 GO:0008152
Nfr_c13140_g1_i1	udp-glucuronate:xylan alpha-glucuronosyltransferase 3	GO:0005794 GO:0015020 GO:0009834 GO:0045492
Nfr_c13142_g1_i1	vinorine synthase-like	GO:0016747
Nfr_c13146_g1_i1	nectarin iii	GO:0016023 GO:0004089 GO:0008270 GO:0006730
Nfr_c13150_g1_i1	zinc finger ccch domain-containing protein 18-like isoform x1	GO:0005488
Nfr_c13157_g1_i1	e3 ubiquitin-protein ligase ring1-like	GO:0046872
Nfr_c13158_g1_i1	blue copper	GO:0009055
Nfr_c13159_g1_i1	cytochrome p450 isoform 2	GO:0009512 GO:0004497 GO:0005506 GO:0016705 GO:0020037 GO:0055114
Nfr_c13162_g1_i1	geranylgeranyl transferase type-1 subunit beta	GO:0004662 GO:0046872 GO:0046982 GO:0009414 GO:0009733 GO:0009788 GO:0018344
Nfr_c13167_g1_i1	glucan endo- -beta-glucosidase 4-like isoform x2	GO:0004553 GO:0005975
Nfr_c13170_g1_i1	multidrug resistance protein	GO:0016021 GO:0005524 GO:0042626 GO:0055085
Nfr_c13174_g1_i1	pentatricopeptide repeat-containing protein mitochondrial	GO:0005739
Nfr_c13178_g1_i1	probable gamma-secretase subunit pen-2	GO:0016021 GO:0007219
Nfr_c13182_g1_i1	nadh--cytochrome b5 reductase 1-like	GO:0004128 GO:0055114
Nfr_c13195_g1_i1	senescence-associated protein 15	GO:0016020 GO:0016747 GO:0006633
Nfr_c13195_g2_i1	senescence-associated protein 15	GO:0016020 GO:0016747 GO:0006633
Nfr_c13198_g1_i1	peptidyl-trna mitochondrial	GO:0004045 GO:0008152
Nfr_c13201_g1_i1	probable wrky transcription factor 47-like	GO:0016020 GO:0043231 GO:0044444 GO:0005488 GO:0006355 GO:1902589
Nfr_c13202_g2_i1	magnesium transporter mrs2-5-like	GO:0016020 GO:0015095 GO:0015693
Nfr_c13203_g1_i1	PREDICTED: uncharacterized protein LOC103697114	GO:0005516 GO:0016132
Nfr_c13204_g1_i1	adenylate kinase mitochondrial	GO:0005524 GO:0019205 GO:0006139
Nfr_c13207_g1_i2	rna-binding protein 42-like	GO:0097159 GO:1901363
Nfr_c13212_g1_i1	probable receptor-like protein kinase at5g59700	GO:0004672
Nfr_c13213_g1_i1	phenazine biosynthesis protein	GO:0003824 GO:0009058
Nfr_c13215_g1_i1	cytochrome b6 f complex subunit n	GO:0009536
Nfr_c13219_g1_i1	bidirectional sugar transporter sweet1-like	GO:0008643
Nfr_c13220_g1_i1	PREDICTED: uncharacterized protein LOC103724214 isoform X2	GO:0009536 GO:0005509
Nfr_c13221_g1_i1	ankyrin repeat family protein	GO:0005515
Nfr_c13224_g2_i1	target of rapamycin	GO:0000166 GO:0016772
Nfr_c13225_g1_i1	mitogen-activated protein kinase kinase 3 isoform 1	GO:0004674 GO:0005524 GO:0006468
Nfr_c13228_g1_i1	abc transporter c family member 5-like isoform x1	GO:0016021 GO:0005524 GO:0042626 GO:0055085
Nfr_c13228_g2_i1	abc transporter c family member 5	GO:0000325 GO:0005774 GO:0016021 GO:0005524 GO:0008281 GO:0008559 GO:0000226 GO:0000911 GO:0006855 GO:0006888 GO:0007165 GO:0009651 GO:0030007 GO:0042908 GO:0043090
Nfr_c13239_g1_i1	shwachman-bodian-diamond syndrome	GO:0003676 GO:0008270 GO:0042254
Nfr_c13240_g1_i1	chromatin remodeling factor18 isoform 1	GO:0005634 GO:0003677 GO:0004386 GO:0005524 GO:0008152 GO:0016568
Nfr_c13248_g1_i1	protein phosphatase 2c and cyclic nucleotide-binding kinase domain-containing protein isoform x1	GO:0005952 GO:0000166 GO:0004672 GO:0004721 GO:0008603 GO:0043167 GO:0001932
Nfr_c13248_g1_i2	protein phosphatase 2c and cyclic nucleotide-binding kinase domain-containing protein isoform x1	GO:0044464 GO:0000166 GO:0004672 GO:0004721 GO:0043167 GO:0001932
Nfr_c13249_g1_i1	calcium-binding ef hand family protein isoform partial	GO:0005509
Nfr_c13249_g2_i1	calumenin-b-like isoform x1	GO:0005783 GO:0005794 GO:0005886 GO:0005509 GO:0009909 GO:0034968
Nfr_c1325_g1_i1	probable -trehalose-phosphate synthase	GO:0003824 GO:0005992
Nfr_c13251_g1_i1	protein gamete expressed 2	GO:0016020
Nfr_c13254_g1_i1	endoribonuclease dicer homolog partial	GO:0005634 GO:0003723 GO:0004525 GO:0005524 GO:0008026 GO:0046872 GO:0000278 GO:0000398 GO:0006306 GO:0006342 GO:0006353 GO:0007267 GO:0009616 GO:0009640 GO:0009793 GO:0009845 GO:0009909 GO:0009933 GO:0009944 GO:0010050 GO:0010162 GO:0010182 GO:0010216 GO:0010228 GO:0010267 GO:0010492 GO:0010599 GO:0016567 GO:0016569 GO:0019915 GO:0035196 GO:0043687 GO:0045893 GO:0050826 GO:0090502
Nfr_c13255_g1_i1	alcohol dehydrogenase 1b	GO:0008270 GO:0016491 GO:0050897 GO:0055114
Nfr_c13256_g1_i1	alpha beta-hydrolases superfamily protein isoform 1	GO:0004806 GO:0016042
Nfr_c13256_g2_i1	sn1-specific diacylglycerol lipase beta-like isoform x2	GO:0016023 GO:0016787 GO:0016042
Nfr_c13259_g1_i1	PREDICTED: uncharacterized protein LOC103718854 isoform X2	GO:0005515
Nfr_c13266_g1_i1	microtubule-associated protein 70-1-like	GO:0008017 GO:0007010
Nfr_c13267_g1_i1	probable adp-ribosylation factor gtpase-activating protein agd14 isoform x1	GO:0005096
Nfr_c13272_g1_i1	probable membrane-associated 30 kda chloroplastic isoform x1	GO:0009508 GO:0009535 GO:0009570 GO:0009706 GO:0010027 GO:0016050
Nfr_c13274_g2_i1	myb family transcription factor apl-like isoform x1	GO:0005488
Nfr_c13275_g1_i1	phosphoinositide phosphatase sac1	GO:0005774 GO:0005794 GO:0043813 GO:0006487 GO:0007155 GO:0009826 GO:0009832 GO:0010090 GO:0010413 GO:0032957 GO:0036092 GO:0045010 GO:0045492 GO:0046855 GO:0048765 GO:0071555
Nfr_c13275_g2_i1	polyphosphoinositide phosphatase	GO:0005774 GO:0005794 GO:0043813 GO:0006487 GO:0007033 GO:0007155 GO:0009826 GO:0009832 GO:0010090 GO:0010413 GO:0032957 GO:0036092 GO:0045010 GO:0045492 GO:0046855 GO:0048765 GO:0071555
Nfr_c13276_g1_i1	sucrose synthase 2	GO:0016157 GO:0005985 GO:0009058
Nfr_c13279_g1_i1	transcription factor as1-like	GO:0005488
Nfr_c13280_g1_i2	probable methyltransferase pmt15	GO:0008168 GO:0032259
Nfr_c13287_g1_i1	ap2-associated protein kinase 1-like	GO:0004674 GO:0005524 GO:0006468
Nfr_c13292_g1_i1	transducin family protein wd-40 repeat family protein	GO:0005515
Nfr_c13297_g1_i1	serine threonine-protein kinase-like protein acr4-like	GO:0004674 GO:0005524 GO:0006468
Nfr_c13297_g2_i1	serine threonine-protein kinase-like protein acr4-like	GO:0004674 GO:0005524 GO:0006468
Nfr_c13298_g2_i1	transcription factor myb122-like isoform x2	GO:0003677
Nfr_c133_g1_i1	probable receptor-like protein kinase at2g42960 isoform x1	GO:0000166 GO:0004672 GO:0016310
Nfr_c13305_g1_i1	sugar transport protein 5	GO:0016021 GO:0005351 GO:0008643 GO:0055085
Nfr_c13305_g2_i1	sugar transport protein 5	GO:0016021 GO:0022891 GO:0055085
Nfr_c13306_g1_i1	zinc finger protein constans-like 13 isoform x2	GO:0005622 GO:0005515 GO:0008270
Nfr_c13309_g1_i1	PREDICTED: uncharacterized protein LOC103704387 isoform X1	GO:0005739
Nfr_c13312_g1_i1	transcription factor tga4-like	GO:0003700 GO:0043565 GO:0006355
Nfr_c13315_g1_i1	probable polygalacturonase isoform x4	GO:0004650 GO:0005975
Nfr_c13317_g1_i1	dna-directed rna polymerase e subunit 1-like	GO:0003677 GO:0003899 GO:0006351
Nfr_c13317_g2_i1	low quality protein: dna-directed rna polymerase v subunit 1-like	GO:0003677 GO:0003899 GO:0005507 GO:0048038 GO:0006351 GO:0009308
Nfr_c13320_g1_i1	PREDICTED: uncharacterized protein LOC103719759 isoform X2	GO:0046872 GO:0030001
Nfr_c13325_g1_i1	myb family transcription factor family protein	GO:0003677 GO:0003682
Nfr_c13326_g2_i1	lipase-like pad4	GO:0006629
Nfr_c13333_g1_i1	cytoplasmic trna 2-thiolation protein 1	GO:0005737 GO:0000049 GO:0016779 GO:0002098 GO:0032447 GO:0034227
Nfr_c13334_g1_i2	transcription factor bhlh47-like	GO:0046983
Nfr_c13336_g1_i1	1-acyl-sn-glycerol-3-phosphate acyltransferase pls1 isoform x1	GO:0016746 GO:0008152
Nfr_c13345_g2_i1	zinc finger protein zat1-like	GO:0046872
Nfr_c13351_g1_i1	beta- -galactosyltransferase 6	GO:0005794 GO:0016021 GO:0008378 GO:0006486
Nfr_c13353_g1_i1	homeobox-leucine zipper protein hox9-like	GO:0005634 GO:0003677
Nfr_c13354_g1_i1	glutamate-rich wd repeat-containing protein 1	GO:0005634 GO:0080008 GO:0005515
Nfr_c13354_g2_i1	glutamate-rich wd repeat-containing protein 1	GO:0005634
Nfr_c13355_g1_i1	PREDICTED: uncharacterized protein LOC103700936	GO:0005829
Nfr_c13356_g1_i1	60s ribosomal protein l17-2-like	GO:0015934 GO:0003735 GO:0006412
Nfr_c13356_g2_i1	---NA---	GO:0015934 GO:0003735 GO:0006412
Nfr_c13358_g1_i1	disease resistance rpp13-like protein 3	GO:0043531
Nfr_c13359_g1_i1	probable atp-dependent rna helicase dhx37	GO:0003676 GO:0005524 GO:0008026 GO:0008152
Nfr_c13361_g1_i1	arm repeat superfamily protein isoform 1	GO:0005515
Nfr_c13367_g1_i1	cytochrome p450 704c1-like	GO:0005506 GO:0016705 GO:0020037 GO:0055114
Nfr_c13375_g1_i1	glutamate receptor	GO:0016021 GO:0004930 GO:0004970 GO:0006810 GO:0007186
Nfr_c13376_g1_i1	plant protein family expressed	GO:0005739
Nfr_c13379_g1_i1	psbp domain-containing protein chloroplastic	GO:0009523
Nfr_c13379_g1_i2	psbp domain-containing protein chloroplastic	GO:0009654 GO:0019898 GO:0005509 GO:0015979
Nfr_c13385_g2_i1	trans-resveratrol di-o-methyltransferase-like	GO:0008168
Nfr_c13387_g1_i2	rna polymerase core protein isoform 1	GO:0005665 GO:0000166 GO:0003899 GO:0000394 GO:0006366
Nfr_c13388_g1_i1	PREDICTED: myosin-11-like	GO:0009536 GO:0016459 GO:0003774 GO:0003779 GO:0004674 GO:0005516 GO:0005524 GO:0006468 GO:0010584 GO:0030036 GO:0030048 GO:0051645 GO:0051646 GO:0060151
Nfr_c13388_g2_i1	myosin-like protein xie	GO:0016459 GO:0003774 GO:0003779 GO:0005524 GO:0008152
Nfr_c13393_g1_i1	ell-associated factor 1	GO:0032783 GO:0006355
Nfr_c13394_g1_i1	phospholipase d z-like	GO:0003824 GO:0008152
Nfr_c13394_g2_i1	phospholipase d z-like	GO:0003824 GO:0008152
Nfr_c13395_g1_i1	methionyl-trna synthetase-like	GO:0005739 GO:0009570 GO:0004825 GO:0005524 GO:0006431 GO:0048481
Nfr_c13399_g2_i1	low quality protein: nudix hydrolase 3	GO:0016787 GO:0008152
Nfr_c13401_g1_i1	eukaryotic translation initiation factor 3 subunit i-like	GO:0005852 GO:0016282 GO:0033290 GO:0003743 GO:0001731 GO:0006446
Nfr_c13402_g1_i1	nuclear pore membrane glycoprotein 210 isoform x3	GO:0016023
Nfr_c13404_g1_i1	zinc finger protein 8-like	GO:0046872
Nfr_c13405_g1_i1	60s ribosomal protein l37a-like	GO:0005840 GO:0003735 GO:0006412
Nfr_c13405_g2_i1	60s ribosomal protein l37a-like	GO:0005840 GO:0003735 GO:0006412
Nfr_c13406_g1_i1	PREDICTED: uncharacterized protein LOC103719812 isoform X1	GO:0006890
Nfr_c13412_g1_i1	ldl1	GO:0016491 GO:0055114
Nfr_c13412_g2_i1	ldl1	GO:0016491 GO:0055114
Nfr_c13415_g1_i1	ethylene-responsive transcription factor crf2-like	GO:0005634 GO:0003677 GO:0003700 GO:0006355
Nfr_c13418_g1_i1	glucosidase 2 subunit beta	GO:0005515
Nfr_c13419_g1_i1	glutathione gamma-glutamylcysteinyltransferase 1-like	GO:0016756 GO:0046872 GO:0010038 GO:0046938
Nfr_c13425_g1_i1	salt overly sensitive 1	GO:0016021 GO:0015299 GO:1902600
Nfr_c13426_g1_i1	fad nad -binding oxidoreductase family protein	GO:0016491 GO:0050660 GO:0055114
Nfr_c13440_g1_i1	peroxiredoxin chloroplastic-like	GO:0005773 GO:0005886 GO:0009534 GO:0004601 GO:0051920 GO:0055114
Nfr_c13441_g2_i1	aspartic proteinase nepenthesin-2 isoform x1	GO:0004190 GO:0006508
Nfr_c13444_g1_i1	casp-like protein 6	GO:0005886 GO:0016021
Nfr_c13448_g1_i1	kelch motif family expressed	GO:0005515
Nfr_c13451_g1_i1	carrier protein er-ant1	GO:0005743 GO:0005789 GO:0016021 GO:0005471 GO:0015866 GO:0015867 GO:0048316 GO:0048364 GO:0048367 GO:0055085
Nfr_c13456_g1_i1	btb poz domain-containing protein npy4-like	GO:0009958
Nfr_c13457_g1_i1	3-hydroxy-3-methylglutaryl-coenzyme a reductase 3-like	GO:0005789 GO:0016021 GO:0004420 GO:0050661 GO:0008299 GO:0015936 GO:0055114
Nfr_c13459_g2_i1	isoamylase type debranching enzyme	GO:0009507 GO:0004553 GO:0006073 GO:0009059 GO:0044723 GO:0044763
Nfr_c1346_g1_i1	heteroglycan glucosidase 1 isoform 1	GO:0004558 GO:0030246 GO:0032450 GO:0005975
Nfr_c13461_g1_i1	tetratricopeptide repeat -like superfamily protein	GO:0009507 GO:0005515
Nfr_c13465_g1_i1	PREDICTED: uncharacterized protein LOC103701003	GO:0016023
Nfr_c13467_g1_i1	ubp1-associated protein 2c-like	GO:0000166 GO:0003676
Nfr_c13476_g1_i1	f-box protein skip24-like	GO:0005515
Nfr_c13477_g1_i1	helicase domain-containing family protein	GO:0003723 GO:0005524 GO:0008026 GO:0008270 GO:0008152
Nfr_c13478_g1_i1	atp-dependent rna helicase dhx36 isoform x1	GO:0003676 GO:0004332 GO:0004386 GO:0005524 GO:0006096
Nfr_c13483_g1_i1	eukaryotic translation initiation factor 5a-2-like	GO:0003743 GO:0003746 GO:0043022 GO:0006413 GO:0006452 GO:0008612 GO:0045901 GO:0045905
Nfr_c13488_g1_i1	phagocytic receptor 1b	GO:0016021
Nfr_c13488_g1_i2	phagocytic receptor 1b	GO:0016021
Nfr_c13491_g1_i2	duf246 domain-containing protein at1g04910	GO:0005794 GO:0016740 GO:0006807 GO:0044237 GO:0044238 GO:0071704
Nfr_c13492_g1_i1	PREDICTED: uncharacterized protein LOC103699619	GO:0003677 GO:0016491 GO:0055114
Nfr_c13492_g2_i1	PREDICTED: uncharacterized protein LOC103699619	GO:0016491 GO:0055114
Nfr_c13496_g1_i1	elongation factor family protein isoform 1	GO:0009570 GO:0003746 GO:0003924 GO:0005525 GO:0000302 GO:0006414 GO:0010468 GO:0031425
Nfr_c13499_g1_i1	late embryogenesis abundant protein lea5-like	GO:0050896
Nfr_c13500_g1_i1	galacturonosyltransferase 8-like	GO:0000139 GO:0005739 GO:0005768 GO:0005802 GO:0016021 GO:0047262 GO:0007155 GO:0010289
Nfr_c13501_g1_i1	PREDICTED: uncharacterized protein LOC103713842	GO:0003677
Nfr_c13502_g1_i1	nadh dehydrogenase	GO:0005747 GO:0016021 GO:0006511 GO:0009853 GO:0051788 GO:0055114 GO:0080129
Nfr_c13507_g1_i1	cyclin-l1-1 isoform x2	GO:0019901 GO:0000079 GO:0006355 GO:0006396
Nfr_c13510_g2_i1	sn1-specific diacylglycerol lipase alpha	GO:0016787 GO:0006629
Nfr_c13512_g1_i1	serine carboxypeptidase-like 27	GO:0004185 GO:0006508
Nfr_c13512_g1_i2	serine carboxypeptidase s10 family protein	GO:0004185 GO:0006508
Nfr_c13518_g1_i1	histidine-containing phosphotransfer protein 1 isoform 1	GO:0005634 GO:0005829 GO:0009927 GO:0043424 GO:0000041 GO:0000160 GO:0006950 GO:0009553 GO:0010029 GO:0015698 GO:0016049 GO:0016310 GO:0031537 GO:0048831 GO:0051301 GO:0080036
Nfr_c13518_g2_i1	histidine-containing phosphotransfer protein 1	GO:0005634 GO:0005829 GO:0009927 GO:0032440 GO:0043424 GO:0000041 GO:0000160 GO:0006950 GO:0009553 GO:0010029 GO:0015698 GO:0016049 GO:0016310 GO:0031537 GO:0048831 GO:0051301 GO:0055114 GO:0080036
Nfr_c1352_g1_i1	glucuronosyltransferase pgsip8	GO:0016020 GO:0016023 GO:0016757 GO:0008152
Nfr_c13522_g1_i1	telomerase reverse transcriptase catalytic subunit	GO:0003677 GO:0003721
Nfr_c13529_g1_i1	low quality protein: probably inactive leucine-rich repeat receptor-like protein kinase at3g28040	GO:0016021 GO:0004672 GO:0005524 GO:0006468
Nfr_c1353_g1_i1	dna (cytosine-5)-methyltransferase drm2-like	GO:0003677 GO:0008168 GO:0006306
Nfr_c13532_g1_i1	glycinamide ribonucleotide synthetase isoform 2	GO:0009536 GO:0004637 GO:0005524 GO:0046872 GO:0009113
Nfr_c13535_g2_i1	pentatricopeptide repeat-containing	GO:0005515
Nfr_c13536_g1_i1	ring u-box superfamily	GO:0005515 GO:0008270
Nfr_c13538_g2_i1	pentatricopeptide repeat-containing protein at2g13600-like	GO:0005515
Nfr_c13542_g1_i1	---NA---	GO:0000166
Nfr_c13542_g2_i1	rna-binding protein 8a-like	GO:0005730 GO:0005737 GO:0016604 GO:0035145 GO:0000166 GO:0003723 GO:0006396
Nfr_c13550_g1_i1	nuclear control of atpase protein 2- partial	GO:0009653 GO:0009888 GO:0033043 GO:0044237 GO:0044763 GO:0048731
Nfr_c13553_g1_i1	dna mismatch repair protein mlh3-like isoform x1	GO:0032300 GO:0005524 GO:0006298 GO:0007131
Nfr_c13553_g2_i1	dna mismatch repair protein mlh3-like	GO:0032300 GO:0005524 GO:0006298 GO:0007131
Nfr_c13555_g1_i1	ppr protein	GO:0005515
Nfr_c13555_g2_i1	pentatricopeptide repeat superfamily	GO:0005515
Nfr_c13556_g1_i1	proteasome subunit alpha type-6-like	GO:0005634 GO:0005737 GO:0019773 GO:0004298 GO:0006511
Nfr_c13558_g2_i1	btb poz domain-containing protein at2g24240-like	GO:0051260
Nfr_c13560_g1_i1	phospholipase d alpha 1-like	GO:0016020 GO:0044464 GO:0004620 GO:0008081 GO:0006644 GO:0007275 GO:0009267 GO:0016042
Nfr_c13560_g2_i1	phospholipase d alpha 1-like	GO:0016787 GO:0006629 GO:0009267
Nfr_c13569_g2_i1	rrna biogenesis protein rrp5	GO:0005634 GO:0003676 GO:0006396 GO:0044699
Nfr_c13571_g1_i1	probable dimethyladenosine transferase	GO:0016433 GO:0000154 GO:0032259
Nfr_c13572_g1_i1	alpha-tubulin partial	GO:0005874 GO:0003924 GO:0005200 GO:0005525 GO:0007017 GO:0051258
Nfr_c13578_g1_i1	isoform 1	GO:0016787 GO:0008152
Nfr_c1358_g1_i1	pentatricopeptide repeat-containing protein at5g15300-like	GO:0005739
Nfr_c1358_g2_i1	pentatricopeptide repeat-containing protein at5g15300-like	GO:0005739
Nfr_c13586_g1_i1	e3 ufm1-protein ligase	GO:0016874 GO:0008152
Nfr_c13592_g1_i1	probable beta- -xylosyltransferase irx9	GO:0016020 GO:0015018 GO:0008152
Nfr_c13602_g1_i1	pentatricopeptide repeat-containing protein mitochondrial-like	GO:0005739 GO:0005515 GO:0006606 GO:0009560
Nfr_c13606_g1_i1	methyl- -binding domain-containing protein 2-like	GO:0005634 GO:0003677 GO:0008270
Nfr_c13607_g1_i1	eukaryotic translation initiation factor 3 subunit c-like	GO:0005852 GO:0016282 GO:0033290 GO:0003743 GO:0031369 GO:0001731 GO:0006446
Nfr_c13607_g2_i1	eukaryotic translation initiation factor 3 subunit c-like	GO:0005852 GO:0016282 GO:0033290 GO:0003743 GO:0031369 GO:0001731 GO:0006446
Nfr_c13608_g1_i1	low quality protein: zinc finger cchc domain-containing protein 7-like	GO:0003676 GO:0008270
Nfr_c1361_g1_i1	pentatricopeptide repeat-containing protein at2g30780-like	GO:0030117 GO:0015031
Nfr_c13610_g1_i1	thymidine kinase	GO:0005739 GO:0009507 GO:0004797 GO:0005524 GO:0042802 GO:0006260 GO:0009157 GO:0016310 GO:0071897
Nfr_c13612_g1_i1	translocase of chloroplast chloroplastic-like	GO:0005525 GO:0016817 GO:0008152
Nfr_c13612_g2_i1	translocase of chloroplast chloroplastic-like	GO:0005525 GO:0016817 GO:0008152
Nfr_c13615_g1_i1	PREDICTED: LOW QUALITY PROTEIN: uncharacterized protein LOC103713320	GO:0005737 GO:0005886 GO:0009506 GO:0009832 GO:0030244 GO:0051211
Nfr_c13615_g2_i1	PREDICTED: LOW QUALITY PROTEIN: uncharacterized protein LOC103713320	GO:0005515
Nfr_c13615_g3_i1	PREDICTED: LOW QUALITY PROTEIN: uncharacterized protein LOC103713320	GO:0005515
Nfr_c13623_g1_i1	PREDICTED: uncharacterized protein LOC103721448 isoform X3	GO:0005886 GO:0003723 GO:0008168 GO:0032259
Nfr_c13625_g1_i1	origin recognition complex subunit 4	GO:0000808 GO:0005634 GO:0003677 GO:0005524 GO:0006260
Nfr_c13625_g2_i1	origin recognition complex subunit 4	GO:0000808 GO:0005634 GO:0003677 GO:0006260
Nfr_c13628_g1_i1	cbl-interacting serine threonine-protein kinase 14-like	GO:0004672 GO:0005524 GO:0006468 GO:0007165
Nfr_c13632_g2_i1	early nodulin-like protein 3	GO:0009055
Nfr_c13634_g1_i1	ubiquitin-conjugating enzyme e2 28-like	GO:0004842 GO:0005524 GO:0016881 GO:0016567 GO:0042023 GO:0043161 GO:0043248 GO:0051510 GO:0051788
Nfr_c13639_g1_i1	pentatricopeptide repeat-containing protein mitochondrial-like	GO:0005739 GO:0009220 GO:0009640 GO:0009909 GO:0010388 GO:0034968
Nfr_c13643_g1_i1	activating signal cointegrator 1 complex subunit 3-like	GO:0005739 GO:0000166 GO:0004386
Nfr_c13644_g1_i1	zeaxanthin chloroplastic	GO:0044434 GO:0005515 GO:0006139 GO:0016043 GO:0044085 GO:0044260 GO:0044262 GO:0044723 GO:0044763
Nfr_c13644_g1_i2	zeaxanthin chloroplastic	GO:0009535 GO:0009570 GO:0005515 GO:0000023 GO:0006098 GO:0006364 GO:0009657 GO:0010103 GO:0010207 GO:0019252 GO:0043085
Nfr_c13645_g1_i1	mannose-1-phosphate guanylyltransferase 1-like	GO:0016779 GO:0009058
Nfr_c13645_g1_i2	mannose-1-phosphate guanylyltransferase 1-like	GO:0016779 GO:0009058
Nfr_c13646_g2_i1	histone deacetylase 11	GO:0005634 GO:0032041 GO:0046969 GO:0046970 GO:0097372 GO:0006355 GO:0061647 GO:0070932 GO:0070933
Nfr_c13649_g2_i1	glucan endo- -beta-glucosidase 14	GO:0004553 GO:0005975
Nfr_c13655_g1_i1	phosphoglycerate cytosolic-like	GO:0004618 GO:0006096 GO:0016310
Nfr_c13660_g1_i1	violaxanthin de- chloroplastic	GO:0009535 GO:0031977 GO:0046422 GO:0000096 GO:0006098 GO:0006364 GO:0006546 GO:0006636 GO:0006655 GO:0006766 GO:0008652 GO:0009072 GO:0009106 GO:0009108 GO:0009408 GO:0009416 GO:0009695 GO:0009965 GO:0010028 GO:0015995 GO:0016117 GO:0019216 GO:0019288 GO:0019748 GO:0030154 GO:0031408 GO:0044272 GO:0045893 GO:0055114
Nfr_c13664_g1_i1	ctd small phosphatase-like protein 2 isoform x1	GO:0016791 GO:0016311
Nfr_c13668_g1_i1	small heat shock chloroplastic	GO:0009507
Nfr_c1368_g1_i1	probable protein phosphatase 2c 27 isoform x3	GO:0003824
Nfr_c13682_g1_i1	transcription factor sox-4-like	GO:0046872 GO:0030001
Nfr_c13684_g1_i1	patatin-like protein 6	GO:0016787 GO:0006629
Nfr_c13686_g2_i1	src substrate cortactin-like	GO:0005515 GO:0000023 GO:0006084 GO:0007020 GO:0016126 GO:0016132 GO:0019252 GO:0043085
Nfr_c13688_g1_i1	protein accumulation and replication of chloroplasts 3	GO:0009570 GO:0009707 GO:0035452 GO:0005525 GO:0043621 GO:0010020
Nfr_c13690_g1_i1	mitochondrial isoform x2	GO:0005739 GO:0009507 GO:0004151 GO:0046872 GO:0019856 GO:0044205
Nfr_c13691_g1_i1	calcium-dependent protein kinase 32	GO:0004674 GO:0005509 GO:0005524 GO:0006468
Nfr_c13699_g2_i1	protein prenyltransferase alpha subunit repeat-containing protein 1-b	GO:0008318 GO:0018342
Nfr_c13702_g1_i1	heat shock protein 83-like	GO:0005524 GO:0051082 GO:0006457 GO:0006950
Nfr_c13702_g2_i1	heat shock protein isoform 2	GO:0005524 GO:0051082 GO:0006457 GO:0006950
Nfr_c13706_g2_i1	photosystem ii 10 kda chloroplastic-like	GO:0009535 GO:0009654 GO:0009637 GO:0009644 GO:0009744 GO:0010114 GO:0010155 GO:0010218 GO:0015979 GO:0019344
Nfr_c13707_g2_i1	crs2-associated factor mitochondrial isoform x2	GO:0005739 GO:0030529 GO:0003723 GO:0000373 GO:0000956 GO:0006397 GO:0009793 GO:0010048 GO:0048573 GO:0097031 GO:0097034
Nfr_c13707_g3_i1	crs2-associated factor mitochondrial isoform x2	GO:0005739 GO:0030529 GO:0003723 GO:0000373 GO:0000956 GO:0006397 GO:0009793 GO:0010048 GO:0048573 GO:0097031 GO:0097034
Nfr_c13709_g1_i1	zinc finger	GO:0016788 GO:0006629
Nfr_c13711_g1_i1	na+ h+ antiporter nhx3	GO:0015299 GO:0006814 GO:0098662
Nfr_c13716_g1_i1	chlorophyll a-b binding protein chloroplastic-like	GO:0009579 GO:0044425 GO:0009765
Nfr_c13717_g2_i1	PREDICTED: syntaxin-61-like	GO:0005802 GO:0016021 GO:0031902 GO:0005484 GO:0006623 GO:0009738 GO:0048193
Nfr_c13718_g1_i1	protein root primordium defective partial	GO:0008285 GO:0010102
Nfr_c13721_g2_i1	caffeoylshikimate esterase-like isoform x3	GO:0009506 GO:0016787 GO:0008152
Nfr_c13729_g1_i1	tho complex subunit 4a-like	GO:0000166 GO:0003676
Nfr_c13732_g2_i1	protein nrt1 ptr family -like isoform x2	GO:0016020 GO:0005215 GO:0006810
Nfr_c13733_g1_i1	PREDICTED: uncharacterized protein LOC103701228	GO:0016020
Nfr_c13736_g1_i1	probable udp-3-o-	GO:0008759 GO:0009245
Nfr_c13744_g1_i1	ap-1 complex subunit sigma-1-like	GO:0030117 GO:0008565 GO:0006886 GO:0016192
Nfr_c13745_g1_i1	acyl- oxidase family protein	GO:0005777 GO:0003995 GO:0003997 GO:0050660 GO:0006635
Nfr_c13750_g1_i1	btb poz domain-containing protein at3g09030-like	GO:0051260
Nfr_c13752_g2_i1	zinc finger a20 and an1 domain-containing stress-associated protein 5-like	GO:0003677 GO:0008270
Nfr_c13754_g2_i1	cbl-interacting protein kinase 18	GO:0004674 GO:0005524 GO:0006468 GO:0007165
Nfr_c13757_g1_i1	transcription factor vip1-like	GO:0003700 GO:0043565 GO:0006355
Nfr_c13763_g1_i1	ap2-like ethylene-responsive transcription factor at2g41710 isoform x1	GO:0005634 GO:0003677 GO:0003700 GO:0006355
Nfr_c13773_g2_i1	PREDICTED: uncharacterized protein At5g50100, mitochondrial isoform X3	GO:0005739 GO:0010264
Nfr_c13773_g2_i2	PREDICTED: uncharacterized protein At5g50100, mitochondrial isoform X3	GO:0005739 GO:0010264
Nfr_c13774_g1_i1	integrin-linked protein kinase family protein isoform 1	GO:0004672 GO:0016310 GO:0050794
Nfr_c13778_g1_i2	replication protein a 32 kda subunit b-like isoform x1	GO:0003676
Nfr_c13789_g1_i1	phosphoenolpyruvate carboxylase family protein isoform 2	GO:0009507 GO:0003824 GO:0008152
Nfr_c13789_g2_i1	petal death protein	GO:0003824 GO:0008152
Nfr_c13792_g1_i1	calcium-transporting endoplasmic reticulum-type	GO:0030176 GO:0005388 GO:0005524 GO:0046872 GO:0008152 GO:0070588
Nfr_c13792_g2_i1	calcium-transporting endoplasmic reticulum-type	GO:0005783 GO:0016021 GO:0005388 GO:0005524 GO:0046872 GO:0008152 GO:0070588
Nfr_c13792_g3_i1	calcium-transporting atpase endoplasmic reticulum-	GO:0005783 GO:0016021 GO:0005388 GO:0005524 GO:0046872 GO:0008152 GO:0070588
Nfr_c13794_g1_i1	prefoldin-related ke2 family protein	GO:0005829 GO:0016272 GO:0051082 GO:0006457
Nfr_c13797_g1_i1	aluminum-activated malate transporter 9	GO:0015743
Nfr_c13806_g1_i1	alpha-glucan-branching enzyme chloroplastic amyloplastic isoform W4	GO:0003824 GO:0043169 GO:0005975
Nfr_c13808_g1_i1	pentatricopeptide repeat-containing protein at3g09060	GO:0005515
Nfr_c13809_g1_i1	PREDICTED: uncharacterized protein LOC103708543 isoform X1	GO:0009507 GO:0016787 GO:0008152
Nfr_c13810_g1_i1	probable apyrase 6	GO:0016787 GO:0008152
Nfr_c13816_g1_i1	glutaredoxin-c8-like isoform x2	GO:0009055 GO:0015035 GO:0045454 GO:0055114
Nfr_c13817_g1_i1	PREDICTED: uncharacterized protein LOC103712056 isoform X2	GO:0016874 GO:0008152
Nfr_c13819_g1_i1	pentatricopeptide repeat-containing protein at4g33990-like	GO:0005515
Nfr_c13821_g1_i1	mitochondrial inner membrane protease subunit 2 isoform x1	GO:0016021 GO:0008236 GO:0006508
Nfr_c13823_g1_i1	calcineurin b-like partial	GO:0005509
Nfr_c13832_g1_i1	serine threonine protein kinase srpk1	GO:0004674 GO:0005524 GO:0006468
Nfr_c13834_g1_i1	ring u-box superfamily protein isoform 2	GO:0008270
Nfr_c13840_g2_i1	l-ascorbate peroxidase chloroplastic-like isoform 1	GO:0004601 GO:0020037 GO:0006979 GO:0055114
Nfr_c13842_g1_i1	probable protein phosphatase 2c 24	GO:0004722 GO:0006470
Nfr_c13847_g2_i1	PREDICTED: uncharacterized protein LOC103713470	GO:0005739 GO:0003690 GO:0006355
Nfr_c13853_g1_i1	pectin methylesterase 3	GO:0005618 GO:0004857 GO:0030599 GO:0045330 GO:0042545 GO:0043086 GO:0045490
Nfr_c13853_g3_i1	low quality protein: pectinesterase pectinesterase inhibitor ppe8b-like	GO:0005618 GO:0004857 GO:0030599 GO:0045330 GO:0042545 GO:0043086 GO:0045490
Nfr_c13860_g1_i1	pentatricopeptide repeat-containing protein at5g52630	GO:0005515
Nfr_c13861_g1_i1	incomplete root hair expressed	GO:0016740 GO:0009987
Nfr_c13862_g1_i1	glucan endo- -beta-glucosidase 11-like	GO:0016023 GO:0004553 GO:0005975
Nfr_c13862_g2_i1	glucan endo- -beta-glucosidase 11-like	GO:0004553 GO:0005975
Nfr_c13864_g1_i1	abc transporter c family member 14-like	GO:0016021 GO:0005524 GO:0042626 GO:0055085
Nfr_c13867_g1_i1	zinc finger ccch domain-containing protein 59	GO:0005829 GO:0003677 GO:0003824 GO:0046872 GO:0000956
Nfr_c13868_g1_i1	40s ribosomal protein s3-3-like	GO:0015935 GO:0003723 GO:0003735 GO:0006412
Nfr_c13871_g1_i1	acetylglutamate chloroplastic-like	GO:0009536 GO:0003991 GO:0006526
Nfr_c13873_g1_i1	alpha carbonic anhydrase 7-like	GO:0004089 GO:0008270 GO:0006730
Nfr_c13873_g2_i1	bifunctional monodehydroascorbate reductase and carbonic anhydrase nectarin-3-like	GO:0004089 GO:0008270 GO:0006730
Nfr_c13874_g1_i2	nac domain-containing protein 100-like	GO:0003677 GO:0006355
Nfr_c13877_g1_i1	g-box-binding factor 3-like isoform x1	GO:0005634 GO:0003677 GO:0006355
Nfr_c13878_g1_i1	exosome component 10 isoform x2	GO:0003723 GO:0008408 GO:0006623 GO:0016192 GO:0090305
Nfr_c13879_g1_i1	ataxia telangiectasia	GO:0005524 GO:0016301 GO:0016773 GO:0016310
Nfr_c13886_g1_i1	serine-threonine protein plant-	GO:0005515
Nfr_c13892_g1_i1	probable mitochondrial chaperone bcs1-b	GO:0000166
Nfr_c13893_g2_i1	systemin receptor sr160-like	GO:0005886 GO:0010008 GO:0016021 GO:0043234 GO:0004674 GO:0004714 GO:0005496 GO:0005524 GO:0042803 GO:0046982 GO:0000271 GO:0002237 GO:0009729 GO:0009742 GO:0009825 GO:0009911 GO:0009932 GO:0010103 GO:0010224 GO:0010584 GO:0010817 GO:0018108 GO:0042742 GO:0043481 GO:0048366 GO:0048657 GO:0048767 GO:0060548 GO:0071555 GO:1900140
Nfr_c13896_g2_i1	PREDICTED: uncharacterized protein LOC103709136	GO:0000166 GO:0003676
Nfr_c13899_g1_i1	nac domain-containing protein 68-like	GO:0003677 GO:0006355
Nfr_c13900_g1_i1	PREDICTED: uncharacterized protein LOC103706985 isoform X4	GO:0003677
Nfr_c13901_g1_i1	PREDICTED: uncharacterized protein LOC103713548	GO:0005739
Nfr_c13901_g1_i2	PREDICTED: uncharacterized protein LOC103713548	GO:0005739
Nfr_c13902_g1_i1	probable low-specificity l-threonine aldolase 1 isoform x2	GO:0016829 GO:0030170 GO:0006520
Nfr_c13903_g1_i1	probable leucine-rich repeat receptor-like protein kinase at5g49770	GO:0016020 GO:0000166 GO:0004672 GO:0016310
Nfr_c13904_g1_i1	receptor-like protein 12	GO:0016772
Nfr_c13913_g1_i1	dcc family protein chloroplastic	GO:0009536
Nfr_c13914_g1_i1	udp-d-glucose udp-d-galactose 4-epimerase 1 isoform 2	GO:0003978 GO:0050662 GO:0006012
Nfr_c13914_g2_i1	udp-glucose 4-epimerase gepi42-like	GO:0003978 GO:0050662 GO:0008152
Nfr_c13915_g1_i1	e3 ubiquitin-protein ligase upl1-like	GO:0003824 GO:0005515 GO:0008152
Nfr_c13918_g1_i1	leucine-rich repeat receptor-like serine threonine-protein kinase at1g17230 isoform x2	GO:0005886 GO:0016021 GO:0016023 GO:0004674 GO:0005524 GO:0002237 GO:0006468 GO:0007165 GO:0010103 GO:0048443
Nfr_c13918_g1_i2	leucine-rich repeat receptor-like serine threonine-protein kinase at1g17230 isoform x2	GO:0005886 GO:0016021 GO:0004674 GO:0005524 GO:0002237 GO:0006468 GO:0007165 GO:0010103 GO:0048443
Nfr_c13922_g1_i3	trafficking protein particle complex subunit 1- partial	GO:0005801 GO:0005829 GO:0006888 GO:0009832 GO:0010413 GO:0045492
Nfr_c13924_g1_i1	acetate-- ligase chloroplastic glyoxysomal-like	GO:0003987 GO:0005524 GO:0016208 GO:0019427
Nfr_c13925_g1_i1	hyaluronan mrna binding domain-containing protein	GO:0044424
Nfr_c13926_g1_i1	gtp-binding partial	GO:0005525 GO:0007264 GO:0015031
Nfr_c13928_g1_i1	gtp-binding protein sar1a-like	GO:0012505 GO:0043231 GO:0044444 GO:0005525 GO:0006886 GO:0007264
Nfr_c13928_g1_i2	gtp-binding protein sar1a-like	GO:0012505 GO:0043231 GO:0044444 GO:0005525 GO:0006886 GO:0007264
Nfr_c13929_g1_i1	cdk5rap3-like protein	GO:0000079
Nfr_c13932_g2_i1	dna-directed rna polymerase iii subunit rpc1-like	GO:0005634 GO:0003677 GO:0003899 GO:0008270 GO:0032549 GO:0006351
Nfr_c13933_g3_i1	histone deacetylase hdt2-like	GO:0046872
Nfr_c13934_g1_i1	disease resistance protein rga2-like	GO:0043531
Nfr_c13936_g2_i1	pathogenesis-related genes transcriptional activator pti6-like	GO:0003677 GO:0003700 GO:0006355
Nfr_c13936_g3_i1	pathogenesis-related genes transcriptional activator pti6-like	GO:0003677 GO:0003700 GO:0006355
Nfr_c13941_g1_i1	probable ccr4-associated factor 1 homolog 7	GO:0005634 GO:0003676
Nfr_c13945_g1_i1	gdsl esterase lipase 7	GO:0016788 GO:0006629
Nfr_c13945_g2_i1	gdsl esterase lipase 7	GO:0016788 GO:0006629
Nfr_c13948_g1_i1	low quality protein: beta-galactosidase 3	GO:0009505 GO:0048046 GO:0004565 GO:0030246 GO:0005975
Nfr_c13948_g2_i1	low quality protein: beta-galactosidase 3	GO:0005576 GO:0005618 GO:0004553 GO:0030246 GO:0008152
Nfr_c13954_g1_i1	cbl-interacting protein kinase 6-like	GO:0004674 GO:0005524 GO:0006468 GO:0007165
Nfr_c13954_g2_i1	cbl-interacting protein kinase	GO:0004674 GO:0005524 GO:0006468 GO:0007165
Nfr_c13954_g3_i1	cbl-interacting protein kinase 6	GO:0004672 GO:0005524 GO:0006468 GO:0007165
Nfr_c13955_g1_i1	phosphatase 2c family protein isoform 1	GO:0004721 GO:0046872 GO:0016311
Nfr_c13955_g2_i1	probable protein phosphatase 2c 40	GO:0004721 GO:0046872 GO:0016311
Nfr_c13958_g2_i1	ribosomal protein s21 family	GO:0005840 GO:0003735 GO:0006412
Nfr_c13960_g1_i1	probable lrr receptor-like serine threonine-protein kinase at3g47570	GO:0004672 GO:0005524 GO:0006468
Nfr_c13961_g2_i1	low quality protein: mitogen-activated protein kinase kinase kinase 11-like	GO:0004674
Nfr_c13964_g1_i1	serine threonine-protein kinase at3g07070-like	GO:0004674 GO:0005524 GO:0006468
Nfr_c13964_g2_i1	protein kinase apk1b	GO:0004672 GO:0005524 GO:0006468
Nfr_c13966_g1_i1	probable monogalactosyldiacylglycerol synthase chloroplastic	GO:0005739 GO:0009535 GO:0031969 GO:0030246 GO:0046509 GO:0009247 GO:0009409 GO:0009414 GO:0009416 GO:0009651 GO:0009735 GO:0009739 GO:0030259 GO:0030912 GO:0045017
Nfr_c13966_g2_i1	probable monogalactosyldiacylglycerol synthase chloroplastic	GO:0005739 GO:0031969 GO:0030246 GO:0046509 GO:0009247 GO:0030259
Nfr_c13970_g1_i1	subtilisin-like protease partial	GO:0016023 GO:0004252 GO:0006508
Nfr_c13970_g2_i1	subtilisin-like protease partial	GO:0004252 GO:0006508
Nfr_c13970_g3_i1	tpa: subtilase family protein	GO:0004252 GO:0006508
Nfr_c13972_g1_i1	PREDICTED: uncharacterized protein LOC103711786	GO:0006661
Nfr_c13973_g1_i1	probable chromatin-remodeling complex atpase chain isoform x1	GO:0005634 GO:0003677 GO:0005524 GO:0016818 GO:0031491 GO:0008152 GO:0043044
Nfr_c13977_g1_i1	PREDICTED: uncharacterized protein LOC103696669	GO:0009536
Nfr_c13981_g1_i1	leucine-rich repeat protein kinase family isoform 1	GO:0016021 GO:0004672 GO:0005515 GO:0005524 GO:0006468
Nfr_c13981_g2_i1	probable inactive receptor kinase at5g10020 isoform x1	GO:0005515
Nfr_c13982_g1_i1	low quality protein: pentatricopeptide repeat-containing protein at4g30700	GO:0005739 GO:0009507 GO:0000963 GO:0016554 GO:0080156
Nfr_c13990_g1_i1	pentatricopeptide repeat-containing protein at1g19290	GO:0005515
Nfr_c13993_g1_i1	tether containing ubx domain for glut4-like	GO:0035265 GO:0043241
Nfr_c13993_g1_i2	tether containing ubx domain for glut4-like	GO:0035265 GO:0043241
Nfr_c13997_g1_i1	nep1-interacting protein 1	GO:0005515 GO:0008270
Nfr_c140_g2_i1	PREDICTED: uncharacterized protein LOC103705359	GO:0005739 GO:0003690 GO:0006355
Nfr_c14012_g1_i1	villin-1 isoform x3	GO:0003779 GO:0051017
Nfr_c14015_g1_i1	kinesin light chain 1-like isoform x1	GO:0050896
Nfr_c14018_g1_i1	probable metal-nicotianamine transporter ysl9	GO:0055085
Nfr_c14018_g2_i1	yellow stripe like 3 isoform 2	GO:0055085
Nfr_c14021_g1_i1	importin-11 isoform x1	GO:0005634 GO:0008536 GO:0006886
Nfr_c14039_g1_i1	protein nrt1 ptr family -like	GO:0016021 GO:0005215 GO:0006857
Nfr_c14039_g2_i1	protein nrt1 ptr family -like	GO:0016020 GO:0006810
Nfr_c14043_g1_i1	chaperonin-60 kda protein isoform 2	GO:0043231 GO:0044444 GO:0000166 GO:0006457
Nfr_c14047_g1_i1	probable folate-biopterin transporter 2	GO:0016021 GO:0006810
Nfr_c14054_g1_i1	cyclic phosphodiesterase-like	GO:0004112
Nfr_c14054_g1_i2	rna ligase cyclic nucleotide phosphodiesterase family protein	GO:0004112
Nfr_c14055_g1_i1	protein eceriferum 1-like	GO:0005506 GO:0016491 GO:0006633 GO:0055114
Nfr_c14061_g1_i1	n-alpha-acetyltransferase mak3	GO:0005737 GO:0004596 GO:0001676 GO:0002213 GO:0006301 GO:0006633
Nfr_c14062_g1_i1	calcium-transporting atpase endoplasmic reticulum-type isoform x2	GO:0005802 GO:0016021 GO:0031902 GO:0005388 GO:0005524 GO:0015410 GO:0046872 GO:0006891 GO:0008152 GO:0048364 GO:0055071 GO:0070588 GO:0071421
Nfr_c14064_g1_i1	cytochrome p450 734a1 isoform x1	GO:0005506 GO:0016705 GO:0020037 GO:0055114
Nfr_c14064_g2_i1	cytochrome p450 734a1 isoform x2	GO:0016023 GO:0005506 GO:0016705 GO:0020037 GO:0055114
Nfr_c14068_g1_i1	glucan endo- -beta-glucosidase	GO:0042973 GO:0005975
Nfr_c14068_g2_i1	o-glycosyl hydrolases family 17 protein	GO:0016020 GO:0004553 GO:0005975
Nfr_c14070_g1_i1	stromal cell-derived factor 2-like protein	GO:0005576 GO:0005783 GO:0016020 GO:0006457 GO:0009408 GO:0009627 GO:0009644 GO:0034976 GO:0042542 GO:0042742 GO:0050832 GO:0052033
Nfr_c14071_g2_i1	multiple c2 and transmembrane domain-containing protein 2-like	GO:0016757 GO:0008152
Nfr_c14073_g1_i1	chalcone synthase	GO:0016210 GO:0009058
Nfr_c14078_g1_i1	ras-related protein rabc1-like	GO:0005886 GO:0005525 GO:0007264 GO:0015031
Nfr_c14078_g2_i1	ras-related protein rabc1-like	GO:0005622 GO:0005886 GO:0005525 GO:0007264 GO:0015031
Nfr_c14078_g2_i2	ras-related protein rabc1-like isoform x1	GO:0005622 GO:0016020 GO:0005525 GO:0007264 GO:0015031
Nfr_c14079_g1_i1	translin family protein isoform 1	GO:0043565
Nfr_c1408_g1_i1	subtilisin-like protease-like	GO:0004252 GO:0006508
Nfr_c14080_g1_i1	replication protein a 32 kda subunit a-like	GO:0009536 GO:0003676 GO:0006259
Nfr_c14080_g3_i1	replication protein a 32 kda subunit a-like	GO:0005634 GO:0009536 GO:0003677 GO:0005515 GO:0006260 GO:0006281 GO:0006310
Nfr_c14081_g1_i1	ring u-box superfamily protein isoform 1	GO:0005515 GO:0008270
Nfr_c14087_g2_i1	thioredoxin chloroplastic	GO:0015035 GO:0006662 GO:0045454 GO:0055114
Nfr_c14096_g1_i1	leucine-rich repeat receptor-like serine threonine-protein kinase at2g24130 isoform x1	GO:0016772
Nfr_c14096_g2_i1	leucine-rich repeat receptor-like serine threonine-protein kinase at2g24130 isoform x1	GO:0005515 GO:0016301
Nfr_c14097_g2_i1	protein enhanced disease resistance 2-like isoform x1	GO:0008289
Nfr_c14098_g2_i1	PREDICTED: uncharacterized protein LOC103713352	GO:0008725 GO:0006284 GO:0009637 GO:0010155 GO:0046777
Nfr_c14099_g1_i1	protein iq-domain 32-like	GO:0043231 GO:0044444 GO:0005515 GO:0006807 GO:0044237 GO:0044238 GO:0050896 GO:0071704
Nfr_c14100_g1_i1	rna pseudouridine synthase mitochondrial	GO:0003723 GO:0009982 GO:0001522
Nfr_c14111_g1_i2	rrna mitochondrial-like	GO:0008168 GO:0016070 GO:0032259
Nfr_c14121_g1_i1	probable serine threonine-protein kinase at1g01540	GO:0004674 GO:0005524 GO:0006468
Nfr_c14122_g1_i1	udp-glycosyltransferase 76c1	GO:0003723 GO:0003964 GO:0016758 GO:0006278 GO:0006397
Nfr_c14122_g2_i1	type ii intron maturase-like	GO:0005739 GO:0003723 GO:0003964 GO:0006278 GO:0006397
Nfr_c14123_g1_i1	kinesin light chain 1-like isoform x1	GO:0005515 GO:0006457 GO:0009220 GO:0009408 GO:0009644 GO:0034976 GO:0042542
Nfr_c14124_g1_i1	pentatricopeptide repeat-containing	GO:0009507 GO:0009451
Nfr_c14124_g2_i1	pentatricopeptide repeat-containing protein chloroplastic	GO:0009536
Nfr_c14124_g3_i1	pentatricopeptide repeat-containing protein chloroplastic-like	GO:0009536
Nfr_c14127_g1_i1	lysosomal beta glucosidase-like isoform x3	GO:0004553 GO:0005975
Nfr_c14128_g1_i1	2-oxoglutarate mitochondrial-like	GO:0005739 GO:0004591 GO:0008270 GO:0030976 GO:0050897 GO:0006099 GO:0019243
Nfr_c14128_g2_i1	2-oxoglutarate e1 component isoform 7	GO:0004591 GO:0030976 GO:0006099
Nfr_c14134_g1_i1	dna polymerase alpha catalytic subunit	GO:0005634 GO:0000166 GO:0001882 GO:0003677 GO:0003887 GO:0046872 GO:0051539 GO:0006270 GO:0071897
Nfr_c1414_g2_i1	PREDICTED: uncharacterized protein LOC103724015	GO:0016020 GO:0016023
Nfr_c14140_g1_i1	acetyl- cytosolic 1-like	GO:0005737 GO:0003985 GO:0046872 GO:0016126 GO:0019745
Nfr_c14142_g1_i2	probable beta- -galactosyltransferase 19	GO:0005794 GO:0016021 GO:0008378 GO:0030246 GO:0006486
Nfr_c14153_g1_i1	systemin receptor sr160-like	GO:0016020 GO:0016772
Nfr_c14153_g2_i1	systemin receptor sr160-like	GO:0016020 GO:0000166 GO:0004672 GO:0016310
Nfr_c14159_g1_i1	dna polymerase eta isoform x6	GO:0003684 GO:0006281
Nfr_c14159_g2_i1	dna polymerase eta isoform x4	GO:0003684 GO:0003887 GO:0006281 GO:0071897
Nfr_c1416_g1_i2	tlc domain-containing protein 2-like	GO:0016021
Nfr_c14160_g1_i1	low quality protein: type i inositol -trisphosphate 5-phosphatase 13-like	GO:0046856
Nfr_c14167_g1_i1	potassium channel akt1-like isoform x3	GO:0005515
Nfr_c14167_g2_i1	potassium channel akt1-like isoform x3	GO:0016020 GO:0005216 GO:0005515 GO:0006813 GO:0034220
Nfr_c14169_g1_i1	ycf20-like protein	GO:0016020
Nfr_c14171_g2_i1	dead-box atp-dependent rna helicase chloroplastic-like isoform x2	GO:0009507 GO:0003723 GO:0005524 GO:0008026 GO:0008152
Nfr_c14171_g3_i1	atp binding protein	GO:0009507 GO:0003723 GO:0005524 GO:0008026 GO:0008152
Nfr_c14175_g1_i1	delta-1-pyrroline-5-carboxylate dehydrogenase	GO:0005759 GO:0009507 GO:0003842 GO:0004029 GO:0008270 GO:0050897 GO:0010133 GO:0055114 GO:0072593
Nfr_c14175_g1_i2	delta-1-pyrroline-5-carboxylate dehydrogenase	GO:0005759 GO:0009507 GO:0003842 GO:0004029 GO:0008270 GO:0050897 GO:0010133 GO:0055114 GO:0072593
Nfr_c14180_g1_i1	rho gdp-dissociation inhibitor 1-like	GO:0005737 GO:0005094 GO:0050790
Nfr_c14182_g2_i1	atp-dependent clp protease proteolytic subunit chloroplastic	GO:0009534 GO:0009840 GO:0009941 GO:0004252 GO:0005524 GO:0006508
Nfr_c14185_g1_i1	PREDICTED: uncharacterized protein LOC103721199	GO:0005739 GO:0003690 GO:0006355
Nfr_c14185_g2_i1	PREDICTED: uncharacterized protein LOC103717767	GO:0005739 GO:0003690 GO:0006355
Nfr_c14189_g1_i1	uncharacterized fcp1 homology domain-containing	GO:0005515
Nfr_c14190_g1_i1	chlorophyll a-b binding protein chloroplastic-like	GO:0009521 GO:0009534 GO:0005488 GO:0015979
Nfr_c14190_g1_i2	chlorophyll a-b binding protein chloroplastic-like	GO:0009507 GO:0009521 GO:0005488 GO:0015979
Nfr_c14192_g1_i1	ubiquitin carboxyl-terminal hydrolase 26	GO:0005634 GO:0004843 GO:0006511
Nfr_c14196_g1_i1	gpi-anchored wall transfer protein 1	GO:0005789 GO:0016021 GO:0016746 GO:0006506
Nfr_c14197_g1_i1	short-chain type	GO:0016491 GO:0008152
Nfr_c14198_g1_i1	lrr receptor-like serine threonine-protein kinase fls2	GO:0005886 GO:0010008 GO:0016021 GO:0004675 GO:0005515 GO:0005524 GO:0006468 GO:0006898 GO:0007178 GO:0010359 GO:0016045 GO:0042742 GO:0052544
Nfr_c14200_g1_i1	probable lysine-specific demethylase elf6	GO:0003676 GO:0046872
Nfr_c14202_g1_i1	cyclin superfamily	GO:0005634 GO:0019901 GO:0000079 GO:0000724 GO:0010440 GO:0051026 GO:0051301
Nfr_c14204_g1_i1	abc transporter	GO:0016020
Nfr_c14205_g1_i1	tubulin-folding cofactor d isoform x4	GO:0005488
Nfr_c14206_g1_i1	winged-helix dna-binding transcription factor family isoform 1	GO:0005634 GO:0003700 GO:0043565 GO:0009408 GO:0009644 GO:0042542 GO:0045892
Nfr_c14207_g1_i1	dynein light chain cytoplasmic-like	GO:0043226 GO:0044464
Nfr_c1421_g1_i1	probable receptor-like protein kinase at5g47070	GO:0004672 GO:0005524 GO:0006468
Nfr_c14210_g2_i1	solute carrier family 25 member 44-like	GO:0016020
Nfr_c14210_g4_i1	solute carrier family 25 member 44-like	GO:0016020 GO:0006810
Nfr_c14213_g1_i1	ubiquitin carboxyl-terminal hydrolase 18-like	GO:0036459 GO:0046872 GO:0006511
Nfr_c14217_g1_i2	aldose reductase	GO:0016491 GO:0055114
Nfr_c14218_g1_i1	dna repair endonuclease uvh1	GO:0005634 GO:0000014 GO:0003677 GO:0000724 GO:0000737 GO:0006289 GO:0006979
Nfr_c14218_g2_i2	dna repair endonuclease uvh1-like	GO:0016787 GO:0006259 GO:0006974
Nfr_c14219_g1_i1	zinc c3hc4 type (ring finger) protein	GO:0004176 GO:0008270 GO:0006508
Nfr_c14223_g1_i1	muts isoform 3	GO:0005524 GO:0030983 GO:0006298
Nfr_c14225_g1_i1	PREDICTED: uncharacterized protein At1g04910	GO:0005634 GO:0005737 GO:0016757 GO:0008152
Nfr_c14225_g1_i2	PREDICTED: uncharacterized protein At1g04910	GO:0005634 GO:0005737 GO:0016757 GO:0008152
Nfr_c14230_g1_i1	-like family protein isoform 1	GO:0006301
Nfr_c14230_g1_i2	-like family protein isoform 1	GO:0006301
Nfr_c14244_g1_i1	e3 ubiquitin-protein ligase upl5-like	GO:0004842 GO:0005515
Nfr_c14245_g1_i1	protein eceriferum 3-like isoform x2	GO:0016021 GO:0005506 GO:0016491 GO:0006633 GO:0055114
Nfr_c14246_g1_i1	transporter arsb	GO:0016021 GO:0055085
Nfr_c14246_g2_i1	transporter arsb	GO:0016021 GO:0055085
Nfr_c14248_g1_i1	basic salivary proline-rich protein 2- partial	GO:0046872 GO:0030001
Nfr_c1425_g1_i1	protein iq-domain 31-like isoform x1	GO:0005515
Nfr_c14251_g1_i1	calpain-type cysteine protease adl1-like	GO:0005622 GO:0004198 GO:0006508
Nfr_c14251_g2_i1	calpain-type cysteine protease adl1-like	GO:0008234
Nfr_c14254_g1_i1	tetratricopeptide repeat-like superfamily protein isoform 1	GO:0005515
Nfr_c14262_g1_i1	importin subunit beta-1-like	GO:0008536 GO:0006886
Nfr_c14264_g1_i1	beta- beta chain- partial	GO:0045735
Nfr_c14269_g1_i1	pentatricopeptide repeat-containing protein chloroplastic	GO:0009507
Nfr_c14272_g1_i1	nadh dehydrogenase	GO:0005739
Nfr_c14273_g1_i1	pentatricopeptide repeat-containing protein at1g31840	GO:0005515
Nfr_c14274_g1_i2	PREDICTED: uncharacterized protein LOC103713490	GO:0009073 GO:0010207 GO:0016226 GO:0045893
Nfr_c14274_g1_i3	PREDICTED: uncharacterized protein LOC103713490	GO:0008152
Nfr_c14277_g1_i1	wrky transcription factor 44	GO:0003700 GO:0043565 GO:0006355
Nfr_c14277_g2_i1	wrky transcription factor 44	GO:0003700 GO:0043565 GO:0006355
Nfr_c14281_g1_i1	serine carboxypeptidase-like 34	GO:0004185 GO:0006508
Nfr_c14285_g1_i1	dirigent protein 22-like	GO:0009507 GO:0006952 GO:0009807
Nfr_c14298_g1_i1	nuclear transcription factor y subunit b-like	GO:0046982
Nfr_c143_g1_i1	desumoylating isopeptidase 1-like	GO:0044424
Nfr_c143_g2_i1	desumoylating isopeptidase 1-like	GO:0005634 GO:0005737
Nfr_c14300_g1_i1	zinc transporter chloroplastic	GO:0009535 GO:0016021 GO:0005385 GO:0071577
Nfr_c14301_g1_i1	disease resistance protein rpm1-like	GO:0043531
Nfr_c14310_g1_i1	scopoletin glucosyltransferase-like	GO:0016740
Nfr_c14310_g2_i1	scopoletin glucosyltransferase-like	GO:0016758 GO:0008152
Nfr_c14315_g1_i1	uncharacterized oxidoreductase ymr226c	GO:0016491 GO:0019752 GO:0044238
Nfr_c14316_g2_i1	glutathione s-transferase u17-like	GO:0005515
Nfr_c14322_g1_i1	low quality protein: pentatricopeptide repeat-containing protein at2g16880-like	GO:0005515
Nfr_c14323_g1_i1	t-complex protein 1 subunit zeta	GO:0005737 GO:0005524 GO:0051082 GO:0006457
Nfr_c14325_g1_i1	pentatricopeptide repeat-containing protein mitochondrial	GO:0005739
Nfr_c14332_g1_i1	probable galacturonosyltransferase-like 1	GO:0016740 GO:0008152
Nfr_c14334_g1_i1	rna-binding (rrm rbd rnp motif) family protein	GO:0097159 GO:1901363
Nfr_c14334_g2_i1	probable pectinesterase 66	GO:0000166
Nfr_c14336_g1_i1	phytosulfokines 3-like	GO:0005576 GO:0008083 GO:0008283
Nfr_c14338_g1_i1	lecithin-cholesterol acyltransferase-like 1	GO:0008374 GO:0016787 GO:0006629
Nfr_c14345_g1_i1	casp-like protein os09g0249400	GO:0016020
Nfr_c14353_g1_i1	guanylate kinase	GO:0005739 GO:0009536 GO:0000166 GO:0004385 GO:0006163 GO:0016310
Nfr_c14354_g1_i1	ascorbate oxidase promoter-binding family protein	GO:0003677 GO:0006355
Nfr_c14354_g2_i1	zinc finger	GO:0003677 GO:0006355
Nfr_c14355_g1_i1	target of myb protein 1	GO:0005829 GO:0005886 GO:0006623 GO:0016192
Nfr_c14355_g2_i1	tom1-like protein 2	GO:0005622 GO:0006886
Nfr_c14360_g3_i1	ribosomal protein l12 atp-dependent clp protease adaptor protein family protein	GO:0005840 GO:0003735 GO:0008233 GO:0006412 GO:0006508
Nfr_c14362_g1_i1	pentatricopeptide repeat-containing protein mitochondrial-like	GO:0005739
Nfr_c14363_g1_i1	dna primase large subunit	GO:0003896 GO:0006269
Nfr_c14366_g2_i1	nuclear pore complex protein nup98-nup96-like isoform x3	GO:0005643 GO:0006810
Nfr_c14367_g1_i2	PREDICTED: uncharacterized protein LOC103721448 isoform X2	GO:0005886 GO:0003723 GO:0008168 GO:0032259
Nfr_c14370_g1_i1	inositol transporter 1 isoform 2	GO:0005773 GO:0016020 GO:0022857 GO:0044765
Nfr_c14379_g2_i1	amp-dependent synthetase and ligase family protein	GO:0016874 GO:0008152
Nfr_c14380_g1_i1	alcohol dehydrogenase-like partial	GO:0008270 GO:0016491 GO:0055114
Nfr_c14381_g1_i1	shikimate o-hydroxycinnamoyltransferase-like	GO:0016747
Nfr_c14388_g1_i1	chloroplastic isoform x1	GO:0009507 GO:0080124 GO:0015996
Nfr_c14389_g1_i2	transcription factor bhlh123-like	GO:0046983
Nfr_c14392_g1_i1	probable sulfate transporter	GO:0016021 GO:0008271 GO:1902358
Nfr_c14396_g2_i1	PREDICTED: uncharacterized protein LOC103710198	GO:0005739 GO:0009536 GO:0003723 GO:0008173 GO:0001510 GO:0006396
Nfr_c14397_g1_i1	beta- -mannosyl-glycoprotein 4-beta-n-acetylglucosaminyltransferase-like isoform x1	GO:0016020 GO:0003830 GO:0006487
Nfr_c14398_g1_i1	protein decapping 5-like	GO:0000932 GO:0005829 GO:0042803 GO:0006397 GO:0006487 GO:0010606 GO:0017148 GO:0031087
Nfr_c14403_g1_i1	probable serine threonine-protein kinase at1g54610 isoform x2	GO:0004674 GO:0005524 GO:0006468
Nfr_c14409_g1_i1	protein argonaute pnh1-like	GO:0005739 GO:0030529 GO:0003743 GO:0005515 GO:0035198 GO:0006346 GO:0006413 GO:0006417 GO:0007267 GO:0009616 GO:0009855 GO:0009887 GO:0009944 GO:0010014 GO:0010050 GO:0010051 GO:0010073 GO:0010267 GO:0010586 GO:0035019 GO:0035196 GO:0048366 GO:0048439 GO:1902183
Nfr_c14409_g1_i2	protein argonaute pnh1-like	GO:0005739 GO:0030529 GO:0003743 GO:0005515 GO:0035198 GO:0006346 GO:0006413 GO:0006417 GO:0007267 GO:0009616 GO:0009855 GO:0009887 GO:0009944 GO:0010014 GO:0010050 GO:0010051 GO:0010073 GO:0010267 GO:0010586 GO:0035019 GO:0035196 GO:0048366 GO:0048439 GO:1902183
Nfr_c14412_g1_i1	probable serine acetyltransferase 1	GO:0005737 GO:0009001 GO:0006535
Nfr_c14416_g1_i1	nucleic acid	GO:0003676 GO:0008168 GO:0032259
Nfr_c14428_g1_i1	wd-40 repeat expressed	GO:0080008 GO:0006499 GO:0006626 GO:0048573
Nfr_c14428_g1_i2	wd repeat-containing protein 70	GO:0080008 GO:0006499 GO:0006626 GO:0048573
Nfr_c14437_g1_i1	guard cell s-type anion channel slac1	GO:0005886 GO:0016021 GO:0008308 GO:0019901 GO:0019903 GO:0006863 GO:0006873 GO:0009270 GO:0009738 GO:0010037 GO:0010193 GO:0015698 GO:0015711 GO:0044070 GO:0050891 GO:0055085 GO:0090332
Nfr_c14447_g1_i1	alpha carbonic anhydrase 7-like	GO:0046872
Nfr_c14447_g3_i1	alpha carbonic anhydrase 7-like	GO:0004089 GO:0008270 GO:0006730
Nfr_c14448_g1_i1	atp-dependent helicase brm-like	GO:0005515
Nfr_c14449_g1_i1	pleiotropic drug resistance protein 2- partial	GO:0016020
Nfr_c14450_g1_i1	phospholipase a2-alpha-like	GO:0005576 GO:0005773 GO:0005794 GO:0004623 GO:0005509 GO:0006644 GO:0016042
Nfr_c14452_g1_i1	40s ribosomal protein s20-1	GO:0015935 GO:0003723 GO:0003735 GO:0006412
Nfr_c14453_g1_i1	ras-related protein ric1-like	GO:0005525 GO:0007264 GO:0015031
Nfr_c14457_g1_i1	probable prolyl 4-hydroxylase 7 isoform x2	GO:0005506 GO:0016706 GO:0031418 GO:0055114
Nfr_c14457_g2_i1	prolyl 4-hydroxylase alpha	GO:0004656 GO:0005506 GO:0031418 GO:0019511 GO:0055114
Nfr_c14460_g1_i1	translocon at the outer membrane of chloroplasts 64-v isoform 1	GO:0005741 GO:0016021 GO:0005515 GO:0016884 GO:0006612 GO:0006626 GO:0006862 GO:0006888 GO:0008152 GO:0010363 GO:0015696 GO:0015802 GO:0043069 GO:0043090 GO:0043269
Nfr_c14462_g1_i1	magnesium transporter nipa2-like isoform x1	GO:0016020 GO:0015095 GO:0015693
Nfr_c14472_g1_i1	PREDICTED: uncharacterized protein LOC103722119	GO:0008270 GO:0006355
Nfr_c14473_g1_i1	uncharacterized loc101213824	GO:0005515
Nfr_c14474_g1_i1	PREDICTED: uncharacterized protein At5g19025-like	GO:0005840 GO:0003735 GO:0006412
Nfr_c14475_g1_i1	probable quinone oxidoreductase	GO:0008270 GO:0016491 GO:0055114
Nfr_c14476_g1_i1	sur2 hydroxylase	GO:0016021 GO:0000254 GO:0005506 GO:0006633 GO:0055114
Nfr_c14476_g2_i1	sphinganine c -monooxygenase 1-like	GO:0016020 GO:0005506 GO:0016491 GO:0006633 GO:0055114
Nfr_c14480_g1_i1	pentatricopeptide repeat-containing protein at5g65560	GO:0005515
Nfr_c14481_g1_i1	rna-binding protein 40	GO:0000166 GO:0003676
Nfr_c14482_g1_i1	site-1 isoform 2	GO:0005794 GO:0004252 GO:0006486 GO:0006508 GO:0006888 GO:0042538
Nfr_c14482_g2_i1	site-1 isoform 2	GO:0004252 GO:0006508
Nfr_c14483_g1_i1	plasma membrane atpase- partial	GO:0016021 GO:0005524 GO:0008553 GO:0046872 GO:0006754 GO:1902600
Nfr_c14484_g2_i1	xylosyltransferase 1-like	GO:0016020 GO:0008375 GO:0008152
Nfr_c14486_g1_i1	aminoacylase-1 isoform x1	GO:0005773 GO:0005783 GO:0005794 GO:0004046 GO:0008237 GO:0046872 GO:0000394 GO:0006508 GO:0009086 GO:0019344
Nfr_c14488_g1_i1	probable receptor-like protein kinase at1g67000	GO:0004672 GO:0005524 GO:0006468
Nfr_c14491_g1_i1	pentatricopeptide repeat-containing protein mitochondrial	GO:0005739
Nfr_c14494_g1_i1	probable n-acetyltransferase hls1	GO:0008080 GO:0008152
Nfr_c14499_g1_i1	low quality protein: probable importin subunit beta-4	GO:0005634 GO:0005829 GO:0008536 GO:0006094 GO:0006886 GO:0007010 GO:0010498
Nfr_c14499_g1_i2	low quality protein: probable importin subunit beta-4	GO:0005634 GO:0005829 GO:0005506 GO:0008536 GO:0020037 GO:0006094 GO:0006886 GO:0007010 GO:0010498
Nfr_c14502_g1_i1	pctp-like protein	GO:0008289
Nfr_c14503_g1_i1	acidic endochitinase-like	GO:0004553 GO:0005975
Nfr_c14503_g3_i1	acidic endochitinase-like	GO:0016023 GO:0004553 GO:0005975
Nfr_c14508_g1_i1	btb poz domain-containing protein at1g30440-like	GO:0005515
Nfr_c14511_g1_i1	abc transporter g family member 11-like	GO:0016020 GO:0005524 GO:0015416 GO:0008152 GO:0015716 GO:0015748
Nfr_c14511_g2_i1	abc transporter g family member 11-like	GO:0016020 GO:0005524 GO:0016887
Nfr_c14512_g1_i1	pentatricopeptide repeat-containing protein at3g29230	GO:0005515
Nfr_c14515_g1_i1	glucose-6-phosphate 1-epimerase isoform x2	GO:0016853 GO:0030246 GO:0005975
Nfr_c14516_g1_i1	o-acyltransferase wsd1-like isoform x2	GO:0004144 GO:0045017
Nfr_c14517_g1_i1	probable glycerophosphoryl diester phosphodiesterase 2 isoform x2	GO:0008889 GO:0006071 GO:0006629
Nfr_c14517_g2_i1	probable glycerophosphoryl diester phosphodiesterase 3 isoform x1	GO:0008889 GO:0006071 GO:0006629
Nfr_c14519_g1_i1	l-ascorbate peroxidase 6	GO:0004601 GO:0020037 GO:0006979 GO:0055114
Nfr_c14519_g1_i2	l-ascorbate peroxidase 6	GO:0004601 GO:0020037 GO:0006979 GO:0055114
Nfr_c14524_g1_i1	maguk p55 subfamily member 3-like	GO:0005515 GO:0009117
Nfr_c14529_g1_i1	hd-zip iv family of homeobox-leucine zipper protein with lipid-binding start domain isoform partial	GO:0005634 GO:0008289 GO:0043565 GO:0006355
Nfr_c14531_g1_i1	serine threonine-protein phosphatase bsl1 homolog	GO:0004721 GO:0009742
Nfr_c14531_g2_i1	serine threonine-protein phosphatase bsl1 homolog	GO:0004721 GO:0005506 GO:0030145 GO:0009742 GO:0016311
Nfr_c14535_g1_i1	translocon at the outer membrane of chloroplasts 64-v isoform 4	GO:0005739 GO:0016020 GO:0016884 GO:0006605 GO:0006865 GO:0008152 GO:0016043 GO:0016482 GO:0043067 GO:1902580
Nfr_c14539_g1_i1	peroxidase 3-like	GO:0005576 GO:0004601 GO:0020037 GO:0046872 GO:0006979 GO:0055114
Nfr_c14539_g2_i1	peroxidase 3-like	GO:0004601 GO:0020037 GO:0046872 GO:0006979 GO:0055114
Nfr_c14541_g2_i1	40s ribosomal protein s6-like isoform x2	GO:0005840 GO:0003735 GO:0006412
Nfr_c14541_g3_i1	40s ribosomal protein s6	GO:0005840 GO:0003735 GO:0006412
Nfr_c14542_g1_i1	gdsl-motif lipase hydrolase family protein	GO:0005576 GO:0016788 GO:0000038 GO:0016042 GO:0042335
Nfr_c14542_g2_i1	zinc finger	GO:0016787 GO:0006629
Nfr_c14543_g1_i1	transcription factor bhlh10-like	GO:0046983
Nfr_c14545_g1_i1	g-type lectin s-receptor-like serine threonine-protein kinase partial	GO:0004713 GO:0005524 GO:0006468
Nfr_c14554_g1_i1	endoplasmic reticulum oxidoreductin-1-like isoform x1	GO:0005783 GO:0003756 GO:0016671 GO:0006457 GO:0055114
Nfr_c14554_g2_i1	endoplasmic reticulum oxidoreductins 1 isoform 1	GO:0005783 GO:0003756 GO:0016671 GO:0006457 GO:0055114
Nfr_c14560_g1_i1	---NA---	GO:0004601 GO:0020037 GO:0006979 GO:0055114
Nfr_c14560_g2_i1	peroxidase 4-like	GO:0005576 GO:0004601 GO:0020037 GO:0046872 GO:0006979 GO:0055114
Nfr_c14560_g3_i1	peroxidase 4-like	GO:0005576 GO:0004601 GO:0020037 GO:0046872 GO:0006979 GO:0055114
Nfr_c14564_g1_i1	dna polymerase zeta catalytic subunit	GO:0003676 GO:0008408 GO:0016779 GO:0006259 GO:0034645
Nfr_c14568_g1_i1	probable udp-n-acetylglucosamine--peptide n-acetylglucosaminyltransferase sec isoform x1	GO:0005515
Nfr_c14572_g1_i1	pentatricopeptide repeat-containing	GO:0005515
Nfr_c14573_g2_i1	iaa-alanine resistance protein 1 isoform x1	GO:0006810
Nfr_c14575_g1_i1	serine threonine-protein kinase endoribonuclease ire1a isoform x3	GO:0004672 GO:0005524 GO:0006468
Nfr_c14575_g2_i1	inositol requiring 1- isoform 2	GO:0004540 GO:0004674 GO:0005515 GO:0005524 GO:0006397 GO:0006468 GO:0090501
Nfr_c14576_g1_i1	transcription factor e2fb-like	GO:0005634 GO:0005667 GO:0003677 GO:0003700 GO:0006355
Nfr_c14580_g1_i1	spx domain-containing membrane protein _17046-like	GO:0016021 GO:0055085
Nfr_c14581_g1_i1	ras-related protein rabh1b-like	GO:0000139 GO:0005768 GO:0005774 GO:0005802 GO:0005829 GO:0005886 GO:0009506 GO:0005525 GO:0006891 GO:0007264 GO:0015031 GO:0032940
Nfr_c14586_g1_i1	peptidyl-prolyl cis-trans isomerase fkbp42 isoform x1	GO:0005774 GO:0005783 GO:0005886 GO:0016021 GO:0003755 GO:0005516 GO:0000413 GO:0006457 GO:0009734 GO:0030244 GO:0048193 GO:0048366
Nfr_c14587_g1_i1	nuclear cap-binding protein subunit 1-like	GO:0005634 GO:0005737 GO:0005846 GO:0000339 GO:0003677 GO:0005515 GO:0000226 GO:0000394 GO:0000911 GO:0006306 GO:0006342 GO:0006366 GO:0006370 GO:0009086 GO:0009640 GO:0009737 GO:0009793 GO:0009845 GO:0009909 GO:0009933 GO:0010162 GO:0010182 GO:0016567 GO:0019915 GO:0031053 GO:0045292 GO:0048574 GO:0050826 GO:0051028 GO:0051567
Nfr_c14588_g1_i1	low quality protein: anaphase-promoting complex subunit 5	GO:0005634 GO:0007067 GO:0007276 GO:0016567 GO:0032875 GO:0043161 GO:0043248 GO:0051302 GO:0051510 GO:0051788
Nfr_c14588_g2_i1	low quality protein: anaphase-promoting complex subunit 5	GO:0005634 GO:0007067 GO:0007276 GO:0016567 GO:0032875 GO:0043161 GO:0043248 GO:0051302 GO:0051510 GO:0051788
Nfr_c14593_g1_i1	adp-ribosylation factor 2-like	GO:0005622 GO:0004871 GO:0005525 GO:0007264
Nfr_c14593_g2_i1	adp-ribosylation factor 2-like	GO:0005794 GO:0004871 GO:0005525 GO:0007264 GO:0015031 GO:0016192
Nfr_c14594_g1_i1	transportin-3 isoform x1	GO:0005634 GO:0008536 GO:0006886
Nfr_c14595_g1_i1	PREDICTED: uncharacterized protein LOC103715664	GO:0044767
Nfr_c14597_g1_i1	transcription factor gte1-like	GO:0005515
Nfr_c14597_g1_i2	transcription factor gte1-like	GO:0005515
Nfr_c14599_g1_i2	ring u-box superfamily protein isoform 2	GO:0005515 GO:0008270
Nfr_c146_g1_i1	ubiquitin-specific protease 6	GO:0005515 GO:0008234 GO:0036459 GO:0006511
Nfr_c14600_g2_i1	PREDICTED: uncharacterized protein LOC103719432	GO:0031307
Nfr_c14602_g1_i1	histone-lysine n-methyltransferase atx2-like	GO:0005634 GO:0005515 GO:0008168 GO:0008270 GO:0032259 GO:0035556
Nfr_c14603_g1_i1	aldo-keto reductase family 4 member c10-like	GO:0016491 GO:0055114
Nfr_c14603_g2_i1	nad -linked oxidoreductase superfamily protein isoform 2	GO:0016491 GO:0055114
Nfr_c14603_g2_i2	nad -linked oxidoreductase superfamily protein isoform 2	GO:0016491 GO:0055114
Nfr_c14605_g1_i1	nibrin isoform x1	GO:0003006 GO:0006310 GO:0006355 GO:0006974 GO:0007059 GO:0007127 GO:0009653 GO:0009791 GO:0033043 GO:0044702 GO:0044710 GO:0051276 GO:0070647
Nfr_c14605_g2_i1	nibrin isoform x1	GO:0005634 GO:0005515 GO:0000724 GO:0006312 GO:0006325 GO:0006355 GO:0007131 GO:0030154 GO:0032504 GO:0033044 GO:0045132 GO:0048438 GO:0048449 GO:0048522 GO:0048827 GO:0070646 GO:0071479 GO:1903047
Nfr_c14609_g1_i1	cysteine desulfurase chloroplastic	GO:0009507 GO:0009000 GO:0030170 GO:0031071 GO:0000302 GO:0001887 GO:0006534 GO:0009073 GO:0010039 GO:0010269 GO:0018283 GO:0055072
Nfr_c14610_g1_i1	low quality protein: probable protein phosphatase 2c 12	GO:0003824 GO:0008152
Nfr_c14613_g1_i1	PREDICTED: uncharacterized protein LOC103704773	GO:0016021
Nfr_c14616_g2_i1	multimeric translocon complex in the outer envelope membrane 132	GO:0005525 GO:0016817 GO:0008152
Nfr_c14619_g1_i1	rab proteins geranylgeranyltransferase component a 2 isoform x2	GO:0005737
Nfr_c14619_g2_i1	rab proteins geranylgeranyltransferase component a 2 isoform x2	GO:0005737
Nfr_c14620_g1_i2	non-lysosomal glucosylceramidase-like	GO:0005886 GO:0016021 GO:0004348 GO:0006680
Nfr_c14621_g1_i1	lysine--trna ligase-like	GO:0005739 GO:0009507 GO:0003676 GO:0004824 GO:0005524 GO:0006364 GO:0006430 GO:0009658 GO:0009793 GO:0010027 GO:0010228 GO:0016226 GO:0048481
Nfr_c14622_g1_i2	4-coumarate-- ligase 2-like	GO:0016207 GO:0008152
Nfr_c14622_g2_i1	4-coumarate-- ligase 2-like	GO:0003824 GO:0008152
Nfr_c14623_g1_i1	PREDICTED: uncharacterized protein LOC103714318	GO:0005515
Nfr_c14625_g1_i1	pentatricopeptide repeat-containing protein chloroplastic	GO:0009507 GO:0005515
Nfr_c14626_g1_i1	pentatricopeptide repeat-containing protein at2g01390-like	GO:0005739
Nfr_c14626_g2_i1	pentatricopeptide repeat-containing protein at2g01390-like	GO:0005739
Nfr_c14627_g1_i1	PREDICTED: uncharacterized protein LOC103719810 isoform X1	GO:0005794
Nfr_c14629_g1_i1	nicotinate-nucleotide pyrophosphorylase	GO:0009507 GO:0004514 GO:0009435
Nfr_c14629_g1_i2	nicotinate-nucleotide pyrophosphorylase	GO:0009507 GO:0004514 GO:0009435
Nfr_c14632_g1_i1	nuclear transcription factor y subunit c-2-like	GO:0005622
Nfr_c14633_g1_i1	formation of crista junctions protein 1-like isoform x2	GO:0005743 GO:0016021 GO:0006486
Nfr_c14634_g1_i1	proteinaceous rnase p chloroplastic mitochondrial-like	GO:0009536 GO:0016787 GO:0090501
Nfr_c14634_g3_i1	proteinaceous rnase p chloroplastic mitochondrial-like	GO:0005739 GO:0009507 GO:0004526 GO:0008168 GO:0008033 GO:0032259 GO:0090502
Nfr_c14639_g1_i1	gamma-tocopherol methyltransferase	GO:0009507 GO:0050342 GO:0010189 GO:0032259
Nfr_c14640_g1_i1	probable mannan synthase 4	GO:0016020
Nfr_c14642_g1_i1	non-functional nadph-dependent codeinone reductase 2-like	GO:0016491 GO:0055114
Nfr_c14642_g2_i1	aldo keto reductase family protein	GO:0016491 GO:0055114
Nfr_c14644_g1_i1	receptor-like protein kinase at4g00960 isoform x2	GO:0005739 GO:0004672 GO:0005524 GO:0006468
Nfr_c14644_g1_i2	receptor-like protein kinase at4g00960 isoform x2	GO:0016772
Nfr_c14646_g1_i2	probable calcium-binding protein cml7	GO:0005509
Nfr_c14647_g1_i1	f-box protein at3g54460	GO:0003677 GO:0005524 GO:0008270
Nfr_c14647_g2_i1	f-box protein at3g54460	GO:0009506 GO:0003677 GO:0004386 GO:0005524 GO:0008270 GO:0008152
Nfr_c14649_g1_i1	serine threonine phosphatase 7 isoform 1	GO:0004721 GO:0016311
Nfr_c14650_g1_i1	tryptophan synthase alpha chain family protein	GO:0004834 GO:0000162
Nfr_c14650_g1_i2	tryptophan synthase alpha chain family protein	GO:0004834 GO:0000162
Nfr_c14651_g1_i1	probable rna-dependent rna polymerase 3 isoform x3	GO:0003968 GO:0001172
Nfr_c14652_g1_i1	60s ribosomal protein l31	GO:0005840 GO:0003735 GO:0006412
Nfr_c14652_g2_i1	60s ribosomal protein l31	GO:0005840 GO:0003735 GO:0006412
Nfr_c14654_g1_i1	gpi inositol-deacylase	GO:0016788 GO:0006505 GO:0006886
Nfr_c14654_g2_i1	gpi inositol-deacylase	GO:0016788 GO:0006505 GO:0006886
Nfr_c14655_g1_i1	u-box domain-containing protein 16	GO:0004842 GO:0005515 GO:0016567
Nfr_c14656_g1_i1	PREDICTED: uncharacterized protein LOC103717252 isoform X2	GO:0009536 GO:0008080 GO:0008152
Nfr_c14657_g1_i2	mitochondrial import inner membrane translocase subunit tim22-4-like	GO:0016021
Nfr_c14664_g2_i1	sec23-interacting isoform x1	GO:0005515
Nfr_c14665_g1_i3	phosphoribosyl pyrophosphate synthase	GO:0009536 GO:0000166 GO:0016772 GO:0046872 GO:1901293
Nfr_c14666_g2_i1	plastidial lipoyltransferase 2-like	GO:0005737 GO:0016415 GO:0006464 GO:0009107
Nfr_c14667_g1_i1	spermine synthase-like isoform x3	GO:0016740 GO:0008152
Nfr_c14669_g1_i1	importin alpha isoform 1	GO:0005634 GO:0005737 GO:0008565 GO:0006606
Nfr_c14669_g2_i1	importin subunit alpha-2	GO:0005737 GO:0005515 GO:0009987 GO:0015031 GO:0044699
Nfr_c14671_g1_i2	xpa-binding protein expressed	GO:0005874 GO:0000166 GO:0009790 GO:0051301
Nfr_c14672_g1_i1	PREDICTED: uncharacterized protein LOC103703666 isoform X1	GO:0004672 GO:0005524 GO:0006468
Nfr_c14672_g2_i1	PREDICTED: uncharacterized protein LOC103703666 isoform X2	GO:0004674 GO:0004712 GO:0005524 GO:0006468 GO:0009644 GO:0042542
Nfr_c14673_g1_i1	50s ribosomal protein l36	GO:0005840 GO:0003735 GO:0006354 GO:0006412
Nfr_c14675_g1_i2	phd finger protein at1g33420-like	GO:0046872
Nfr_c14675_g2_i1	phd finger protein at1g33420-like	GO:0046872 GO:0034645 GO:0090304
Nfr_c14679_g2_i1	PREDICTED: uncharacterized protein LOC103697503	GO:0008168 GO:0032259
Nfr_c14683_g1_i1	cytochrome p450 cyp73a100-like	GO:0005506 GO:0016710 GO:0020037 GO:0055114
Nfr_c14683_g2_i1	cinnamate 4-hydroxylase	GO:0016023 GO:0004497 GO:0005506 GO:0016705 GO:0020037 GO:0055114
Nfr_c14684_g1_i1	alkaline neutral invertase cinv1	GO:0009507 GO:0004575 GO:0033926 GO:0005982 GO:0005987 GO:0048825
Nfr_c14684_g2_i1	alkaline neutral invertase cinv1	GO:0033926
Nfr_c14686_g1_i1	h aca ribonucleoprotein complex subunit 2-like protein	GO:0005730 GO:0005732 GO:0030515 GO:0001510 GO:0009165 GO:0009909 GO:0031118 GO:0034968
Nfr_c14687_g1_i1	unnamed protein product	GO:0009055 GO:0015035 GO:0035556 GO:0045454 GO:0055114
Nfr_c14688_g1_i1	vam6 vps39-like protein	GO:0006486 GO:0006886
Nfr_c14689_g1_i1	plastidic general dicarboxylate transporter	GO:0016020 GO:0005215 GO:0006814 GO:0055085
Nfr_c14689_g2_i1	plastidic general dicarboxylate transporter	GO:0009536 GO:0016020 GO:0005215 GO:0006814 GO:0055085
Nfr_c14690_g2_i1	rrna methylase-like protein	GO:0008173 GO:0001510
Nfr_c14691_g1_i1	transport inhibitor response 1-like protein os04g0395600	GO:0005634 GO:0019005 GO:0000822 GO:0005515 GO:0010011 GO:0009734 GO:0016567
Nfr_c14692_g1_i1	transporter arsb	GO:0016021 GO:0015105 GO:0015700 GO:0055085
Nfr_c14692_g2_i1	transporter arsb isoform x1	GO:0009536 GO:0016021 GO:0055085
Nfr_c14694_g1_i1	metallophosphoesterase at3g03305-like	GO:0016020 GO:0016023
Nfr_c14694_g2_i1	metallophosphoesterase at3g03305	GO:0016020 GO:0016023
Nfr_c14695_g1_i1	probable leucine-rich repeat receptor-like protein kinase at5g49770	GO:0016020 GO:0004672 GO:0005524 GO:0006468 GO:0042546 GO:0045491
Nfr_c14695_g2_i1	probable leucine-rich repeat receptor-like protein kinase at5g49770	GO:0005515 GO:0016301
Nfr_c14700_g1_i1	serine threonine-protein kinase ht1-like isoform x1	GO:0016772
Nfr_c14702_g2_i1	probable polyamine oxidase 5	GO:0016491 GO:0007020 GO:0009736 GO:0055114
Nfr_c14702_g3_i1	probable polyamine oxidase 5-like	GO:0016491 GO:0055114
Nfr_c14703_g1_i1	PREDICTED: uncharacterized protein LOC103721233 isoform X2	GO:0036459 GO:0006511
Nfr_c14704_g1_i1	dual specificity protein phosphatase dsp8	GO:0004725 GO:0008138 GO:0035335 GO:0043407
Nfr_c14707_g1_i1	formate mitochondrial	GO:0005739 GO:0009507 GO:0009579 GO:0008863 GO:0016616 GO:0051287 GO:0055114
Nfr_c14709_g1_i1	probable lysine-specific demethylase elf6	GO:0003676 GO:0003824 GO:0046872 GO:0008152
Nfr_c14713_g1_i1	e3 ubiquitin-protein ligase ubr1	GO:0008270
Nfr_c14714_g1_i1	vacuolar proton atpase a1-like isoform x3	GO:0000220 GO:0016021 GO:0015078 GO:0015991
Nfr_c14715_g1_i1	isoform 1	GO:0003676
Nfr_c14716_g1_i1	translation factor guf1 mitochondrial	GO:0005743 GO:0005759 GO:0003924 GO:0005525 GO:0043022 GO:0045727
Nfr_c14716_g2_i1	gtp-binding protein	GO:0005743 GO:0005759 GO:0003924 GO:0005525 GO:0043022 GO:0045727
Nfr_c14717_g1_i1	er lumen protein-retaining receptor-like	GO:0005783 GO:0005794 GO:0016021 GO:0046923 GO:0006084 GO:0006621 GO:0010204 GO:0016126 GO:0016132 GO:0030244 GO:0048193
Nfr_c14718_g1_i1	serine threonine-protein kinase ctr1 isoform x2	GO:0004674 GO:0005524 GO:0006468 GO:0009966
Nfr_c14719_g1_i1	phosphoglycolate phosphatase chloroplastic-like	GO:0016791 GO:0016311
Nfr_c14720_g1_i1	vacuolar protein sorting 55 containing protein	GO:0005773 GO:0010008 GO:0016021 GO:0015031
Nfr_c14721_g1_i1	protein trigalactosyldiacylglycerol chloroplastic- partial	GO:0005783 GO:0009707 GO:0042803 GO:0070300 GO:0006891 GO:0010351 GO:0016558 GO:0034196 GO:1990052
Nfr_c14721_g2_i1	protein trigalactosyldiacylglycerol chloroplastic-like	GO:0009941 GO:0016020 GO:0005488 GO:0006869 GO:0016482 GO:1902582
Nfr_c14721_g2_i2	protein trigalactosyldiacylglycerol chloroplastic-like	GO:0005783 GO:0009707 GO:0042803 GO:0070300 GO:0006891 GO:0010351 GO:0016558 GO:0034196 GO:1990052
Nfr_c14724_g1_i1	fructose-bisphosphate aldolase cytoplasmic isozyme-like	GO:0004332 GO:0006096
Nfr_c14724_g2_i1	fructose-bisphosphate aldolase cytoplasmic isozyme-like	GO:0004332 GO:0006096
Nfr_c14726_g1_i2	probable phytol kinase chloroplastic	GO:0005739 GO:0016021 GO:0031969 GO:0016301 GO:0010189 GO:0016310
Nfr_c14730_g1_i1	probable sucrose-phosphate synthase 1	GO:0008152
Nfr_c14730_g1_i2	probable sucrose-phosphate synthase 1	GO:0008152
Nfr_c14730_g1_i3	probable sucrose-phosphate synthase 1	GO:0008152
Nfr_c14731_g1_i1	ubiquitin-conjugating enzyme e2 34-like	GO:0016881 GO:0008152
Nfr_c14731_g1_i2	ubiquitin-conjugating enzyme e2 34-like	GO:0016881 GO:0008152
Nfr_c14732_g1_i1	p-loop containing nucleoside triphosphate hydrolases superfamily protein isoform 1	GO:0005488
Nfr_c14734_g1_i1	gtp-binding family protein	GO:0005829 GO:0003924 GO:0005525 GO:0019003
Nfr_c14734_g2_i1	developmentally-regulated g-protein 3	GO:0005525
Nfr_c14737_g1_i1	pentatricopeptide repeat-containing protein chloroplastic-like	GO:0009507 GO:0005515 GO:0000398 GO:0030422 GO:0031425 GO:0031426 GO:0035196 GO:0043687 GO:0045893
Nfr_c14755_g1_i2	aberrant root formation protein 4 isoform x3	GO:0005488
Nfr_c14756_g1_i1	adaptin ear-binding coat-associated	GO:0016020 GO:0006897 GO:0008152
Nfr_c14759_g1_i1	flavonoid 3 -hydroxylase 1-like	GO:0009536 GO:0004497 GO:0005506 GO:0016705 GO:0020037 GO:0055114
Nfr_c14761_g1_i1	protein transport protein sec61 subunit alpha-like	GO:0016020 GO:0015031
Nfr_c14762_g1_i1	la protein 1	GO:0000166
Nfr_c14763_g1_i1	eukaryotic translation initiation factor 3 subunit e-like	GO:0005852 GO:0016282 GO:0033290 GO:0003743 GO:0001731 GO:0006446
Nfr_c14764_g1_i1	cell division protein homolog 2- chloroplastic-like isoform x1	GO:0005737 GO:0043234 GO:0003924 GO:0005525 GO:0051258
Nfr_c14767_g1_i1	conserved oligomeric golgi complex subunit 7	GO:0005829 GO:0017119 GO:0006886 GO:0007030 GO:0009793 GO:0009933 GO:0010016 GO:0016049 GO:0045053
Nfr_c14767_g2_i1	conserved oligomeric golgi complex subunit 7	GO:0005829 GO:0017119 GO:0006886 GO:0007030 GO:0009793 GO:0009933 GO:0010016 GO:0016049 GO:0045053
Nfr_c14769_g2_i1	pentatricopeptide repeat-containing protein mitochondrial-like	GO:0005515
Nfr_c14770_g1_i1	peptidyl-prolyl cis-trans isomerase cyclophilin-type family protein	GO:0003755 GO:0000413 GO:0006457
Nfr_c14771_g1_i1	probable apyrase 6 isoform x5	GO:0016787
Nfr_c14772_g1_i1	rubredoxin family protein	GO:0005506 GO:0005515
Nfr_c14773_g1_i1	disease resistance protein rga1-like	GO:0032550 GO:0032559 GO:0043168
Nfr_c14774_g1_i1	u6 snrna phosphodiesterase isoform x1	GO:0005634 GO:0004518 GO:0006397 GO:0008380 GO:0034477 GO:0048573 GO:0090305
Nfr_c14776_g1_i1	acid phosphatase vanadium-dependent haloperoxidase-related protein	GO:0004601 GO:0055114
Nfr_c14778_g1_i1	malate chloroplastic-like isoform x2	GO:0005739 GO:0009536 GO:0030060 GO:0006099 GO:0006108 GO:0044262
Nfr_c14779_g1_i1	galactomannan galactosyltransferase 1-like	GO:0016021 GO:0016758
Nfr_c14780_g1_i1	cryptochrome chloroplastic mitochondrial	GO:0005739 GO:0009507 GO:0003677 GO:0003913 GO:0005524 GO:0009881 GO:0006281 GO:0007165 GO:0018298
Nfr_c14781_g1_i1	cold-regulated 413-plasma membrane 2 isoform 1	GO:0005774 GO:0005886 GO:0016021
Nfr_c14783_g1_i1	cytoplasmic trna 2-thiolation protein 2	GO:0008033 GO:0043412
Nfr_c14783_g2_i1	cytoplasmic trna 2-thiolation protein 2-like	GO:0005737 GO:0000049 GO:0016779 GO:0002098 GO:0032447 GO:0034227
Nfr_c14785_g1_i1	dna polymerase i 3 -5 exo domain	GO:0009536 GO:0003677 GO:0008409 GO:0090305
Nfr_c14785_g3_i1	5 -3 exonuclease-like	GO:0003677 GO:0008409 GO:0090305
Nfr_c14790_g1_i1	methylcrotonoyl- carboxylase beta mitochondrial isoform x4	GO:0016874 GO:0008152
Nfr_c14790_g2_i1	methylcrotonoyl- carboxylase beta mitochondrial isoform x1	GO:0005759 GO:0004485 GO:0005524 GO:0008270 GO:0050897 GO:0006552 GO:0009616 GO:0010050
Nfr_c14792_g2_i1	cytochrome p450 86b1-like	GO:0016023 GO:0016491 GO:0046872
Nfr_c14793_g1_i1	atp-dependent clp protease proteolytic subunit chloroplastic-like	GO:0004252 GO:0006508
Nfr_c14797_g1_i1	probable wrky transcription factor 20 isoform x3	GO:0003700 GO:0043565 GO:0006355
Nfr_c14797_g2_i1	probable wrky transcription factor 20 isoform x3	GO:0003700 GO:0043565 GO:0006355
Nfr_c14797_g3_i1	probable wrky transcription factor 20 isoform x2	GO:0003700 GO:0043565 GO:0006355
Nfr_c14799_g1_i2	protein-l-isoaspartate o-methyltransferase-like	GO:0005829 GO:0004719 GO:0006479 GO:0007568 GO:0009651 GO:0009845
Nfr_c148_g1_i1	low quality protein: beta-galactosidase 3	GO:0004565 GO:0005975
Nfr_c14800_g1_i2	translation initiation factor if- mitochondrial	GO:0097159 GO:1901363 GO:0044238 GO:0044249 GO:0044699 GO:0048856 GO:0071704
Nfr_c14801_g1_i2	myb-like protein aa	GO:0003677 GO:0003682
Nfr_c14804_g1_i1	flavonol synthase flavanone 3-hydroxylase	GO:0016706 GO:0046872 GO:0055114
Nfr_c14804_g1_i2	flavonol synthase flavanone 3-hydroxylase	GO:0016706 GO:0046872 GO:0055114
Nfr_c14806_g2_i1	protein abscisic acid-insensitive 5-like	GO:0009791 GO:0044763 GO:0048608 GO:0050794 GO:0050896
Nfr_c14807_g1_i1	squamosa promoter-binding-like protein 9 isoform x3	GO:0005634 GO:0003677
Nfr_c14807_g1_i2	squamosa promoter-binding-like protein 9 isoform x3	GO:0005634 GO:0003677
Nfr_c14809_g1_i2	PREDICTED: uncharacterized protein LOC103702947	GO:0005739 GO:0003690 GO:0006355
Nfr_c14810_g1_i1	mitochondrial transcription termination factor family protein	GO:0005739 GO:0009536 GO:0003690 GO:0006355 GO:0008380 GO:0009790 GO:0042794
Nfr_c14810_g2_i1	mitochondrial transcription termination factor family protein isoform 1	GO:0009536 GO:0008380 GO:0009790 GO:0042794
Nfr_c14811_g2_i1	beta-carotene hydroxylase	GO:0005739 GO:0016021 GO:0005506 GO:0016491 GO:0006633 GO:0055114
Nfr_c14811_g2_i2	beta-carotene hydroxylase	GO:0005739 GO:0016021 GO:0005506 GO:0016491 GO:0006633 GO:0055114
Nfr_c14812_g1_i1	sister chromatid cohesion 1 protein 2 isoform x3	GO:0000228 GO:0005515
Nfr_c14814_g1_i1	dna repair protein reca homolog mitochondrial isoform x1	GO:0005739 GO:0003697 GO:0005524 GO:0008094 GO:0000002 GO:0006281 GO:0006310 GO:0009408 GO:0009432
Nfr_c14815_g2_i1	rhomboid protein 2-like	GO:0016021 GO:0004252 GO:0006508
Nfr_c14816_g1_i2	mitochondrial outer membrane import complex protein metaxin	GO:0005741 GO:0005743 GO:0009536 GO:0016021 GO:0006406 GO:0006606 GO:0006626 GO:0051604
Nfr_c14818_g1_i1	probably inactive leucine-rich repeat receptor-like protein kinase at5g48380 isoform x1	GO:0005515 GO:0016772
Nfr_c14819_g1_i1	n-terminal nucleophile aminohydrolases (ntn hydrolases) superfamily protein isoform 1	GO:0005634 GO:0005737 GO:0005839 GO:0004298 GO:0051603
Nfr_c14821_g1_i2	wd-40 repeat-containing protein msi1-like	GO:0005677 GO:0009507 GO:0080008 GO:0005515 GO:0006275 GO:0006349 GO:0006355 GO:0008283 GO:0009555 GO:0009793 GO:0009909 GO:0009965 GO:0010026 GO:0010214 GO:0010389 GO:0016570 GO:0031507 GO:0045787 GO:0048449
Nfr_c14821_g1_i3	wd-40 repeat-containing protein msi1 isoform x1	GO:0005677 GO:0009507 GO:0080008 GO:0006275 GO:0006349 GO:0006355 GO:0008283 GO:0009555 GO:0009793 GO:0009909 GO:0009965 GO:0010026 GO:0010214 GO:0010389 GO:0016570 GO:0031507 GO:0045787 GO:0048449
Nfr_c14823_g1_i1	electron transfer flavoprotein subunit mitochondrial	GO:0005759 GO:0005507 GO:0009055 GO:0050660 GO:0055114
Nfr_c14823_g2_i1	electron transfer flavoprotein subunit mitochondrial-like	GO:0005759 GO:0005507 GO:0009055 GO:0050660 GO:0055114
Nfr_c14824_g1_i1	transcription factor divaricata isoform x1	GO:0003677 GO:0003682
Nfr_c14825_g3_i1	annexin d1-like	GO:0005509 GO:0005544
Nfr_c14827_g1_i1	e3 ubiquitin-protein ligase rglg2-like isoform x1	GO:0005515 GO:0008270
Nfr_c14827_g1_i2	e3 ubiquitin-protein ligase rglg2-like	GO:0005515 GO:0008270
Nfr_c14828_g1_i1	single-stranded nucleic acid binding r3h isoform 2	GO:0003676
Nfr_c1483_g1_i1	thyroid adenoma-associated protein homolog	GO:0005739
Nfr_c14835_g1_i1	pentatricopeptide repeat-containing protein mitochondrial	GO:0005739
Nfr_c14835_g1_i2	pentatricopeptide repeat-containing protein mitochondrial	GO:0005739
Nfr_c14838_g1_i1	cationic amino acid transporter 3 family protein	GO:0016021 GO:0015171 GO:0003333
Nfr_c14839_g1_i1	glutamyl-trna amidotransferase subunit chloroplastic mitochondrial	GO:0005739 GO:0009570 GO:0030956 GO:0005524 GO:0050567 GO:0006655 GO:0032543 GO:0070681
Nfr_c14840_g1_i1	dna repair protein uvh3	GO:0016787 GO:0006974 GO:0044260 GO:0044710 GO:0044763 GO:0090304
Nfr_c14840_g1_i2	dna repair protein uvh3	GO:0016787 GO:0006974 GO:0044260 GO:0044710 GO:0044763 GO:0090304
Nfr_c14842_g1_i1	allene oxide cyclase chloroplastic-like	GO:0009507 GO:0016853
Nfr_c14842_g1_i2	allene oxide cyclase chloroplastic-like	GO:0009507 GO:0016853
Nfr_c14843_g1_i1	tubby like protein 3 isoform 1	GO:0005515
Nfr_c14847_g1_i1	serine arginine-rich splicing factor rsz23 isoform x4	GO:0000166 GO:0003676 GO:0008270
Nfr_c14848_g1_i1	prli-interacting factor partial	GO:0003723 GO:0004525 GO:0006396 GO:0006511 GO:0090502
Nfr_c14848_g2_i1	PREDICTED: uncharacterized protein LOC103713944	GO:0003723 GO:0004525 GO:0005515 GO:0046872 GO:0006396 GO:0006511 GO:0090502
Nfr_c14848_g3_i1	PREDICTED: uncharacterized protein LOC103713944	GO:0003723 GO:0004525 GO:0046872 GO:0006396 GO:0006511 GO:0090502
Nfr_c14852_g2_i1	heat stress transcription factor a-5-like	GO:0005634 GO:0003700 GO:0043565 GO:0006355 GO:0009408
Nfr_c14853_g1_i1	thioredoxin-like 3- chloroplastic	GO:0009570 GO:0009055 GO:0015035 GO:0006662 GO:0045454 GO:0055114
Nfr_c14858_g2_i1	serine threonine protein kinase	GO:0005739 GO:0004674 GO:0005524 GO:0006468
Nfr_c14858_g3_i1	probable receptor-like protein kinase at5g15080-like isoform x1	GO:0004674 GO:0005524 GO:0006468
Nfr_c1486_g1_i1	glucan endo- -beta-glucosidase 13-like isoform x2	GO:0004553 GO:0005975
Nfr_c14860_g2_i1	PREDICTED: uncharacterized protein LOC103724312 isoform X3	GO:0000166 GO:0003676
Nfr_c14861_g1_i2	gamma-tubulin complex component 4 isoform x2	GO:0000922 GO:0005815 GO:0000226
Nfr_c14861_g2_i1	gamma-tubulin complex component 4 isoform x2	GO:0000922 GO:0005737 GO:0005815 GO:0005874 GO:0009506 GO:0045298 GO:0007020 GO:0009909 GO:0016570 GO:0040007 GO:0043622 GO:0048449
Nfr_c14862_g1_i1	thioredoxin-like protein clot	GO:0045454 GO:0055114
Nfr_c14862_g2_i1	thioredoxin-like protein clot	GO:0044699
Nfr_c14865_g1_i1	extra-large guanine nucleotide-binding protein 3-like isoform x1	GO:0003924 GO:0004871 GO:0005525 GO:0031683 GO:0007186
Nfr_c14865_g2_i1	extra-large guanine nucleotide-binding protein 3-like isoform x1	GO:0005634 GO:0003924 GO:0004871 GO:0005525 GO:0031683 GO:0046872 GO:0007186 GO:0009630 GO:0009652 GO:0009723 GO:0009737 GO:0009744 GO:0009749 GO:0009750 GO:0010555 GO:2000067
Nfr_c14870_g2_i1	arm repeat superfamily protein isoform 1	GO:0005515
Nfr_c14871_g1_i1	heat stress transcription factor b-1-like	GO:0005634 GO:0003700 GO:0043565 GO:0009407 GO:0009408 GO:0009414 GO:0009737 GO:0010583 GO:0030968 GO:0042538 GO:0045892
Nfr_c14871_g1_i2	heat stress transcription factor b-1-like	GO:0005634 GO:0003700 GO:0043565 GO:0009407 GO:0009408 GO:0009414 GO:0009737 GO:0010583 GO:0030968 GO:0042538 GO:0045892
Nfr_c14872_g1_i1	methionine adenosyltransferase 2 subunit beta isoform x1	GO:0008831 GO:0045226 GO:0055114
Nfr_c14872_g2_i1	methionine adenosyltransferase 2 subunit beta isoform x3	GO:0003824 GO:0050662 GO:0044710
Nfr_c14875_g1_i1	nodulation receptor kinase-like	GO:0004674 GO:0005524 GO:0006468
Nfr_c14877_g1_i1	PREDICTED: uncharacterized protein LOC103706851	GO:0010260 GO:0046482
Nfr_c14878_g1_i1	scopoletin glucosyltransferase-like	GO:0016758 GO:0008152
Nfr_c14881_g1_i2	54s ribosomal protein mitochondrial	GO:0005840
Nfr_c14881_g1_i3	54s ribosomal protein mitochondrial	GO:0005840
Nfr_c14882_g1_i1	fructose tagatose bisphosphate aldolase	GO:0004616 GO:0008270 GO:0008442 GO:0016832 GO:0051287 GO:0005975 GO:0006098 GO:0006573 GO:0055114
Nfr_c14883_g1_i1	pumilio 7 isoform 2	GO:0003723
Nfr_c14883_g2_i1	pumilio homolog 13	GO:0003723
Nfr_c14885_g1_i1	ring fyve phd zinc finger superfamily protein isoform 1	GO:0008270
Nfr_c14887_g1_i1	amino acid transporter family protein	GO:0016021 GO:0006865
Nfr_c14894_g1_i1	proteasome subunit alpha type-5	GO:0005634 GO:0005737 GO:0019773 GO:0004298 GO:0006511
Nfr_c14895_g1_i1	isocitrate dehydrogenase	GO:0000287 GO:0004450 GO:0051287 GO:0006099 GO:0006102
Nfr_c14903_g1_i1	histone chaperone asf1b-like	GO:0005634 GO:0006333
Nfr_c14905_g1_i1	myb dna-binding domain superfamily protein	GO:0003677 GO:0003682
Nfr_c14907_g1_i1	snf1-related protein kinase regulatory subunit beta-1-like isoform x1	GO:0009744 GO:0043562
Nfr_c14908_g1_i1	diphthamide biosynthesis protein 7	GO:0080008 GO:0005515
Nfr_c14909_g1_i1	arginine decarboxylase-like	GO:0016829
Nfr_c14910_g1_i1	calcium-dependent lipid-binding family	GO:0005515
Nfr_c14911_g1_i2	calcium-binding mitochondrial carrier protein s -1-like isoform x1	GO:0016021 GO:0055085
Nfr_c14911_g2_i1	calcium-binding mitochondrial carrier protein s -1-like isoform x4	GO:0016021 GO:0005509 GO:0055085
Nfr_c14913_g1_i1	protein clp1 homolog	GO:0005849 GO:0005524 GO:0031124
Nfr_c14916_g1_i1	aspartic proteinase nepenthesin-1-like	GO:0004190 GO:0006508
Nfr_c14917_g1_i1	peroxidase 43	GO:0004601 GO:0020037 GO:0006979 GO:0055114
Nfr_c14917_g1_i2	peroxidase 43	GO:0004601 GO:0020037 GO:0006979 GO:0055114
Nfr_c14919_g1_i2	mitochondrial import inner membrane translocase subunit tim16-like	GO:0005744 GO:0030150
Nfr_c14921_g1_i2	pre-mrna splicing	GO:0005634 GO:0005515 GO:0000398 GO:0009409
Nfr_c14921_g2_i1	pre-mrna-processing factor 6-like	GO:0005634 GO:0005515 GO:0000398
Nfr_c14922_g1_i1	ctl-like protein ddb_g0274487	GO:0016021
Nfr_c14924_g1_i1	apocytochrome b	GO:0005739 GO:0016021 GO:0070469 GO:0009055 GO:0016491 GO:0046872 GO:0022904
Nfr_c14925_g1_i1	pentatricopeptide repeat-containing protein mitochondrial-like	GO:0005739 GO:0005515
Nfr_c1493_g1_i1	PREDICTED: uncharacterized protein LOC103710905	GO:0009507 GO:0005524 GO:0016879 GO:0008033 GO:0009658 GO:0009793 GO:0010098
Nfr_c14938_g1_i1	solute carrier family 35 member f1-like	GO:0016021 GO:0006810
Nfr_c14938_g2_i1	solute carrier family 35 member f1-like	GO:0016021 GO:0006810
Nfr_c14942_g1_i1	nodal modulator 1	GO:0005774 GO:0005783 GO:0005794 GO:0009505 GO:0016023 GO:0030246 GO:0006486 GO:0006499
Nfr_c14942_g2_i2	nodal modulator 1	GO:0005774 GO:0005783 GO:0005794 GO:0009505 GO:0016023 GO:0030246 GO:0006486 GO:0006499
Nfr_c14943_g1_i1	udp-glucose:glycoprotein isoform 3	GO:0016757 GO:0044237 GO:0044238 GO:0044710 GO:0044763 GO:1901135
Nfr_c14943_g2_i1	udp-glucose glycoprotein:	GO:0003980 GO:0006486 GO:0097359
Nfr_c14944_g1_i2	macpf domain-containing protein nsl1	GO:0006865 GO:0009627 GO:0009719 GO:0009863 GO:0031323 GO:0031347 GO:0033036 GO:0033554 GO:0043067 GO:0044710 GO:0048519 GO:1902582
Nfr_c14946_g1_i1	protein s-acyltransferase 10-like	GO:0008270
Nfr_c14946_g1_i2	protein s-acyltransferase 10-like	GO:0016740
Nfr_c14948_g1_i1	hco3- transporter family	GO:0016020 GO:0005452 GO:0006820
Nfr_c14949_g1_i1	sensor kinase	GO:0007165 GO:0016310 GO:0019222
Nfr_c14949_g2_i1	PREDICTED: LOW QUALITY PROTEIN: uncharacterized protein LOC103722832	GO:0016020 GO:0000155 GO:0000160 GO:0023014
Nfr_c14949_g3_i1	PREDICTED: LOW QUALITY PROTEIN: uncharacterized protein LOC103722832	GO:0007165
Nfr_c14950_g1_i1	sphingosine-1-phosphate lyase-like	GO:0005789 GO:0016021 GO:0008117 GO:0016831 GO:0030170 GO:0006635 GO:0006888 GO:0009407 GO:0030149 GO:0043161 GO:0051788 GO:0080129
Nfr_c14951_g1_i1	PREDICTED: uncharacterized protein LOC103711372 isoform X1	GO:0044238 GO:0044260
Nfr_c14952_g1_i1	aspartic proteinase-like protein 2	GO:0004190 GO:0006508
Nfr_c14953_g1_i1	dna mismatch repair protein mitochondrial	GO:0005739 GO:0009507 GO:0005524 GO:0030983 GO:0000278 GO:0000724 GO:0006261 GO:0006275 GO:0006298 GO:0006306 GO:0006342 GO:0009408 GO:0009555 GO:0016444 GO:0016572 GO:0031047 GO:0032042 GO:0043687 GO:0045893 GO:0051567 GO:0051726
Nfr_c14953_g2_i1	dna mismatch repair protein mitochondrial	GO:0005739 GO:0009507 GO:0005524 GO:0030983 GO:0000278 GO:0000724 GO:0006261 GO:0006275 GO:0006298 GO:0006306 GO:0006342 GO:0009408 GO:0009555 GO:0016444 GO:0016572 GO:0031047 GO:0032042 GO:0043687 GO:0045893 GO:0051567 GO:0051726
Nfr_c14957_g2_i1	phosphatase 2c 76 isoform 1	GO:0004722 GO:0046872 GO:0006470 GO:0048767
Nfr_c14957_g2_i2	phosphatase 2c 76 isoform 1	GO:0004722 GO:0046872 GO:0006470 GO:0048767
Nfr_c14958_g2_i1	swim zinc finger family	GO:0008270
Nfr_c14959_g1_i1	l-galactose dehydrogenase	GO:0005829 GO:0004353 GO:0010349 GO:0006012 GO:0006520 GO:0019853 GO:0055114
Nfr_c14959_g2_i1	l-galactose dehydrogenase family protein	GO:0005829 GO:0004353 GO:0010349 GO:0006012 GO:0006520 GO:0019853 GO:0055114
Nfr_c14960_g1_i2	probable ubiquitin-conjugating enzyme e2 24 isoform x2	GO:0016881 GO:0008152
Nfr_c14961_g1_i1	probable galactinol--sucrose galactosyltransferase 2	GO:0003824 GO:0008152
Nfr_c14962_g1_i1	serine threonine isoform 1	GO:0004674 GO:0005524 GO:0006468
Nfr_c14963_g1_i1	40s ribosomal protein sa-like	GO:0022627 GO:0003735 GO:0000028 GO:0006412
Nfr_c14967_g2_i1	PREDICTED: uncharacterized protein At3g06530	GO:0005488
Nfr_c14969_g1_i1	chlorophyll a-b binding protein cp24 chloroplastic-like	GO:0009535 GO:0009783 GO:0009941 GO:0010287 GO:0016021 GO:0016168 GO:0006816 GO:0007030 GO:0009651 GO:0009765 GO:0010196 GO:0018298 GO:0019344 GO:0035304
Nfr_c14970_g2_i1	wall-associated receptor kinase 5-like	GO:0004674 GO:0005524 GO:0006468 GO:0009966
Nfr_c14971_g1_i1	pentatricopeptide repeat-containing protein chloroplastic	GO:0009507 GO:0006355
Nfr_c14973_g1_i1	sulfite oxidase-like	GO:0009055 GO:0016491 GO:0030151 GO:0042128 GO:0055114
Nfr_c14973_g2_i1	sulfite oxidase-like	GO:0005739 GO:0005777 GO:0008482 GO:0009055 GO:0030151 GO:0006790 GO:0010477 GO:0015994 GO:0055114
Nfr_c14975_g1_i2	PREDICTED: uncharacterized protein LOC103711714 isoform X1	GO:0008270
Nfr_c14975_g1_i3	PREDICTED: uncharacterized protein LOC103711714 isoform X2	GO:0008270
Nfr_c14978_g1_i1	myb dna-binding domain-containing protein	GO:0003677 GO:0003682
Nfr_c14979_g2_i1	two pore calcium channel protein 1 isoform x6	GO:0005509
Nfr_c14980_g1_i2	kh domain-containing protein at1g09660 at1g09670-like	GO:0003723
Nfr_c14980_g2_i1	kh domain-containing protein at1g09660 at1g09670-like	GO:0005634 GO:0003723
Nfr_c14981_g1_i1	s-locus lectin protein kinase family protein	GO:0004672 GO:0005515 GO:0005524 GO:0006468 GO:0048544
Nfr_c14981_g1_i2	s-locus lectin protein kinase family protein	GO:0004672 GO:0005524 GO:0006468 GO:0048544
Nfr_c14984_g1_i1	pentatricopeptide repeat-containing protein at3g60050-like	GO:0005739
Nfr_c14986_g1_i1	probable lrr receptor-like serine threonine-protein kinase at3g47570	GO:0005515
Nfr_c14987_g1_i1	ubiquitin-conjugating enzyme e2 2-like	GO:0016881 GO:0008152
Nfr_c14988_g1_i1	magnesium transporter mrs2- chloroplastic isoform x2	GO:0016021 GO:0031969 GO:0015095 GO:0015693 GO:0030003 GO:0055085
Nfr_c14988_g2_i1	magnesium transporter mrs2- chloroplastic-like	GO:0046873 GO:0030001
Nfr_c14989_g1_i1	q partial	GO:0005634 GO:0003677 GO:0003700 GO:0006355
Nfr_c14989_g2_i1	ap2-like ethylene-responsive transcription factor toe3 isoform x1	GO:0003677 GO:0003700 GO:0006355
Nfr_c14993_g1_i1	f-box fbd lrr-repeat protein at1g13570-like	GO:0005515
Nfr_c14995_g1_i1	splicing factor u2af-associated protein 2 isoform x2	GO:0044424 GO:0003676 GO:0000956 GO:0016458 GO:0040029
Nfr_c14997_g1_i1	ferric reduction oxidase chloroplastic-like	GO:0016020 GO:0016491 GO:0055114
Nfr_c14998_g1_i1	mrna-binding family protein	GO:0003824 GO:0050662 GO:0008152
Nfr_c150_g1_i1	methionyl-trna formyltransferase-like	GO:0004479 GO:0006413 GO:0071951
Nfr_c15001_g1_i1	hmg-y-related protein a-like	GO:0000785
Nfr_c15004_g1_i1	chlorophyllase- chloroplastic-like	GO:0047746 GO:0015996
Nfr_c15004_g1_i2	chlorophyllase- chloroplastic-like	GO:0047746 GO:0015996
Nfr_c15005_g1_i1	protein disulfide	GO:0005783 GO:0003756 GO:0006457 GO:0045454
Nfr_c15006_g1_i1	dea(d h)-box rna helicase family protein isoform 4	GO:0003676 GO:0005524 GO:0008026 GO:0008152
Nfr_c15006_g2_i1	probable atp-dependent rna helicase dhx36-like	GO:0003676 GO:0004386 GO:0005524 GO:0008152
Nfr_c15011_g1_i1	protein smg7-like isoform x1	GO:0005515
Nfr_c15016_g1_i1	s-adenosyl-l-methionine-dependent methyltransferases superfamily protein isoform 3	GO:0005737 GO:0008649 GO:0031167
Nfr_c15016_g1_i2	s-adenosyl-l-methionine-dependent methyltransferases superfamily protein isoform 1	GO:0005737 GO:0008649 GO:0031167
Nfr_c15016_g1_i3	s-adenosyl-l-methionine-dependent methyltransferases superfamily protein isoform 3	GO:0005737 GO:0008649 GO:0031167
Nfr_c15018_g1_i2	peptide chain release factor 1- mitochondrial isoform x1	GO:0005737 GO:0016149 GO:0006415
Nfr_c15020_g1_i1	wd repeat domain 11	GO:0005515
Nfr_c15021_g1_i1	protein trigalactosyldiacylglycerol chloroplastic	GO:0009536
Nfr_c15021_g2_i1	protein trigalactosyldiacylglycerol chloroplastic	GO:0009507 GO:0044446
Nfr_c15022_g1_i1	lysosomal beta glucosidase-like isoform x3	GO:0004553 GO:0005975
Nfr_c15022_g2_i1	lysosomal beta glucosidase-like isoform x3	GO:0004553 GO:0005975
Nfr_c15024_g1_i1	PREDICTED: uncharacterized protein LOC103703700	GO:0009987 GO:0044699
Nfr_c15028_g1_i1	prolyl endopeptidase-like	GO:0005739 GO:0008236
Nfr_c15028_g2_i1	prolyl endopeptidase-like	GO:0005739 GO:0009507 GO:0004252 GO:0070008 GO:0006508
Nfr_c1503_g1_i1	PREDICTED: uncharacterized protein LOC103702808	GO:0005774 GO:0005783 GO:0005794 GO:0004029 GO:0006486 GO:0055114
Nfr_c15031_g1_i1	casein kinase i isoform delta-like protein	GO:0004674 GO:0005524 GO:0006468
Nfr_c15031_g2_i1	casein kinase i-like 10 isoform 3	GO:0004674 GO:0005524 GO:0006468
Nfr_c15031_g3_i1	casein kinase i-like	GO:0004674 GO:0005524 GO:0006468
Nfr_c15035_g1_i1	probable lrr receptor-like serine threonine-protein kinase partial	GO:0004674 GO:0005524 GO:0006468
Nfr_c15035_g2_i1	probable lrr receptor-like serine threonine-protein kinase partial	GO:0004672 GO:0005515 GO:0016310
Nfr_c15038_g1_i1	probable homogentisate phytyltransferase partial	GO:0009535 GO:0009941 GO:0016021 GO:0010355 GO:0010356 GO:0010357 GO:0010189 GO:0010236 GO:0016117
Nfr_c15039_g2_i2	basic leucine zipper 9 isoform x1	GO:0003700 GO:0043565 GO:0006355
Nfr_c15040_g1_i1	transmembrane protein 87b-like	GO:0016021
Nfr_c15044_g2_i1	glycerol kinase	GO:0005829 GO:0004370 GO:0005524 GO:0006072 GO:0006635 GO:0016310 GO:0019563 GO:0042742
Nfr_c15046_g1_i1	low quality protein: chromodomain-helicase-dna-binding protein 5-like	GO:0005515 GO:0008270
Nfr_c15048_g1_i1	single myb histone 6-like	GO:0000786 GO:0005634 GO:0003677 GO:0003682 GO:0006334
Nfr_c15049_g1_i1	rac-like gtp-binding protein 7	GO:0005737 GO:0005886 GO:0005525 GO:0007015 GO:0007264 GO:0009832 GO:0010413 GO:0045492
Nfr_c15049_g1_i2	rac-like gtp binding protein arac2	GO:0005737 GO:0005886 GO:0005525 GO:0007015 GO:0007264 GO:0009832 GO:0010413 GO:0015031 GO:0045492
Nfr_c1505_g2_i1	zeta-carotene desaturase	GO:0009507 GO:0009509 GO:0016719 GO:0052886 GO:0052887 GO:0016117 GO:0052889 GO:0055114
Nfr_c15050_g1_i1	serine carboxypeptidase-like 51	GO:0004185 GO:0006508
Nfr_c15051_g1_i1	vacuolar protein sorting-associated protein 8 homolog	GO:0005515
Nfr_c15051_g4_i1	vacuolar protein sorting-associated protein 8 homolog	GO:0008270 GO:0006886 GO:0016192
Nfr_c15051_g5_i1	vacuolar protein sorting-associated protein 8 homolog	GO:0008270 GO:0006886 GO:0016192
Nfr_c15052_g1_i1	PREDICTED: uncharacterized protein LOC103718412 isoform X2	GO:0004848 GO:0008152
Nfr_c15052_g1_i2	PREDICTED: uncharacterized protein LOC103718412 isoform X2	GO:0004848 GO:0008152
Nfr_c15055_g1_i1	clp atpase isoform 1	GO:0005524 GO:0019538
Nfr_c15055_g2_i1	erd1 family protein	GO:0005524 GO:0019538
Nfr_c15057_g2_i2	dehydration-responsive element-binding protein 2c-like isoform x1	GO:0005634 GO:0003677 GO:0003700 GO:0006355
Nfr_c15061_g1_i1	pyruvate dehydrogenase family protein	GO:0043231 GO:0004739 GO:0006096 GO:0055114
Nfr_c15063_g2_i1	protein transport protein sec61 subunit alpha-like	GO:0016020 GO:0015031
Nfr_c15065_g1_i1	heat stress transcription factor b-2b-like	GO:0003677
Nfr_c15070_g1_i1	serine threonine-protein kinase edr1-like	GO:0016301
Nfr_c15072_g1_i1	integral membrane isoform 1	GO:0016021
Nfr_c15072_g1_i2	transmembrane protein 19-like	GO:0016021
Nfr_c15075_g1_i1	transcription factor vip1-like	GO:0003700 GO:0043565 GO:0006355
Nfr_c15075_g1_i2	transcription factor 21	GO:0003700 GO:0043565 GO:0006355
Nfr_c15077_g1_i1	protein shoot gravitropism partial	GO:0005515
Nfr_c15077_g1_i2	protein shoot gravitropism partial	GO:0005488
Nfr_c15077_g2_i1	protein shoot gravitropism partial	GO:0005488 GO:0006486
Nfr_c15079_g1_i1	transcription factor divaricata isoform x1	GO:0005488
Nfr_c15080_g1_i1	thioredoxin-like protein chloroplastic	GO:0015035 GO:0006662 GO:0045454 GO:0055114
Nfr_c15080_g1_i2	thioredoxin-like protein chloroplastic	GO:0009536 GO:0015035 GO:0006662 GO:0009657 GO:0034660 GO:0045454 GO:0055114
Nfr_c15081_g1_i1	PREDICTED: uncharacterized protein LOC103719926 isoform X6	GO:0005524 GO:0016301 GO:0008152
Nfr_c15081_g2_i1	uridine-cytidine kinase c- partial	GO:0004849 GO:0005524 GO:0016310 GO:0044206 GO:0044211
Nfr_c15082_g1_i1	PREDICTED: uncharacterized protein LOC103708844 isoform X2	GO:0003677 GO:0004519 GO:0090305
Nfr_c15083_g1_i1	probable serine threonine-protein kinase gcn2 isoform x1	GO:0004672 GO:0005524 GO:0006468
[truncated: 16,763 more rows]
