# Supplementary material for: De Novo Assembly of Coding Sequences of the Mangrove Palm (Nypa fruticans) Using RNA-Seq and Discovery of Whole-Genome Duplications in the Ancestor of Palms
Source: PLoS One. 2015 Dec 18;10(12):e0145385. doi: 10.1371/journal.pone.0145385 (PMC4684314; doi:10.1371/journal.pone.0145385)
Supplement: S3 Table — (XLSX) [file pone.0145385.s004.xlsx]

## Sheet: S3 Table
S3 Table. Unigenes of N. fruticans with GO terms about response to stress.
Sequence name	Annotation	response to stress	response to osmotic stress	response to DNA damage stimulus	response to oxidative stress
Nfr_c100_g1_i1	catalase	response to stress (GO:0006950)			response to oxidative stress (GO:0006979)
Nfr_c100_g2_i1	catalase isozyme b	response to stress (GO:0006951)			response to oxidative stress (GO:0006979)
Nfr_c10146_g1_i1	peroxidase 31	response to stress (GO:0006952)			response to oxidative stress (GO:0006979)
Nfr_c10146_g2_i1	peroxidase 31	response to stress (GO:0006953)			response to oxidative stress (GO:0006979)
Nfr_c10264_g1_i1	crs2-associated factor 1	response to stress (GO:0006954)
Nfr_c10317_g2_i1	copper chaperone for superoxide dismutase	response to stress (GO:0006955)
Nfr_c10401_g1_i1	low quality protein: lrr receptor-like serine threonine-protein kinase fls2	response to stress (GO:0006956)
Nfr_c10478_g1_i2	heat shock 70 kda protein 8 isoform x2	response to stress (GO:0006957)
Nfr_c10487_g1_i1	low quality protein: uncharacterized loc101212518	response to stress (GO:0006958)		response to DNA damage stimulus (GO:0006974)
Nfr_c10582_g1_i1	alpha-ketoglutarate-dependent dioxygenase alkb homolog 2-like	response to stress (GO:0006959)		response to DNA damage stimulus (GO:0006974)
Nfr_c10606_g1_i1	heat shock factor-binding protein 1-like isoform x2	response to stress (GO:0006960)
Nfr_c10617_g1_i1	cryptochrome-1-like isoform x2	response to stress (GO:0006961)		response to DNA damage stimulus (GO:0006974)
Nfr_c10629_g1_i1	peroxidase 21-like	response to stress (GO:0006962)			response to oxidative stress (GO:0006979)
Nfr_c10644_g1_i1	protein root primordium defective 1	response to stress (GO:0006963)			response to oxidative stress (GO:0006979)
Nfr_c10678_g1_i1	u4 tri-snrnp-associated protein 1 isoform x2	response to stress (GO:0006964)
Nfr_c107_g1_i1	e3 ubiquitin-protein ligase keg-like	response to stress (GO:0006965)
Nfr_c10727_g1_i1	PREDICTED: uncharacterized protein LOC103708367	response to stress (GO:0006966)
Nfr_c10731_g1_i1	dna mismatch repair protein	response to stress (GO:0006967)		response to DNA damage stimulus (GO:0006974)
Nfr_c10877_g1_i1	polyadenylate-binding protein rbp47b	response to stress (GO:0006968)
Nfr_c10908_g1_i1	low quality protein: blue-light photoreceptor phr2	response to stress (GO:0006969)		response to DNA damage stimulus (GO:0006974)
Nfr_c11017_g1_i1	PREDICTED: uncharacterized protein LOC103695762	response to stress (GO:0006970)			response to oxidative stress (GO:0006979)
Nfr_c11071_g1_i1	dna-3-methyladenine glycosylase i	response to stress (GO:0006971)		response to DNA damage stimulus (GO:0006974)
Nfr_c11193_g1_i1	peroxidase 3-like	response to stress (GO:0006972)			response to oxidative stress (GO:0006979)
Nfr_c11299_g1_i1	dna repair protein reca homolog mitochondrial-like	response to stress (GO:0006973)		response to DNA damage stimulus (GO:0006974)
Nfr_c11336_g1_i1	protein aar2 homolog isoform x1	response to stress (GO:0006974)			response to oxidative stress (GO:0006979)
Nfr_c11381_g1_i1	fanconi-associated nuclease 1 homolog isoform x2	response to stress (GO:0006975)		response to DNA damage stimulus (GO:0006974)
Nfr_c11393_g1_i1	n-glycosylase dna lyase ogg1	response to stress (GO:0006976)		response to DNA damage stimulus (GO:0006974)
Nfr_c11426_g1_i1	glutathione transferase gst 23-like	response to stress (GO:0006977)
Nfr_c11445_g1_i1	nad -binding rossmann-fold superfamily protein	response to stress (GO:0006978)
Nfr_c11445_g1_i2	sterol-4-alpha-carboxylate 3- decarboxylating	response to stress (GO:0006979)
Nfr_c11504_g1_i1	PREDICTED: uncharacterized protein LOC103703380 isoform X2	response to stress (GO:0006980)		response to DNA damage stimulus (GO:0006974)
Nfr_c11516_g2_i1	cas1 domain-containing protein 1-like	response to stress (GO:0006981)
Nfr_c11571_g1_i1	nadph-dependent diflavin oxidoreductase 1	response to stress (GO:0006982)		response to DNA damage stimulus (GO:0006974)
Nfr_c11600_g1_i1	PREDICTED: uncharacterized protein LOC103709052	response to stress (GO:0006983)		response to DNA damage stimulus (GO:0006974)
Nfr_c11628_g2_i1	protein phosphatase 2c 70	response to stress (GO:0006984)
Nfr_c11645_g2_i1	e3 ubiquitin-protein ligase cop1 isoform x2	response to stress (GO:0006985)		response to DNA damage stimulus (GO:0006974)
Nfr_c11667_g1_i1	kda heat shock peroxisomal-like	response to stress (GO:0006986)
Nfr_c11677_g2_i1	PREDICTED: uncharacterized protein LOC103722778 isoform X1	response to stress (GO:0006987)
Nfr_c11716_g1_i1	glucose-inhibited division a family protein	response to stress (GO:0006988)			response to oxidative stress (GO:0006979)
Nfr_c11739_g1_i1	probable rna-dependent rna polymerase shl2-like	response to stress (GO:0006989)
Nfr_c11764_g1_i1	serine threonine-protein kinase atm	response to stress (GO:0006990)		response to DNA damage stimulus (GO:0006974)
Nfr_c11795_g1_i1	gigantea	response to stress (GO:0006991)			response to oxidative stress (GO:0006979)
Nfr_c11821_g1_i1	oligosaccharyltransferase complex magnesium transporter family protein	response to stress (GO:0006992)
Nfr_c11947_g1_i1	magnesium transporter -like family protein isoform 3	response to stress (GO:0006993)
Nfr_c12068_g1_i1	tetratricopeptide repeat protein 13 isoform x1	response to stress (GO:0006994)
Nfr_c12084_g1_i1	thylakoid lumenal 15 kda protein chloroplastic	response to stress (GO:0006995)
Nfr_c12093_g1_i1	peroxidase 5-like	response to stress (GO:0006996)			response to oxidative stress (GO:0006979)
Nfr_c12124_g1_i1	e3 ubiquitin-protein ligase fancl-like	response to stress (GO:0006997)		response to DNA damage stimulus (GO:0006974)
Nfr_c1217_g1_i1	fertilization independent endosperm protein	response to stress (GO:0006998)
Nfr_c12222_g1_i1	late embryogenesis abundant protein	response to stress (GO:0006999)
Nfr_c12431_g1_i1	transcription-repair-coupling factor-like	response to stress (GO:0007000)		response to DNA damage stimulus (GO:0006974)
Nfr_c12468_g1_i1	peroxidase 17-like	response to stress (GO:0007001)			response to oxidative stress (GO:0006979)
Nfr_c12539_g1_i1	u-box domain-containing protein kinase family isoform 1	response to stress (GO:0007002)
Nfr_c12539_g1_i2	u-box domain-containing protein kinase family isoform 1	response to stress (GO:0007003)
Nfr_c12725_g1_i1	u-box domain-containing protein 33-like	response to stress (GO:0007004)
Nfr_c12731_g1_i1	PREDICTED: uncharacterized protein LOC103710315	response to stress (GO:0007005)
Nfr_c12739_g1_i1	dna ligase 4 isoform x3	response to stress (GO:0007006)		response to DNA damage stimulus (GO:0006974)
Nfr_c12739_g2_i1	dna ligase 4 isoform x3	response to stress (GO:0007007)		response to DNA damage stimulus (GO:0006974)
Nfr_c12773_g1_i1	beclin 1 protein	response to stress (GO:0007008)
Nfr_c12789_g2_i1	nuclear pore complex protein nup85	response to stress (GO:0007009)
Nfr_c12810_g1_i1	nadh dehydrogenase	response to stress (GO:0007010)
Nfr_c12915_g1_i1	u-box domain-containing protein 33-like	response to stress (GO:0007011)
Nfr_c12933_g1_i1	superkiller viralicidic activity 2-like 2-like	response to stress (GO:0007012)		response to DNA damage stimulus (GO:0006974)
Nfr_c13004_g1_i1	u-box domain-containing protein 34-like	response to stress (GO:0007013)
Nfr_c13046_g1_i1	PREDICTED: uncharacterized protein LOC103697341	response to stress (GO:0007014)		response to DNA damage stimulus (GO:0006974)
Nfr_c13060_g2_i1	golgin subfamily a member 4-like isoform x1	response to stress (GO:0007015)
Nfr_c13075_g1_i2	protein executer chloroplastic	response to stress (GO:0007016)			response to oxidative stress (GO:0006979)
Nfr_c13162_g1_i1	geranylgeranyl transferase type-1 subunit beta	response to stress (GO:0007017)
Nfr_c13228_g2_i1	abc transporter c family member 5	response to stress (GO:0007018)	response to osmotic stress (GO:0006970)
Nfr_c13254_g1_i1	endoribonuclease dicer homolog partial	response to stress (GO:0007019)
Nfr_c13496_g1_i1	elongation factor family protein isoform 1	response to stress (GO:0007020)			response to oxidative stress (GO:0006979)
Nfr_c13502_g1_i1	nadh dehydrogenase	response to stress (GO:0007021)
Nfr_c13518_g1_i1	histidine-containing phosphotransfer protein 1 isoform 1	response to stress (GO:0007022)
Nfr_c13518_g2_i1	histidine-containing phosphotransfer protein 1	response to stress (GO:0007023)
Nfr_c13553_g1_i1	dna mismatch repair protein mlh3-like isoform x1	response to stress (GO:0007024)		response to DNA damage stimulus (GO:0006974)
Nfr_c13553_g2_i1	dna mismatch repair protein mlh3-like	response to stress (GO:0007025)		response to DNA damage stimulus (GO:0006974)
Nfr_c13560_g1_i1	phospholipase d alpha 1-like	response to stress (GO:0007026)
Nfr_c13560_g2_i1	phospholipase d alpha 1-like	response to stress (GO:0007027)
Nfr_c13634_g1_i1	ubiquitin-conjugating enzyme e2 28-like	response to stress (GO:0007028)
Nfr_c13660_g1_i1	violaxanthin de- chloroplastic	response to stress (GO:0007029)
Nfr_c13702_g1_i1	heat shock protein 83-like	response to stress (GO:0007030)
Nfr_c13702_g2_i1	heat shock protein isoform 2	response to stress (GO:0007031)
Nfr_c13707_g2_i1	crs2-associated factor mitochondrial isoform x2	response to stress (GO:0007032)
Nfr_c13707_g3_i1	crs2-associated factor mitochondrial isoform x2	response to stress (GO:0007033)
Nfr_c13840_g2_i1	l-ascorbate peroxidase chloroplastic-like isoform 1	response to stress (GO:0007034)			response to oxidative stress (GO:0006979)
Nfr_c13893_g2_i1	systemin receptor sr160-like	response to stress (GO:0007035)
Nfr_c13966_g1_i1	probable monogalactosyldiacylglycerol synthase chloroplastic	response to stress (GO:0007036)	response to osmotic stress (GO:0006970)
Nfr_c14061_g1_i1	n-alpha-acetyltransferase mak3	response to stress (GO:0007037)		response to DNA damage stimulus (GO:0006974)
Nfr_c14070_g1_i1	stromal cell-derived factor 2-like protein	response to stress (GO:0007038)			response to oxidative stress (GO:0006979)
Nfr_c14080_g3_i1	replication protein a 32 kda subunit a-like	response to stress (GO:0007039)		response to DNA damage stimulus (GO:0006974)
Nfr_c14098_g2_i1	PREDICTED: uncharacterized protein LOC103713352	response to stress (GO:0007040)		response to DNA damage stimulus (GO:0006974)
Nfr_c14123_g1_i1	kinesin light chain 1-like isoform x1	response to stress (GO:0007041)			response to oxidative stress (GO:0006979)
Nfr_c14159_g1_i1	dna polymerase eta isoform x6	response to stress (GO:0007042)		response to DNA damage stimulus (GO:0006974)
Nfr_c14159_g2_i1	dna polymerase eta isoform x4	response to stress (GO:0007043)		response to DNA damage stimulus (GO:0006974)
Nfr_c14198_g1_i1	lrr receptor-like serine threonine-protein kinase fls2	response to stress (GO:0007044)
Nfr_c14202_g1_i1	cyclin superfamily	response to stress (GO:0007045)		response to DNA damage stimulus (GO:0006974)
Nfr_c14206_g1_i1	winged-helix dna-binding transcription factor family isoform 1	response to stress (GO:0007046)			response to oxidative stress (GO:0006979)
Nfr_c14218_g1_i1	dna repair endonuclease uvh1	response to stress (GO:0007047)		response to DNA damage stimulus (GO:0006974)	response to oxidative stress (GO:0006979)
Nfr_c14218_g2_i2	dna repair endonuclease uvh1-like	response to stress (GO:0007048)		response to DNA damage stimulus (GO:0006974)
Nfr_c14223_g1_i1	muts isoform 3	response to stress (GO:0007049)		response to DNA damage stimulus (GO:0006974)
Nfr_c14230_g1_i1	-like family protein isoform 1	response to stress (GO:0007050)		response to DNA damage stimulus (GO:0006974)
Nfr_c14230_g1_i2	-like family protein isoform 1	response to stress (GO:0007051)		response to DNA damage stimulus (GO:0006974)
Nfr_c14285_g1_i1	dirigent protein 22-like	response to stress (GO:0007052)
Nfr_c14409_g1_i1	protein argonaute pnh1-like	response to stress (GO:0007053)
Nfr_c14409_g1_i2	protein argonaute pnh1-like	response to stress (GO:0007054)
Nfr_c14460_g1_i1	translocon at the outer membrane of chloroplasts 64-v isoform 1	response to stress (GO:0007055)
Nfr_c14482_g1_i1	site-1 isoform 2	response to stress (GO:0007056)	response to osmotic stress (GO:0006970)
Nfr_c14519_g1_i1	l-ascorbate peroxidase 6	response to stress (GO:0007057)			response to oxidative stress (GO:0006979)
Nfr_c14519_g1_i2	l-ascorbate peroxidase 6	response to stress (GO:0007058)			response to oxidative stress (GO:0006979)
Nfr_c14539_g1_i1	peroxidase 3-like	response to stress (GO:0007059)			response to oxidative stress (GO:0006979)
Nfr_c14539_g2_i1	peroxidase 3-like	response to stress (GO:0007060)			response to oxidative stress (GO:0006979)
Nfr_c14560_g1_i1	--	response to stress (GO:0007061)			response to oxidative stress (GO:0006979)
Nfr_c14560_g2_i1	peroxidase 4-like	response to stress (GO:0007062)			response to oxidative stress (GO:0006979)
Nfr_c14560_g3_i1	peroxidase 4-like	response to stress (GO:0007063)			response to oxidative stress (GO:0006979)
Nfr_c14587_g1_i1	nuclear cap-binding protein subunit 1-like	response to stress (GO:0007064)
Nfr_c14588_g1_i1	low quality protein: anaphase-promoting complex subunit 5	response to stress (GO:0007065)
Nfr_c14588_g2_i1	low quality protein: anaphase-promoting complex subunit 5	response to stress (GO:0007066)
Nfr_c14605_g1_i1	nibrin isoform x1	response to stress (GO:0007067)		response to DNA damage stimulus (GO:0006974)
Nfr_c14605_g2_i1	nibrin isoform x1	response to stress (GO:0007068)		response to DNA damage stimulus (GO:0006974)
Nfr_c14609_g1_i1	cysteine desulfurase chloroplastic	response to stress (GO:0007069)			response to oxidative stress (GO:0006979)
Nfr_c14672_g2_i1	PREDICTED: uncharacterized protein LOC103703666 isoform X2	response to stress (GO:0007070)			response to oxidative stress (GO:0006979)
Nfr_c14717_g1_i1	er lumen protein-retaining receptor-like	response to stress (GO:0007071)
Nfr_c14780_g1_i1	cryptochrome chloroplastic mitochondrial	response to stress (GO:0007072)		response to DNA damage stimulus (GO:0006974)
Nfr_c14790_g2_i1	methylcrotonoyl- carboxylase beta mitochondrial isoform x1	response to stress (GO:0007073)
Nfr_c14799_g1_i2	protein-l-isoaspartate o-methyltransferase-like	response to stress (GO:0007074)	response to osmotic stress (GO:0006970)
Nfr_c14814_g1_i1	dna repair protein reca homolog mitochondrial isoform x1	response to stress (GO:0007075)		response to DNA damage stimulus (GO:0006974)
Nfr_c14840_g1_i1	dna repair protein uvh3	response to stress (GO:0007076)		response to DNA damage stimulus (GO:0006974)
Nfr_c14840_g1_i2	dna repair protein uvh3	response to stress (GO:0007077)		response to DNA damage stimulus (GO:0006974)
Nfr_c14852_g2_i1	heat stress transcription factor a-5-like	response to stress (GO:0007078)
Nfr_c14871_g1_i1	heat stress transcription factor b-1-like	response to stress (GO:0007079)	response to osmotic stress (GO:0006970)
Nfr_c14871_g1_i2	heat stress transcription factor b-1-like	response to stress (GO:0007080)	response to osmotic stress (GO:0006970)
Nfr_c14917_g1_i1	peroxidase 43	response to stress (GO:0007081)			response to oxidative stress (GO:0006979)
Nfr_c14917_g1_i2	peroxidase 43	response to stress (GO:0007082)			response to oxidative stress (GO:0006979)
Nfr_c14921_g1_i2	pre-mrna splicing	response to stress (GO:0007083)
Nfr_c14944_g1_i2	macpf domain-containing protein nsl1	response to stress (GO:0007084)
Nfr_c14950_g1_i1	sphingosine-1-phosphate lyase-like	response to stress (GO:0007085)
Nfr_c14953_g1_i1	dna mismatch repair protein mitochondrial	response to stress (GO:0007086)		response to DNA damage stimulus (GO:0006974)
Nfr_c14953_g2_i1	dna mismatch repair protein mitochondrial	response to stress (GO:0007087)		response to DNA damage stimulus (GO:0006974)
Nfr_c14969_g1_i1	chlorophyll a-b binding protein cp24 chloroplastic-like	response to stress (GO:0007088)	response to osmotic stress (GO:0006970)
Nfr_c15044_g2_i1	glycerol kinase	response to stress (GO:0007089)
Nfr_c15098_g1_i1	red chlorophyll catabolite reductase	response to stress (GO:0007090)
Nfr_c15099_g1_i1	encodes a chloroplast protein that induces tolerance to multiple environmental stresses and reduces photooxidative damage	response to stress (GO:0007091)	response to osmotic stress (GO:0006970)
Nfr_c15114_g1_i1	serine threonine-protein kinase atm	response to stress (GO:0007092)		response to DNA damage stimulus (GO:0006974)
Nfr_c15114_g3_i1	serine threonine-protein kinase atm	response to stress (GO:0007093)		response to DNA damage stimulus (GO:0006974)
Nfr_c15116_g2_i1	exportin-2 isoform x1	response to stress (GO:0007094)
Nfr_c1512_g2_i1	peptide-n -(n-acetyl-beta-glucosaminyl)asparagine amidase	response to stress (GO:0007095)		response to DNA damage stimulus (GO:0006974)
Nfr_c15138_g1_i2	activator of 90 kda heat shock protein atpase homolog 1-like	response to stress (GO:0007096)
Nfr_c15142_g4_i1	adenine nucleotide translocator	response to stress (GO:0007097)
Nfr_c15167_g1_i1	long chain acyl- synthetase 2-like	response to stress (GO:0007098)
Nfr_c15172_g1_i1	membrane-bound transcription factor site-1 protease isoform x2	response to stress (GO:0007099)	response to osmotic stress (GO:0006970)
Nfr_c15187_g1_i1	cytosolic phosphoglucose isomerase	response to stress (GO:0007100)
Nfr_c15207_g1_i1	3-methyladenine-dna glycosylase	response to stress (GO:0007101)		response to DNA damage stimulus (GO:0006974)
Nfr_c15227_g1_i2	kinesin-like protein kifc3 isoform x1	response to stress (GO:0007102)
Nfr_c15234_g1_i1	eto1-like protein 1	response to stress (GO:0007103)
Nfr_c15275_g1_i1	silencing defective 1 family protein	response to stress (GO:0007104)
Nfr_c15350_g1_i1	n-alpha-acetyltransferase 20	response to stress (GO:0007105)
Nfr_c15358_g1_i1	dnaj homolog subfamily b member 1-like	response to stress (GO:0007106)
Nfr_c15394_g1_i1	anthranilate chloroplastic-like isoform x1	response to stress (GO:0007107)
Nfr_c15394_g1_i2	anthranilate chloroplastic-like isoform x2	response to stress (GO:0007108)
Nfr_c15397_g3_i1	PREDICTED: uncharacterized protein LOC103723748	response to stress (GO:0007109)
Nfr_c15405_g1_i1	fructose- - chloroplastic-like	response to stress (GO:0007110)
Nfr_c15460_g2_i1	protein coq10 a	response to stress (GO:0007111)
Nfr_c15490_g1_i2	PREDICTED: nephrocystin-3-like	response to stress (GO:0007112)			response to oxidative stress (GO:0006979)
Nfr_c15513_g1_i1	mlo-like protein 1	response to stress (GO:0007113)
Nfr_c15513_g1_i2	mlo-like protein 1	response to stress (GO:0007114)
Nfr_c15608_g1_i1	PREDICTED: uncharacterized protein LOC103708367	response to stress (GO:0007115)
Nfr_c15627_g1_i1	probable receptor-like serine threonine-protein kinase at5g57670	response to stress (GO:0007116)
Nfr_c15632_g1_i1	ankyrin repeat family protein	response to stress (GO:0007117)		response to DNA damage stimulus (GO:0006974)
Nfr_c15632_g1_i2	ankyrin repeat family protein	response to stress (GO:0007118)		response to DNA damage stimulus (GO:0006974)
Nfr_c15653_g1_i1	dna mismatch repair protein msh2	response to stress (GO:0007119)		response to DNA damage stimulus (GO:0006974)
Nfr_c15657_g1_i1	anaphase-promoting complex subunit partial	response to stress (GO:0007120)
Nfr_c15657_g2_i1	anaphase-promoting complex subunit partial	response to stress (GO:0007121)
Nfr_c15686_g1_i1	mlo-like protein 2-like	response to stress (GO:0007122)
Nfr_c15686_g1_i2	mlo-like protein 6 isoform x1	response to stress (GO:0007123)
Nfr_c157_g1_i1	universal stress protein a-like protein	response to stress (GO:0007124)
Nfr_c15700_g1_i1	autophagy-related protein 9-like	response to stress (GO:0007125)
Nfr_c15702_g1_i1	monodehydroascorbate reductase	response to stress (GO:0007126)			response to oxidative stress (GO:0006979)
Nfr_c15707_g1_i2	phospholipase d alpha 1-like	response to stress (GO:0007127)
Nfr_c15720_g1_i1	probable polyamine oxidase 4 isoform x2	response to stress (GO:0007128)
Nfr_c15759_g1_i2	seven transmembrane mlo family protein	response to stress (GO:0007129)
Nfr_c15780_g1_i1	structural maintenance of chromosomes protein 6b-like	response to stress (GO:0007130)		response to DNA damage stimulus (GO:0006974)
Nfr_c15780_g2_i1	structural maintenance of chromosomes protein 6-like	response to stress (GO:0007131)		response to DNA damage stimulus (GO:0006974)
Nfr_c15793_g3_i1	peroxidase 72-like	response to stress (GO:0007132)			response to oxidative stress (GO:0006979)
Nfr_c15803_g1_i1	structural maintenance of chromosomes 5	response to stress (GO:0007133)		response to DNA damage stimulus (GO:0006974)
Nfr_c15843_g1_i1	dna repair protein rhp26 isoform x1	response to stress (GO:0007134)		response to DNA damage stimulus (GO:0006974)
Nfr_c15843_g2_i1	dna repair protein rhp26 isoform x1	response to stress (GO:0007135)		response to DNA damage stimulus (GO:0006974)
Nfr_c15865_g1_i1	very-long-chain enoyl- reductase-like	response to stress (GO:0007136)	response to osmotic stress (GO:0006970)
Nfr_c1590_g1_i1	ubiquitin-like superfamily protein isoform 1	response to stress (GO:0007137)
Nfr_c1591_g1_i1	cop9 signalosome complex subunit 3	response to stress (GO:0007138)
Nfr_c15932_g1_i1	dna repair protein xrcc4	response to stress (GO:0007139)		response to DNA damage stimulus (GO:0006974)
Nfr_c15975_g1_i1	chaperone protein mitochondrial-like	response to stress (GO:0007140)			response to oxidative stress (GO:0006979)
Nfr_c16065_g1_i1	folate-biopterin transporter	response to stress (GO:0007141)
Nfr_c16065_g3_i1	probable folate-biopterin transporter 7	response to stress (GO:0007142)
Nfr_c16069_g2_i1	mediator of rna polymerase ii transcription subunit 16 isoform x2	response to stress (GO:0007143)	response to osmotic stress (GO:0006970)
Nfr_c16142_g1_i1	tyrosyl-dna phosphodiesterase 1-like	response to stress (GO:0007144)		response to DNA damage stimulus (GO:0006974)
Nfr_c16242_g1_i1	nadh-cytochrome b5 reductase-like protein	response to stress (GO:0007145)	response to osmotic stress (GO:0006970)
Nfr_c16242_g1_i2	nadh-cytochrome b5 reductase-like protein	response to stress (GO:0007146)	response to osmotic stress (GO:0006970)
Nfr_c16306_g1_i1	mediator of rna polymerase ii transcription subunit 18 isoform 1	response to stress (GO:0007147)
Nfr_c16308_g1_i1	polynucleotide 3 -phosphatase zdp	response to stress (GO:0007148)		response to DNA damage stimulus (GO:0006974)
Nfr_c16308_g1_i2	polynucleotide 3 -phosphatase zdp	response to stress (GO:0007149)		response to DNA damage stimulus (GO:0006974)
Nfr_c16412_g1_i1	phospholipase d delta	response to stress (GO:0007150)
Nfr_c16443_g1_i1	1-cys peroxiredoxin	response to stress (GO:0007151)
Nfr_c16466_g1_i1	timeless-interacting protein	response to stress (GO:0007152)		response to DNA damage stimulus (GO:0006974)
Nfr_c16471_g1_i1	PREDICTED: uncharacterized protein LOC103704107	response to stress (GO:0007153)
Nfr_c16520_g1_i1	aluminum induced protein with ygl and lrdr motifs	response to stress (GO:0007154)
Nfr_c16536_g1_i1	abc transporter c family member 5	response to stress (GO:0007155)	response to osmotic stress (GO:0006970)
Nfr_c16627_g2_i1	probable esterase pir7a	response to stress (GO:0007156)
Nfr_c16650_g1_i1	4-hydroxy-3-methylbut-2-en-1-yl diphosphate chloroplastic	response to stress (GO:0007157)
Nfr_c16650_g1_i2	4-hydroxy-3-methylbut-2-en-1-yl diphosphate chloroplastic	response to stress (GO:0007158)
Nfr_c16650_g1_i3	4-hydroxy-3-methylbut-2-en-1-yl diphosphate chloroplastic	response to stress (GO:0007159)
Nfr_c16650_g2_i1	4-hydroxy-3-methylbut-2-en-1-yl diphosphate chloroplastic	response to stress (GO:0007160)
Nfr_c16659_g1_i1	probable dolichyl pyrophosphate glc1man9 c2 alpha- -glucosyltransferase	response to stress (GO:0007161)			response to oxidative stress (GO:0006979)
Nfr_c16701_g1_i1	replication protein a 1a	response to stress (GO:0007162)		response to DNA damage stimulus (GO:0006974)
Nfr_c16701_g2_i1	replication protein a 70 kda dna-binding subunit a	response to stress (GO:0007163)		response to DNA damage stimulus (GO:0006974)
Nfr_c16704_g1_i1	tocopherol cyclase	response to stress (GO:0007164)	response to osmotic stress (GO:0006970)		response to oxidative stress (GO:0006979)
Nfr_c16704_g1_i2	tocopherol cyclase	response to stress (GO:0007165)	response to osmotic stress (GO:0006970)		response to oxidative stress (GO:0006979)
Nfr_c16710_g2_i1	exostosin-like 2	response to stress (GO:0007166)
Nfr_c16729_g1_i1	dna repair helicase uvh6	response to stress (GO:0007167)		response to DNA damage stimulus (GO:0006974)	response to oxidative stress (GO:0006979)
Nfr_c16729_g2_i1	rad3-like dna-binding helicase protein isoform 2	response to stress (GO:0007168)		response to DNA damage stimulus (GO:0006974)
Nfr_c16729_g3_i1	rad3-like dna-binding helicase protein isoform 2	response to stress (GO:0007169)		response to DNA damage stimulus (GO:0006974)	response to oxidative stress (GO:0006979)
Nfr_c16740_g1_i1	protein-tyrosine-phosphatase mkp1-like	response to stress (GO:0007170)
Nfr_c16740_g2_i1	protein-tyrosine-phosphatase mkp1-like	response to stress (GO:0007171)	response to osmotic stress (GO:0006970)
Nfr_c16740_g2_i2	map kinase phosphatase	response to stress (GO:0007172)
Nfr_c16776_g1_i1	activator of 90 kda heat shock protein atpase homolog 1	response to stress (GO:0007173)			response to oxidative stress (GO:0006979)
Nfr_c16776_g2_i1	activator of 90 kda heat shock protein atpase homolog 2-like	response to stress (GO:0007174)			response to oxidative stress (GO:0006979)
Nfr_c16811_g1_i1	low quality protein: dna mismatch repair protein pms1	response to stress (GO:0007175)		response to DNA damage stimulus (GO:0006974)
Nfr_c16826_g2_i1	PREDICTED: uncharacterized protein LOC103700966	response to stress (GO:0007176)
Nfr_c16862_g1_i1	autophagy-related protein 18c-like	response to stress (GO:0007177)
Nfr_c16942_g1_i1	low quality protein: ribonucleoside-diphosphate reductase small chain a-like	response to stress (GO:0007178)		response to DNA damage stimulus (GO:0006974)
Nfr_c17023_g1_i1	caffeoylshikimate esterase	response to stress (GO:0007179)			response to oxidative stress (GO:0006979)
Nfr_c17041_g1_i1	peroxidase p7-like	response to stress (GO:0007180)			response to oxidative stress (GO:0006979)
Nfr_c17041_g2_i1	peroxidase p7-like	response to stress (GO:0007181)			response to oxidative stress (GO:0006979)
Nfr_c17041_g2_i2	peroxidase p7-like	response to stress (GO:0007182)			response to oxidative stress (GO:0006979)
Nfr_c17092_g1_i1	topoisomerase 3alpha	response to stress (GO:0007183)		response to DNA damage stimulus (GO:0006974)
Nfr_c17178_g2_i1	ubiquitin-like modifier-activating enzyme atg7	response to stress (GO:0007184)
Nfr_c17267_g1_i1	pentatricopeptide repeat-containing protein chloroplastic-like isoform x1	response to stress (GO:0007185)		response to DNA damage stimulus (GO:0006974)
Nfr_c17267_g2_i1	dna polymerase zeta processivity subunit	response to stress (GO:0007186)		response to DNA damage stimulus (GO:0006974)
Nfr_c17360_g1_i2	exportin-t-like isoform x1	response to stress (GO:0007187)
Nfr_c17373_g2_i1	map kinase 6	response to stress (GO:0007188)
Nfr_c17459_g1_i1	exocyst complex component exo70a1-like	response to stress (GO:0007189)			response to oxidative stress (GO:0006979)
Nfr_c17528_g1_i1	PREDICTED: uncharacterized protein LOC103721346	response to stress (GO:0007190)
Nfr_c17545_g1_i1	probable starch synthase chloroplastic amyloplastic	response to stress (GO:0007191)
Nfr_c17549_g2_i1	glucan endo- -beta-glucosidase 13	response to stress (GO:0007192)
Nfr_c17588_g1_i1	dna repair protein uvh3	response to stress (GO:0007193)		response to DNA damage stimulus (GO:0006974)
Nfr_c17588_g2_i1	dna-repair protein isoform 3	response to stress (GO:0007194)		response to DNA damage stimulus (GO:0006974)
Nfr_c17588_g3_i1	dna repair protein uvh3	response to stress (GO:0007195)		response to DNA damage stimulus (GO:0006974)
Nfr_c17597_g1_i1	zinc finger swim domain-containing protein 7-like	response to stress (GO:0007196)		response to DNA damage stimulus (GO:0006974)
Nfr_c17597_g1_i2	zinc finger swim domain-containing protein 7-like isoform x5	response to stress (GO:0007197)		response to DNA damage stimulus (GO:0006974)
Nfr_c17740_g1_i1	serine threonine-protein kinase atr	response to stress (GO:0007198)		response to DNA damage stimulus (GO:0006974)
Nfr_c17943_g1_i1	dna mismatch repair protein msh3	response to stress (GO:0007199)		response to DNA damage stimulus (GO:0006974)
Nfr_c17943_g2_i1	dna mismatch repair protein msh3	response to stress (GO:0007200)		response to DNA damage stimulus (GO:0006974)
Nfr_c17961_g1_i1	non-structural maintenance of chromosomes element 4 homolog a isoform x1	response to stress (GO:0007201)		response to DNA damage stimulus (GO:0006974)
Nfr_c17977_g1_i1	vesicle-associated protein 2-1-like	response to stress (GO:0007202)
Nfr_c17977_g2_i1	vesicle-associated protein 2-1 isoform x2	response to stress (GO:0007203)
Nfr_c17991_g2_i1	ubiquitin carboxyl-terminal hydrolase 26-like	response to stress (GO:0007204)
Nfr_c18019_g1_i1	serine threonine-protein kinase atr	response to stress (GO:0007205)		response to DNA damage stimulus (GO:0006974)
Nfr_c18019_g2_i1	ataxia telangiectasia-mutated and rad3-related	response to stress (GO:0007206)		response to DNA damage stimulus (GO:0006974)
Nfr_c18087_g1_i1	dna repair protein rad50	response to stress (GO:0007207)		response to DNA damage stimulus (GO:0006974)
Nfr_c18089_g1_i1	histidine kinase 5-like	response to stress (GO:0007208)			response to oxidative stress (GO:0006979)
Nfr_c18089_g2_i1	histidine kinase 5-like	response to stress (GO:0007209)			response to oxidative stress (GO:0006979)
Nfr_c18090_g1_i1	mediator of rna polymerase ii transcription subunit 8	response to stress (GO:0007210)
Nfr_c1813_g1_i1	zerumbone synthase	response to stress (GO:0007211)
Nfr_c18190_g1_i1	adrenodoxin-like mitochondrial	response to stress (GO:0007212)
Nfr_c18212_g2_i1	probable prolyl 4-hydroxylase 9 isoform x2	response to stress (GO:0007213)
Nfr_c18242_g1_i1	proteasome subunit beta type-4-like	response to stress (GO:0007214)
Nfr_c18242_g2_i1	proteasome subunit beta type-4-like	response to stress (GO:0007215)
Nfr_c18300_g1_i1	f-box kelch-repeat protein at3g61590-like	response to stress (GO:0007216)		response to DNA damage stimulus (GO:0006974)
Nfr_c18300_g2_i1	f-box kelch-repeat protein at3g61590-like	response to stress (GO:0007217)		response to DNA damage stimulus (GO:0006974)
Nfr_c18343_g1_i3	transcription-repair-coupling factor-like	response to stress (GO:0007218)		response to DNA damage stimulus (GO:0006974)
Nfr_c1839_g1_i1	g-protein coupled activators	response to stress (GO:0007219)
Nfr_c18413_g2_i1	PREDICTED: uncharacterized protein LOC103721079	response to stress (GO:0007220)
Nfr_c18416_g1_i1	meiotic nuclear division protein 1 homolog isoform x2	response to stress (GO:0007221)		response to DNA damage stimulus (GO:0006974)
Nfr_c18474_g1_i1	low quality protein: probable isoleucine--trna cytoplasmic	response to stress (GO:0007222)	response to osmotic stress (GO:0006970)
Nfr_c18488_g1_i1	PREDICTED: uncharacterized protein LOC103702007	response to stress (GO:0007223)			response to oxidative stress (GO:0006979)
Nfr_c18491_g1_i2	nadph-dependent diflavin oxidoreductase 1	response to stress (GO:0007224)		response to DNA damage stimulus (GO:0006974)
Nfr_c18502_g1_i1	d-aminoacyl-trna deacylase	response to stress (GO:0007225)			response to oxidative stress (GO:0006979)
Nfr_c18502_g1_i2	d-aminoacyl-trna deacylase-like isoform x1	response to stress (GO:0007226)			response to oxidative stress (GO:0006979)
Nfr_c18504_g1_i1	abc transporter g family member 11-like	response to stress (GO:0007227)
Nfr_c18549_g1_i1	pre-mrna-splicing factor atp-dependent rna helicase prp1 isoform x2	response to stress (GO:0007228)		response to DNA damage stimulus (GO:0006974)
Nfr_c18605_g1_i1	PREDICTED: uncharacterized protein LOC101766322	response to stress (GO:0007229)		response to DNA damage stimulus (GO:0006974)
Nfr_c18605_g2_i1	hypothetical protein MIMGU_mgv1a019757mg, partial	response to stress (GO:0007230)		response to DNA damage stimulus (GO:0006974)
Nfr_c18625_g1_i1	abc transporter c family member 5	response to stress (GO:0007231)	response to osmotic stress (GO:0006970)
Nfr_c18677_g2_i1	chitin elicitor-binding	response to stress (GO:0007232)
Nfr_c18697_g1_i1	glutaminyl-peptide cyclotransferase-like	response to stress (GO:0007233)
Nfr_c18767_g1_i1	cleavage and polyadenylation specificity factor subunit 2	response to stress (GO:0007234)
Nfr_c18833_g2_i1	mitochondrial (glycine cleavage system t protein)	response to stress (GO:0007235)			response to oxidative stress (GO:0006979)
Nfr_c18840_g1_i1	e3 ubiquitin-protein ligase rglg1-like isoform x2	response to stress (GO:0007236)
Nfr_c18872_g1_i1	heat u-box domain-containing isoform 2	response to stress (GO:0007237)
Nfr_c18948_g2_i1	chaperonin cpn60-like mitochondrial isoform x1	response to stress (GO:0007238)
Nfr_c19005_g1_i1	malate glyoxysomal-like	response to stress (GO:0007239)
Nfr_c19035_g1_i1	dna-(apurinic or apyrimidinic site) lyase 2 isoform x1	response to stress (GO:0007240)		response to DNA damage stimulus (GO:0006974)
Nfr_c19035_g3_i1	dna-(apurinic or apyrimidinic site) lyase 2	response to stress (GO:0007241)		response to DNA damage stimulus (GO:0006974)
Nfr_c19035_g4_i1	endonuclease exonuclease phosphatase family protein	response to stress (GO:0007242)		response to DNA damage stimulus (GO:0006974)
Nfr_c19084_g1_i1	autophagy protein apg5 family isoform 2	response to stress (GO:0007243)
Nfr_c19149_g1_i1	glycerol-3-phosphate dehydrogenase	response to stress (GO:0007244)
Nfr_c19155_g1_i1	e3 ubiquitin-protein ligase rglg1-like isoform x1	response to stress (GO:0007245)
Nfr_c19185_g1_i1	centromere protein x	response to stress (GO:0007246)		response to DNA damage stimulus (GO:0006974)
Nfr_c19223_g1_i1	PREDICTED: uncharacterized protein LOC103712759	response to stress (GO:0007247)
Nfr_c19235_g1_i1	cationic peroxidase spc4-like	response to stress (GO:0007248)			response to oxidative stress (GO:0006979)
Nfr_c19235_g2_i1	peroxidase 12-like	response to stress (GO:0007249)			response to oxidative stress (GO:0006979)
Nfr_c19265_g2_i1	pyridoxal expressed	response to stress (GO:0007250)	response to osmotic stress (GO:0006970)
Nfr_c19325_g1_i1	seven transmembrane protein mlo8	response to stress (GO:0007251)
Nfr_c19342_g2_i1	farnesylcysteine lyase-like	response to stress (GO:0007252)			response to oxidative stress (GO:0006979)
Nfr_c19342_g3_i1	farnesylcysteine lyase	response to stress (GO:0007253)			response to oxidative stress (GO:0006979)
Nfr_c19349_g1_i1	vacuolar protein sorting-associated protein 11-like protein	response to stress (GO:0007254)	response to osmotic stress (GO:0006970)
Nfr_c19349_g2_i1	vacuolar protein sorting-associated protein 11 homolog	response to stress (GO:0007255)	response to osmotic stress (GO:0006970)
Nfr_c19362_g1_i1	thiamine thiazole synthase chloroplastic-like	response to stress (GO:0007256)		response to DNA damage stimulus (GO:0006974)
Nfr_c19382_g1_i1	heat stress transcription factor b-2b-like	response to stress (GO:0007257)
Nfr_c19388_g1_i2	probable boi-related e3 ubiquitin-protein ligase 2	response to stress (GO:0007258)
Nfr_c19397_g1_i1	peptidyl-prolyl cis-trans isomerase	response to stress (GO:0007259)	response to osmotic stress (GO:0006970)		response to oxidative stress (GO:0006979)
Nfr_c19397_g1_i2	peptidyl-prolyl cis-trans	response to stress (GO:0007260)	response to osmotic stress (GO:0006970)		response to oxidative stress (GO:0006979)
Nfr_c19427_g1_i1	prp38 family protein isoform 1	response to stress (GO:0007261)	response to osmotic stress (GO:0006970)
Nfr_c19454_g1_i1	PREDICTED: uncharacterized protein LOC103716409 isoform X2	response to stress (GO:0007262)
Nfr_c19460_g2_i1	protein cpr-5	response to stress (GO:0007263)
Nfr_c19460_g3_i1	protein cpr-5	response to stress (GO:0007264)
Nfr_c19463_g1_i1	allene oxide synthase	response to stress (GO:0007265)
Nfr_c19515_g1_i1	proline synthetase associated	response to stress (GO:0007266)			response to oxidative stress (GO:0006979)
Nfr_c19537_g1_i1	30s ribosomal protein chloroplastic	response to stress (GO:0007267)
Nfr_c19541_g1_i1	flap endonuclease gen-like 1	response to stress (GO:0007268)		response to DNA damage stimulus (GO:0006974)
Nfr_c19541_g2_i1	flap endonuclease gen-like 1	response to stress (GO:0007269)		response to DNA damage stimulus (GO:0006974)
Nfr_c19549_g2_i1	low quality protein: formamidopyrimidine-dna glycosylase	response to stress (GO:0007270)		response to DNA damage stimulus (GO:0006974)
Nfr_c19562_g1_i1	alpha-glucan water chloroplast	response to stress (GO:0007271)
Nfr_c19569_g2_i1	protein bonzai 3-like isoform x3	response to stress (GO:0007272)
Nfr_c19571_g1_i2	PREDICTED: LOW QUALITY PROTEIN: uncharacterized protein LOC103721871	response to stress (GO:0007273)		response to DNA damage stimulus (GO:0006974)
Nfr_c19571_g3_i1	PREDICTED: LOW QUALITY PROTEIN: uncharacterized protein LOC103721871	response to stress (GO:0007274)		response to DNA damage stimulus (GO:0006974)
Nfr_c19602_g1_i1	ribosome recycling factor isoform 1	response to stress (GO:0007275)
Nfr_c19602_g1_i2	ribosome recycling factor isoform 1	response to stress (GO:0007276)
Nfr_c19637_g1_i2	arogenate dehydratase prephenate dehydratase chloroplastic-like	response to stress (GO:0007277)
Nfr_c19640_g1_i1	dna mismatch repair protein mlh1-like	response to stress (GO:0007278)		response to DNA damage stimulus (GO:0006974)
Nfr_c19640_g2_i2	mutl isoform 4	response to stress (GO:0007279)		response to DNA damage stimulus (GO:0006974)
Nfr_c19640_g3_i1	dna mismatch repair protein mlh1 isoform x2	response to stress (GO:0007280)		response to DNA damage stimulus (GO:0006974)
Nfr_c19647_g1_i2	nadh dehydrogenase complex assembly factor 6	response to stress (GO:0007281)
Nfr_c1966_g2_i1	heat stress transcription factor a-3	response to stress (GO:0007282)
Nfr_c19686_g1_i2	peroxidase superfamily protein	response to stress (GO:0007283)			response to oxidative stress (GO:0006979)
Nfr_c19705_g1_i1	dna repair protein complementing xp-c cells	response to stress (GO:0007284)		response to DNA damage stimulus (GO:0006974)
Nfr_c19733_g1_i1	mlo-like protein 12	response to stress (GO:0007285)
Nfr_c19778_g2_i1	endonuclease iii homolog chloroplastic isoform x3	response to stress (GO:0007286)		response to DNA damage stimulus (GO:0006974)
Nfr_c19795_g1_i1	phosphoacetylglucosamine mutase isoform x1	response to stress (GO:0007287)		response to DNA damage stimulus (GO:0006974)
Nfr_c19795_g2_i1	phosphoacetylglucosamine mutase isoform x2	response to stress (GO:0007288)		response to DNA damage stimulus (GO:0006974)
Nfr_c19821_g1_i1	gdp-mannose-dependent alpha-mannosyltransferase	response to stress (GO:0007289)
Nfr_c19835_g2_i1	PREDICTED: uncharacterized protein LOC103709911	response to stress (GO:0007290)
Nfr_c19837_g1_i1	abc transporter b family member 19	response to stress (GO:0007291)
Nfr_c19855_g1_i1	unnamed protein product	response to stress (GO:0007292)
Nfr_c19855_g1_i3	unnamed protein product	response to stress (GO:0007293)
Nfr_c19886_g1_i1	peptidyl-prolyl cis-trans isomerase cyp57	response to stress (GO:0007294)
Nfr_c19964_g3_i1	PREDICTED: uncharacterized protein LOC103703567	response to stress (GO:0007295)			response to oxidative stress (GO:0006979)
Nfr_c19980_g1_i1	peptidyl-prolyl isomerase pasticcino1	response to stress (GO:0007296)
Nfr_c1999_g1_i1	dna repair protein rad51 homolog 3 isoform x2	response to stress (GO:0007297)		response to DNA damage stimulus (GO:0006974)
Nfr_c19998_g1_i1	(6-4)dna photolyase	response to stress (GO:0007298)		response to DNA damage stimulus (GO:0006974)
Nfr_c20010_g1_i1	lipoxygenase chloroplastic	response to stress (GO:0007299)
Nfr_c20010_g3_i1	lipoxygenase chloroplastic	response to stress (GO:0007300)
Nfr_c20127_g1_i1	heat shock protein 70	response to stress (GO:0007301)			response to oxidative stress (GO:0006979)
Nfr_c20127_g2_i1	growth regulator	response to stress (GO:0007302)			response to oxidative stress (GO:0006979)
Nfr_c20127_g3_i1	heat shock 70 kda protein 17	response to stress (GO:0007303)			response to oxidative stress (GO:0006979)
Nfr_c20145_g1_i1	phosphomannomutase phosphoglucomutase-like	response to stress (GO:0007304)
Nfr_c20152_g2_i1	protein proton gradient regulation chloroplastic-like	response to stress (GO:0007305)
Nfr_c20187_g1_i1	transmembrane emp24 domain-containing protein p24beta2-like	response to stress (GO:0007306)
Nfr_c20187_g1_i3	transmembrane emp24 domain-containing protein	response to stress (GO:0007307)
Nfr_c20205_g1_i1	signal recognition particle 54 kda chloroplastic-like	response to stress (GO:0007308)
Nfr_c20220_g1_i1	sedoheptulose- - chloroplastic	response to stress (GO:0007309)
Nfr_c20220_g2_i1	sedoheptulose- - chloroplastic-like	response to stress (GO:0007310)
Nfr_c20224_g1_i1	phosphatidate phosphatase pah2-like isoform x1	response to stress (GO:0007311)
Nfr_c20260_g1_i1	pheophorbide a chloroplastic	response to stress (GO:0007312)
Nfr_c20260_g3_i1	pheophorbide a chloroplastic-like	response to stress (GO:0007313)
Nfr_c20287_g1_i2	constitutive photomorphogenesis protein 10-like	response to stress (GO:0007314)
Nfr_c20344_g2_i1	regulatory protein recx-like	response to stress (GO:0007315)
Nfr_c20344_g2_i2	regulatory protein recx-like	response to stress (GO:0007316)
Nfr_c20347_g2_i1	actin-related protein 6-like	response to stress (GO:0007317)
Nfr_c20348_g1_i2	peroxidase p7-like	response to stress (GO:0007318)			response to oxidative stress (GO:0006979)
Nfr_c20350_g1_i1	glutathione peroxidase	response to stress (GO:0007319)			response to oxidative stress (GO:0006979)
Nfr_c20368_g1_i2	adp-ribosylation factor-like protein 8a	response to stress (GO:0007320)
Nfr_c20370_g1_i1	f-box kelch-repeat protein at3g61590-like	response to stress (GO:0007321)		response to DNA damage stimulus (GO:0006974)
Nfr_c20370_g2_i1	f-box kelch-repeat protein at3g61590-like	response to stress (GO:0007322)		response to DNA damage stimulus (GO:0006974)
Nfr_c20380_g3_i2	universal stress protein mj0577-like isoform 2	response to stress (GO:0007323)
Nfr_c20470_g3_i1	glucan endo- -beta-glucosidase 9	response to stress (GO:0007324)
Nfr_c20506_g1_i1	poly -specific ribonuclease parn-like	response to stress (GO:0007325)	response to osmotic stress (GO:0006970)
Nfr_c20506_g2_i1	poly -specific ribonuclease parn isoform x2	response to stress (GO:0007326)	response to osmotic stress (GO:0006970)
Nfr_c20511_g1_i1	sec13 protein homolog ygl100w-like	response to stress (GO:0007327)
Nfr_c20526_g1_i1	transmembrane protein 53	response to stress (GO:0007328)	response to osmotic stress (GO:0006970)
Nfr_c20527_g1_i1	serine carboxypeptidase-like 51	response to stress (GO:0007329)
Nfr_c20540_g1_i1	mitogen-activated protein kinase 5	response to stress (GO:0007330)	response to osmotic stress (GO:0006970)
Nfr_c20565_g2_i1	anaphase-promoting complex subunit 2 isoform x1	response to stress (GO:0007331)
Nfr_c20565_g3_i1	anaphase-promoting complex subunit 2 isoform x1	response to stress (GO:0007332)
Nfr_c20589_g1_i1	anaphase-promoting complex subunit 1	response to stress (GO:0007333)		response to DNA damage stimulus (GO:0006974)
Nfr_c20640_g1_i4	probable rna polymerase ii transcription factor b subunit 1-1 isoform x3	response to stress (GO:0007334)		response to DNA damage stimulus (GO:0006974)
Nfr_c20660_g1_i1	PREDICTED: uncharacterized protein LOC103718365 isoform X2	response to stress (GO:0007335)	response to osmotic stress (GO:0006970)
Nfr_c20660_g1_i2	PREDICTED: uncharacterized protein LOC103718365 isoform X2	response to stress (GO:0007336)	response to osmotic stress (GO:0006970)
Nfr_c20663_g2_i1	tonoplast intrinsic protein	response to stress (GO:0007337)
Nfr_c20687_g1_i1	leucine-rich repeat receptor-like serine threonine-protein kinase bam1	response to stress (GO:0007338)
Nfr_c2075_g1_i1	elongator complex protein 1	response to stress (GO:0007339)			response to oxidative stress (GO:0006979)
Nfr_c20757_g1_i1	carrier protein mitochondrial-like	response to stress (GO:0007340)
Nfr_c20778_g1_i1	PREDICTED: peroxygenase-like	response to stress (GO:0007341)	response to osmotic stress (GO:0006970)
Nfr_c20778_g2_i1	ca+2-binding ef hand family protein	response to stress (GO:0007342)	response to osmotic stress (GO:0006970)
Nfr_c20780_g1_i1	fiber protein fb15	response to stress (GO:0007343)
Nfr_c20780_g2_i1	fiber protein	response to stress (GO:0007344)
Nfr_c20878_g3_i1	ein2-like nramp transporter isoform 1	response to stress (GO:0007345)	response to osmotic stress (GO:0006970)
Nfr_c20896_g4_i1	dnaj homolog subfamily b member 3-like	response to stress (GO:0007346)			response to oxidative stress (GO:0006979)
Nfr_c20910_g1_i1	e3 ubiquitin-protein ligase hos1-like	response to stress (GO:0007347)
Nfr_c20918_g1_i1	sucrose synthase 7-like	response to stress (GO:0007348)
Nfr_c20932_g3_i1	nf-x1 type zinc finger family protein	response to stress (GO:0007349)	response to osmotic stress (GO:0006970)
Nfr_c20932_g4_i1	nf-x1-type zinc finger protein nfxl1-like	response to stress (GO:0007350)	response to osmotic stress (GO:0006970)
Nfr_c20945_g1_i1	sucrose nonfermenting 4-like protein isoform x1	response to stress (GO:0007351)
Nfr_c20961_g1_i1	PREDICTED: uncharacterized protein LOC103706001	response to stress (GO:0007352)		response to DNA damage stimulus (GO:0006974)
Nfr_c20961_g2_i1	PREDICTED: uncharacterized protein LOC103721778	response to stress (GO:0007353)		response to DNA damage stimulus (GO:0006974)
Nfr_c20972_g1_i1	chromophore lyase chloroplastic isoform x1	response to stress (GO:0007354)			response to oxidative stress (GO:0006979)
Nfr_c21038_g2_i1	activating signal cointegrator 1 complex subunit 3	response to stress (GO:0007355)		response to DNA damage stimulus (GO:0006974)
Nfr_c21132_g2_i1	transcription factor pur-alpha 1-like	response to stress (GO:0007356)	response to osmotic stress (GO:0006970)
Nfr_c21146_g3_i1	yth domain-containing family protein 1-like	response to stress (GO:0007357)
Nfr_c21153_g1_i1	mlo-like protein 6	response to stress (GO:0007358)
Nfr_c2117_g1_i1	abc transporter c family member 5	response to stress (GO:0007359)	response to osmotic stress (GO:0006970)
Nfr_c21173_g1_i1	vacuolar protein sorting-associated protein 29-like	response to stress (GO:0007360)
Nfr_c21173_g2_i1	vacuolar protein sorting-associated protein 29-like	response to stress (GO:0007361)
Nfr_c21211_g1_i1	triosephosphate chloroplastic	response to stress (GO:0007362)	response to osmotic stress (GO:0006970)
Nfr_c21222_g1_i1	heat stress transcription factor a-2c-like isoform x2	response to stress (GO:0007363)
Nfr_c21222_g1_i2	hsf-type dna-binding domain containing expressed	response to stress (GO:0007364)
Nfr_c21222_g2_i1	heat stress transcription factor a-2c-like isoform x2	response to stress (GO:0007365)
Nfr_c21235_g1_i1	structural maintenance of chromosomes protein 3 isoform x1	response to stress (GO:0007366)		response to DNA damage stimulus (GO:0006974)
Nfr_c21235_g2_i1	structural maintenance of chromosomes protein 3 isoform x1	response to stress (GO:0007367)		response to DNA damage stimulus (GO:0006974)
Nfr_c21235_g3_i1	structural maintenance of chromosomes protein 3 isoform x1	response to stress (GO:0007368)		response to DNA damage stimulus (GO:0006974)
Nfr_c21246_g1_i1	atp synthase subunit mitochondrial-like	response to stress (GO:0007369)
Nfr_c21246_g2_i1	atp synthase subunit mitochondrial-like	response to stress (GO:0007370)
Nfr_c21264_g1_i1	protein damaged dna-binding 2 isoform x1	response to stress (GO:0007371)		response to DNA damage stimulus (GO:0006974)
Nfr_c21264_g1_i3	protein damaged dna-binding 2 isoform x1	response to stress (GO:0007372)		response to DNA damage stimulus (GO:0006974)
Nfr_c21264_g2_i1	protein damaged dna-binding 2 isoform x2	response to stress (GO:0007373)		response to DNA damage stimulus (GO:0006974)
Nfr_c21332_g2_i1	elongator complex protein 1	response to stress (GO:0007374)			response to oxidative stress (GO:0006979)
Nfr_c21332_g3_i1	elongator complex protein 1	response to stress (GO:0007375)			response to oxidative stress (GO:0006979)
Nfr_c21358_g2_i1	macpf domain-containing protein cad1	response to stress (GO:0007376)
Nfr_c21358_g3_i1	macpf domain-containing protein cad1	response to stress (GO:0007377)
Nfr_c21369_g2_i1	ankyrin-1 isoform x2	response to stress (GO:0007378)			response to oxidative stress (GO:0006979)
Nfr_c21369_g4_i1	carboxylate clamp-tetratricopeptide repeat protein	response to stress (GO:0007379)			response to oxidative stress (GO:0006979)
Nfr_c21384_g1_i1	actin-related protein 5-like isoform x3	response to stress (GO:0007380)		response to DNA damage stimulus (GO:0006974)
Nfr_c21400_g1_i1	endosomal protein	response to stress (GO:0007381)		response to DNA damage stimulus (GO:0006974)
Nfr_c21418_g2_i1	protein flug	response to stress (GO:0007382)
Nfr_c21429_g3_i1	cas1 domain-containing protein 1-like isoform x2	response to stress (GO:0007383)
Nfr_c21437_g1_i1	PREDICTED: uncharacterized protein LOC103703380 isoform X1	response to stress (GO:0007384)		response to DNA damage stimulus (GO:0006974)
Nfr_c21455_g1_i1	glycerol-3-phosphate acyltransferase 3	response to stress (GO:0007385)		response to DNA damage stimulus (GO:0006974)
Nfr_c21462_g1_i1	zinc finger (b-box type) family protein	response to stress (GO:0007386)
Nfr_c21488_g1_i1	ring-finger ubiquitin ligase	response to stress (GO:0007387)			response to oxidative stress (GO:0006979)
Nfr_c21501_g1_i3	probable dna-3-methyladenine glycosylase 2 isoform x2	response to stress (GO:0007388)		response to DNA damage stimulus (GO:0006974)
Nfr_c21501_g2_i1	probable dna-3-methyladenine glycosylase 2 isoform x2	response to stress (GO:0007389)		response to DNA damage stimulus (GO:0006974)
Nfr_c21513_g1_i1	blue-light photoreceptor phr2-like	response to stress (GO:0007390)		response to DNA damage stimulus (GO:0006974)
Nfr_c21549_g1_i1	dna ligase 1	response to stress (GO:0007391)		response to DNA damage stimulus (GO:0006974)
Nfr_c21549_g2_i1	dna ligase 1	response to stress (GO:0007392)		response to DNA damage stimulus (GO:0006974)
Nfr_c21552_g3_i1	peroxidase 48-like	response to stress (GO:0007393)			response to oxidative stress (GO:0006979)
Nfr_c21570_g1_i1	heat stress transcription factor b-1-like	response to stress (GO:0007394)
Nfr_c21594_g1_i1	protein-l-isoaspartate o-methyltransferase-like	response to stress (GO:0007395)	response to osmotic stress (GO:0006970)
Nfr_c21594_g1_i2	protein-l-isoaspartate o-methyltransferase-like	response to stress (GO:0007396)	response to osmotic stress (GO:0006970)
Nfr_c21594_g1_i3	protein-l-isoaspartate o-methyltransferase-like	response to stress (GO:0007397)	response to osmotic stress (GO:0006970)
Nfr_c2160_g1_i1	heat stress transcription factor a-1-like	response to stress (GO:0007398)
Nfr_c21614_g1_i1	shk1 binding protein 1 isoform 1	response to stress (GO:0007399)
Nfr_c21657_g2_i1	replication protein a 70 kda dna-binding subunit-like	response to stress (GO:0007400)		response to DNA damage stimulus (GO:0006974)
Nfr_c21677_g1_i1	er lumen protein retaining receptor	response to stress (GO:0007401)	response to osmotic stress (GO:0006970)
Nfr_c21677_g1_i2	er lumen protein retaining receptor	response to stress (GO:0007402)	response to osmotic stress (GO:0006970)
Nfr_c21696_g2_i1	s-locus lectin protein kinase family protein	response to stress (GO:0007403)			response to oxidative stress (GO:0006979)
Nfr_c21721_g1_i1	replication factor c 36kda subunit	response to stress (GO:0007404)
Nfr_c21832_g1_i2	amp deaminase myoadenylate isoform 1	response to stress (GO:0007405)
Nfr_c21848_g1_i2	peptide methionine sulfoxide reductase chloroplastic isoform x2	response to stress (GO:0007406)			response to oxidative stress (GO:0006979)
Nfr_c21848_g1_i3	peptide methionine sulfoxide reductase chloroplastic isoform x1	response to stress (GO:0007407)			response to oxidative stress (GO:0006979)
Nfr_c21893_g1_i2	endoribonuclease dicer homolog 4-like	response to stress (GO:0007408)
Nfr_c21900_g1_i1	cellulose partial	response to stress (GO:0007409)
Nfr_c21908_g1_i1	photosystem ii protein d1	response to stress (GO:0007410)
Nfr_c21967_g1_i1	probable polyribonucleotide nucleotidyltransferase chloroplastic	response to stress (GO:0007411)
Nfr_c21980_g1_i1	fact complex subunit ssrp1-like	response to stress (GO:0007412)		response to DNA damage stimulus (GO:0006974)
Nfr_c21995_g1_i2	phosphopantothenoylcysteine decarboxylase-like	response to stress (GO:0007413)	response to osmotic stress (GO:0006970)
Nfr_c22016_g1_i1	translocon-associated protein subunit beta	response to stress (GO:0007414)
Nfr_c22016_g2_i1	translocon-associated protein subunit beta-like	response to stress (GO:0007415)
Nfr_c22048_g1_i1	anaphase-promoting complex subunit 7	response to stress (GO:0007416)		response to DNA damage stimulus (GO:0006974)
Nfr_c22048_g1_i2	anaphase-promoting complex subunit 7	response to stress (GO:0007417)		response to DNA damage stimulus (GO:0006974)
Nfr_c22103_g1_i1	cryptochrome 2 isoform 1	response to stress (GO:0007418)		response to DNA damage stimulus (GO:0006974)
Nfr_c22103_g2_i1	cryptochrome 2	response to stress (GO:0007419)		response to DNA damage stimulus (GO:0006974)	response to oxidative stress (GO:0006979)
Nfr_c22174_g3_i1	PREDICTED: metacaspase-1-like	response to stress (GO:0007420)
Nfr_c22174_g3_i2	PREDICTED: metacaspase-1-like	response to stress (GO:0007421)
Nfr_c22207_g2_i1	isocitrate dehydrogenase	response to stress (GO:0007422)
Nfr_c22261_g1_i3	dna polymerase kappa	response to stress (GO:0007423)		response to DNA damage stimulus (GO:0006974)
Nfr_c22261_g2_i1	dna polymerase kappa	response to stress (GO:0007424)		response to DNA damage stimulus (GO:0006974)
Nfr_c22280_g2_i1	cbs domain-containing protein mitochondrial	response to stress (GO:0007425)	response to osmotic stress (GO:0006970)
Nfr_c22280_g3_i1	cbs domain-containing protein mitochondrial	response to stress (GO:0007426)	response to osmotic stress (GO:0006970)
Nfr_c22283_g2_i1	e3 ubiquitin-protein ligase listerin isoform x2	response to stress (GO:0007427)
Nfr_c22327_g2_i1	heat stress transcription factor c-2b-like	response to stress (GO:0007428)
Nfr_c22327_g2_i2	heat shock factor protein 1	response to stress (GO:0007429)
Nfr_c22327_g2_i3	heat stress transcription factor a-1-like	response to stress (GO:0007430)
Nfr_c22327_g3_i1	heat stress transcription factor a-1-like	response to stress (GO:0007431)
Nfr_c22348_g1_i2	phosphoenolpyruvate carboxylase	response to stress (GO:0007432)
Nfr_c22403_g1_i1	dna repair protein rhp26 isoform x1	response to stress (GO:0007433)		response to DNA damage stimulus (GO:0006974)
Nfr_c22403_g2_i1	dna repair protein rhp26 isoform x1	response to stress (GO:0007434)		response to DNA damage stimulus (GO:0006974)
Nfr_c22407_g1_i3	chloroplast processing peptidase-like	response to stress (GO:0007435)
Nfr_c22407_g1_i4	chloroplast processing peptidase-like	response to stress (GO:0007436)
Nfr_c22407_g1_i5	chloroplast processing peptidase-like	response to stress (GO:0007437)
Nfr_c22413_g1_i1	peptide methionine sulfoxide reductase chloroplastic-like	response to stress (GO:0007438)			response to oxidative stress (GO:0006979)
Nfr_c22413_g1_i2	peptide methionine sulfoxide reductase chloroplastic-like	response to stress (GO:0007439)			response to oxidative stress (GO:0006979)
Nfr_c22413_g1_i3	peptide methionine sulfoxide reductase chloroplastic-like	response to stress (GO:0007440)			response to oxidative stress (GO:0006979)
Nfr_c22427_g1_i1	protein walls are thin 1-like	response to stress (GO:0007441)	response to osmotic stress (GO:0006970)
Nfr_c22456_g1_i2	glucomannan 4-beta-mannosyltransferase 9-like	response to stress (GO:0007442)	response to osmotic stress (GO:0006970)
Nfr_c22456_g4_i1	protein-l-isoaspartate o-methyltransferase-like	response to stress (GO:0007443)	response to osmotic stress (GO:0006970)
Nfr_c22456_g4_i2	protein-l-isoaspartate o-methyltransferase-like	response to stress (GO:0007444)	response to osmotic stress (GO:0006970)
Nfr_c22474_g2_i1	ribonuclease uk114	response to stress (GO:0007445)	response to osmotic stress (GO:0006970)
Nfr_c22512_g1_i2	mads box transcription factor	response to stress (GO:0007446)
Nfr_c22526_g3_i1	glycosyl family 35 isoform 3	response to stress (GO:0007447)
Nfr_c22543_g1_i1	atp synthase subunit delta mitochondrial-like	response to stress (GO:0007448)	response to osmotic stress (GO:0006970)
Nfr_c22549_g1_i1	protein lsd1	response to stress (GO:0007449)	response to osmotic stress (GO:0006970)		response to oxidative stress (GO:0006979)
Nfr_c22549_g1_i2	protein lsd1	response to stress (GO:0007450)	response to osmotic stress (GO:0006970)		response to oxidative stress (GO:0006979)
Nfr_c22566_g1_i1	PREDICTED: uncharacterized protein LOC103707624	response to stress (GO:0007451)
Nfr_c22568_g1_i1	peroxisome biogenesis protein 12	response to stress (GO:0007452)
Nfr_c22587_g1_i1	protein os-9-like	response to stress (GO:0007453)	response to osmotic stress (GO:0006970)		response to oxidative stress (GO:0006979)
Nfr_c22625_g1_i1	peptide methionine sulfoxide reductase chloroplastic-like	response to stress (GO:0007454)			response to oxidative stress (GO:0006979)
Nfr_c22680_g2_i1	low quality protein: probable ubiquitin-conjugating enzyme e2 24	response to stress (GO:0007455)		response to DNA damage stimulus (GO:0006974)
Nfr_c22698_g1_i2	ubiquitin receptor rad23b-like	response to stress (GO:0007456)		response to DNA damage stimulus (GO:0006974)
Nfr_c22698_g1_i3	ubiquitin receptor rad23b-like	response to stress (GO:0007457)		response to DNA damage stimulus (GO:0006974)
Nfr_c22738_g2_i1	myb-related protein	response to stress (GO:0007458)	response to osmotic stress (GO:0006970)
Nfr_c22743_g1_i2	serine threonine-protein kinase pbs1-like	response to stress (GO:0007459)
Nfr_c22750_g2_i1	molybdopterin biosynthesis protein cnx1	response to stress (GO:0007460)
Nfr_c22775_g2_i1	general transcription factor iih subunit 3 isoform x3	response to stress (GO:0007461)		response to DNA damage stimulus (GO:0006974)
Nfr_c22786_g1_i3	thioredoxin x	response to stress (GO:0007462)	response to osmotic stress (GO:0006970)
Nfr_c22786_g1_i4	thioredoxin chloroplastic	response to stress (GO:0007463)	response to osmotic stress (GO:0006970)
Nfr_c22810_g1_i2	transcription factor pur-alpha 1-like	response to stress (GO:0007464)	response to osmotic stress (GO:0006970)
Nfr_c22831_g1_i1	snare-like superfamily protein	response to stress (GO:0007465)		response to DNA damage stimulus (GO:0006974)
Nfr_c22836_g1_i3	lipase-like pad4	response to stress (GO:0007466)
Nfr_c22852_g1_i2	executer1 isoform 1	response to stress (GO:0007467)			response to oxidative stress (GO:0006979)
Nfr_c22867_g1_i2	caffeoylshikimate esterase-like	response to stress (GO:0007468)			response to oxidative stress (GO:0006979)
Nfr_c22890_g1_i1	heat stress transcription factor a-5-like	response to stress (GO:0007469)
Nfr_c22890_g2_i2	heat stress transcription factor a-5-like	response to stress (GO:0007470)
Nfr_c22890_g3_i1	heat shock factor protein hsf30-like	response to stress (GO:0007471)
Nfr_c22966_g1_i2	atp synthase subunit mitochondrial	response to stress (GO:0007472)
Nfr_c22967_g2_i1	glucan endo- -beta-glucosidase 4 isoform x1	response to stress (GO:0007473)
Nfr_c22967_g3_i1	glucan endo- -beta-glucosidase 4 precursor	response to stress (GO:0007474)
Nfr_c22974_g1_i1	mgdg synthase type a family protein	response to stress (GO:0007475)
Nfr_c22974_g1_i3	mgdg synthase type a family protein	response to stress (GO:0007476)
Nfr_c22985_g1_i1	boi-related e3 ubiquitin-protein ligase 1-like	response to stress (GO:0007477)
Nfr_c22994_g1_i1	spx domain-containing protein 1-like	response to stress (GO:0007478)
Nfr_c22994_g2_i1	spx domain-containing protein 1-like	response to stress (GO:0007479)
Nfr_c22996_g1_i1	probable l-ascorbate peroxidase chloroplastic	response to stress (GO:0007480)			response to oxidative stress (GO:0006979)
Nfr_c22996_g1_i2	probable l-ascorbate peroxidase chloroplastic	response to stress (GO:0007481)			response to oxidative stress (GO:0006979)
Nfr_c22999_g4_i1	zeaxanthin epoxidase	response to stress (GO:0007482)
Nfr_c23015_g2_i1	heat stress transcription factor a-1-like	response to stress (GO:0007483)
Nfr_c23015_g3_i1	heat stress transcription factor a-1-like	response to stress (GO:0007484)
Nfr_c23015_g4_i1	heat stress transcription factor	response to stress (GO:0007485)
Nfr_c23015_g4_i3	heat stress transcription factor a-1-like	response to stress (GO:0007486)
Nfr_c23030_g2_i1	4-hydroxy-tetrahydrodipicolinate reductase chloroplastic isoform x2	response to stress (GO:0007487)
Nfr_c23030_g2_i2	4-hydroxy-tetrahydrodipicolinate reductase chloroplastic isoform x2	response to stress (GO:0007488)
Nfr_c23039_g1_i2	nadh-ubiquinone oxidoreductase 21 kda subunit-like	response to stress (GO:0007489)
Nfr_c23039_g2_i1	PREDICTED: uncharacterized protein LOC103695473	response to stress (GO:0007490)
Nfr_c23109_g2_i1	ubiquitin receptor rad23c-like isoform x4	response to stress (GO:0007491)		response to DNA damage stimulus (GO:0006974)
Nfr_c23109_g2_i2	ubiquitin receptor rad23d-like	response to stress (GO:0007492)		response to DNA damage stimulus (GO:0006974)
Nfr_c2312_g1_i1	thylakoid lumenal kda protein	response to stress (GO:0007493)
Nfr_c23122_g1_i1	heat shock 70 kda protein 16 isoform x2	response to stress (GO:0007494)
Nfr_c23122_g2_i1	heat shock 70 kda protein 16	response to stress (GO:0007495)
Nfr_c23144_g2_i2	u1 small nuclear ribonucleoprotein a-like	response to stress (GO:0007496)	response to osmotic stress (GO:0006970)
Nfr_c23156_g1_i2	nogo-b receptor	response to stress (GO:0007497)
Nfr_c23156_g1_i4	nogo-b receptor	response to stress (GO:0007498)
Nfr_c23173_g1_i2	dna-damage-repair toleration protein chloroplastic-like	response to stress (GO:0007499)		response to DNA damage stimulus (GO:0006974)
Nfr_c232_g1_i1	alpha-glucan h isozyme	response to stress (GO:0007500)
Nfr_c23228_g1_i1	lipopolysaccharide-induced tumor necrosis factor-alpha factor homolog	response to stress (GO:0007501)
Nfr_c23249_g10_i1	probable wrky transcription factor 75-like	response to stress (GO:0007502)
Nfr_c23251_g1_i1	transcription factor as1-like	response to stress (GO:0007503)
Nfr_c23254_g2_i1	probable protein phosphatase 2c 78	response to stress (GO:0007504)
Nfr_c23278_g1_i1	ubp1-associated protein 2c-like	response to stress (GO:0007505)
Nfr_c23323_g1_i1	receptor protein	response to stress (GO:0007506)
Nfr_c23337_g2_i1	cell division cycle protein 23	response to stress (GO:0007507)
Nfr_c23356_g1_i1	phosphatidate phosphatase pah1 isoform x1	response to stress (GO:0007508)
Nfr_c23370_g2_i1	fatty acid amide hydrolase	response to stress (GO:0007509)
Nfr_c23370_g3_i1	fatty acid amide hydrolase	response to stress (GO:0007510)
Nfr_c23375_g1_i1	arginine decarboxylase-like	response to stress (GO:0007511)
Nfr_c2338_g1_i1	dna mismatch repair protein msh7 isoform x1	response to stress (GO:0007512)		response to DNA damage stimulus (GO:0006974)
Nfr_c23401_g3_i1	lrr receptor-like serine threonine-protein kinase erecta isoform x2	response to stress (GO:0007513)
Nfr_c23454_g1_i2	pyrophosphate-energized vacuolar membrane proton pump-like	response to stress (GO:0007514)	response to osmotic stress (GO:0006970)
Nfr_c23480_g1_i1	enoyl-acp reductase 1 family protein	response to stress (GO:0007515)	response to osmotic stress (GO:0006970)
Nfr_c23530_g2_i1	protein argonaute pnh1-like	response to stress (GO:0007516)
Nfr_c23530_g2_i3	protein argonaute pnh1-like	response to stress (GO:0007517)
Nfr_c23530_g3_i1	low quality protein: protein argonaute pnh1-like	response to stress (GO:0007518)
Nfr_c23532_g2_i1	eukaryotic translation initiation factor isoform 4e-2-like	response to stress (GO:0007519)
Nfr_c23560_g1_i1	ubiquitin receptor rad23d-like isoform x2	response to stress (GO:0007520)		response to DNA damage stimulus (GO:0006974)
Nfr_c23560_g2_i1	ubiquitin receptor rad23d-like	response to stress (GO:0007521)		response to DNA damage stimulus (GO:0006974)
Nfr_c23579_g1_i1	PREDICTED: uncharacterized protein LOC103718903	response to stress (GO:0007522)
Nfr_c23597_g1_i1	macpf domain-containing protein cad1-like	response to stress (GO:0007523)
Nfr_c23600_g1_i1	obg-like atpase 1	response to stress (GO:0007524)	response to osmotic stress (GO:0006970)
Nfr_c23644_g2_i4	probable f-actin-capping protein subunit beta	response to stress (GO:0007525)
Nfr_c23697_g2_i1	protein bonzai 3-like isoform x1	response to stress (GO:0007526)
Nfr_c23732_g2_i1	mediator of rna polymerase ii transcription subunit 21-like	response to stress (GO:0007527)
Nfr_c23750_g1_i1	vacuolar atp synthase subunit c v-atpase c subunit vacuolar proton pump c subunit	response to stress (GO:0007528)	response to osmotic stress (GO:0006970)
Nfr_c23770_g1_i1	dnaj homolog mitochondrial-like	response to stress (GO:0007529)
Nfr_c23784_g1_i5	gtp-binding protein sar1a-like	response to stress (GO:0007530)	response to osmotic stress (GO:0006970)
Nfr_c23797_g2_i1	porphobilinogen chloroplastic-like isoform x1	response to stress (GO:0007531)
Nfr_c23813_g1_i1	probable atp synthase 24 kda mitochondrial	response to stress (GO:0007532)
Nfr_c23813_g2_i1	probable atp synthase 24 kda mitochondrial	response to stress (GO:0007533)
Nfr_c23813_g2_i2	probable atp synthase 24 kda mitochondrial	response to stress (GO:0007534)
Nfr_c23832_g1_i3	protein argonaute 1b	response to stress (GO:0007535)
Nfr_c23832_g2_i1	eukaryotic translation initiation factor	response to stress (GO:0007536)
Nfr_c23846_g1_i2	rhomboid isoform 2	response to stress (GO:0007537)	response to osmotic stress (GO:0006970)
Nfr_c23865_g2_i1	decapping nuclease dxo chloroplastic isoform x2	response to stress (GO:0007538)		response to DNA damage stimulus (GO:0006974)
Nfr_c2387_g1_i1	n-alpha-acetyltransferase auxiliary subunit-like	response to stress (GO:0007539)
Nfr_c23873_g1_i1	peroxidase 1-like	response to stress (GO:0007540)			response to oxidative stress (GO:0006979)
Nfr_c23906_g1_i1	gdp-man:man c -pp-dol alpha- -mannosyltransferase	response to stress (GO:0007541)	response to osmotic stress (GO:0006970)
Nfr_c2392_g1_i1	dna repair protein rad50-like	response to stress (GO:0007542)		response to DNA damage stimulus (GO:0006974)
Nfr_c23923_g2_i2	u-box domain-containing protein 52-like isoform x1	response to stress (GO:0007543)
Nfr_c23923_g4_i1	u-box domain-containing protein 52-like isoform x1	response to stress (GO:0007544)
Nfr_c23938_g11_i1	peroxidase 4-like	response to stress (GO:0007545)			response to oxidative stress (GO:0006979)
Nfr_c2395_g1_i1	probable glutathione peroxidase 4-like isoform x2	response to stress (GO:0007546)			response to oxidative stress (GO:0006979)
Nfr_c2395_g2_i1	glutathione peroxidase 4	response to stress (GO:0007547)			response to oxidative stress (GO:0006979)
Nfr_c23978_g1_i1	kda vesicle transport protein isoform x1	response to stress (GO:0007548)			response to oxidative stress (GO:0006979)
Nfr_c23988_g1_i1	PREDICTED: uncharacterized protein LOC103717200	response to stress (GO:0007549)		response to DNA damage stimulus (GO:0006974)
Nfr_c23988_g2_i1	PREDICTED: uncharacterized protein LOC103710431	response to stress (GO:0007550)		response to DNA damage stimulus (GO:0006974)
Nfr_c24002_g2_i2	acting on ester	response to stress (GO:0007551)		response to DNA damage stimulus (GO:0006974)
Nfr_c24015_g3_i1	nascent polypeptide-associated complex subunit muscle-specific form-like	response to stress (GO:0007552)
Nfr_c24016_g4_i1	heat stress transcription factor a-4b-like	response to stress (GO:0007553)
Nfr_c24016_g6_i1	heat stress transcription factor a-4b-like	response to stress (GO:0007554)
Nfr_c24047_g1_i1	universal stress protein a-like protein isoform x1	response to stress (GO:0007555)
Nfr_c24047_g1_i3	universal stress protein a-like protein isoform x2	response to stress (GO:0007556)
Nfr_c24047_g2_i1	adenine nucleotide alpha hydrolases-like superfamily protein	response to stress (GO:0007557)
Nfr_c24047_g3_i1	universal stress protein a-like protein	response to stress (GO:0007558)
Nfr_c24075_g1_i1	apurinic endonuclease-redox protein isoform x6	response to stress (GO:0007559)		response to DNA damage stimulus (GO:0006974)
Nfr_c24084_g1_i2	catalase isozyme 1	response to stress (GO:0007560)			response to oxidative stress (GO:0006979)
Nfr_c24126_g2_i1	chorismate chloroplast	response to stress (GO:0007561)
Nfr_c24126_g4_i1	chorismate chloroplast	response to stress (GO:0007562)
Nfr_c24137_g1_i1	double-stranded rna-binding protein 6-like	response to stress (GO:0007563)
Nfr_c24137_g1_i2	double-stranded rna-binding protein 6-like	response to stress (GO:0007564)
Nfr_c24162_g3_i3	sodium hydrogen exchanger 2 isoform x1	response to stress (GO:0007565)	response to osmotic stress (GO:0006970)
Nfr_c24162_g4_i1	sodium hydrogen exchanger 2 isoform x2	response to stress (GO:0007566)	response to osmotic stress (GO:0006970)
Nfr_c24226_g2_i1	malate glyoxysomal-like isoform x1	response to stress (GO:0007567)
Nfr_c24226_g2_i2	malate glyoxysomal-like isoform x1	response to stress (GO:0007568)
Nfr_c24227_g1_i1	dehydrin cor410-like	response to stress (GO:0007569)
Nfr_c24254_g6_i1	transcription factor pcl1-like	response to stress (GO:0007570)
Nfr_c24256_g1_i3	cbl-interacting protein kinase 23-like	response to stress (GO:0007571)
Nfr_c24256_g2_i1	cbl-interacting protein kinase 23 isoform x2	response to stress (GO:0007572)
Nfr_c24256_g2_i2	cbl-interacting protein kinase 23 isoform x2	response to stress (GO:0007573)
Nfr_c24284_g3_i1	low quality protein: protein disulfide-isomerase ddb_g0275025	response to stress (GO:0007574)
Nfr_c24284_g5_i1	low quality protein: protein disulfide-isomerase ddb_g0275025	response to stress (GO:0007575)
Nfr_c24299_g2_i2	heat shock protein 83	response to stress (GO:0007576)
Nfr_c24299_g2_i3	endoplasmin homolog	response to stress (GO:0007577)
Nfr_c24310_g1_i1	PREDICTED: uncharacterized protein LOC103715165	response to stress (GO:0007578)		response to DNA damage stimulus (GO:0006974)
Nfr_c24310_g2_i1	PREDICTED: uncharacterized protein LOC103705615 isoform X1	response to stress (GO:0007579)		response to DNA damage stimulus (GO:0006974)
Nfr_c24330_g4_i1	calmodulin-binding receptor-like cytoplasmic kinase 3 isoform x2	response to stress (GO:0007580)
Nfr_c24332_g1_i1	flap endonuclease 1a	response to stress (GO:0007581)		response to DNA damage stimulus (GO:0006974)
Nfr_c24332_g2_i1	fen11_sorbi ame: full=flap endonuclease 1-a short=fen-1-a ame: full=flap structure-specific endonuclease 1-a	response to stress (GO:0007582)		response to DNA damage stimulus (GO:0006974)
Nfr_c24332_g3_i1	flap endonuclease 1	response to stress (GO:0007583)		response to DNA damage stimulus (GO:0006974)
Nfr_c24332_g4_i1	flap endonuclease 1-like isoform x1	response to stress (GO:0007584)		response to DNA damage stimulus (GO:0006974)
Nfr_c24332_g4_i2	flap endonuclease 1	response to stress (GO:0007585)		response to DNA damage stimulus (GO:0006974)
Nfr_c24332_g4_i3	flap endonuclease 1	response to stress (GO:0007586)		response to DNA damage stimulus (GO:0006974)
Nfr_c24336_g1_i1	protein lsd1 isoform x2	response to stress (GO:0007587)
Nfr_c24336_g1_i3	protein lsd1 isoform x2	response to stress (GO:0007588)
Nfr_c24337_g1_i2	protein thylakoid chloroplastic-like isoform x1	response to stress (GO:0007589)
Nfr_c24342_g1_i2	succinyl- ligase	response to stress (GO:0007590)	response to osmotic stress (GO:0006970)
Nfr_c24367_g1_i2	26s proteasome non-atpase regulatory subunit 11 homolog	response to stress (GO:0007591)			response to oxidative stress (GO:0006979)
Nfr_c24369_g1_i1	protein-tyrosine-phosphatase mkp1	response to stress (GO:0007592)
Nfr_c24394_g1_i1	probable protein phosphatase 2c 41	response to stress (GO:0007593)
Nfr_c24401_g1_i1	heat shock protein 83-like	response to stress (GO:0007594)
Nfr_c24435_g1_i3	protein eskimo 1-like	response to stress (GO:0007595)
Nfr_c24439_g5_i1	general transcription factor iih subunit 4 isoform x1	response to stress (GO:0007596)		response to DNA damage stimulus (GO:0006974)
Nfr_c24443_g1_i1	guanine nucleotide-binding protein subunit beta	response to stress (GO:0007597)			response to oxidative stress (GO:0006979)
Nfr_c24443_g1_i3	guanine nucleotide-binding protein subunit beta	response to stress (GO:0007598)			response to oxidative stress (GO:0006979)
Nfr_c24444_g1_i3	PREDICTED: uncharacterized protein LOC103723977	response to stress (GO:0007599)
Nfr_c24444_g2_i1	PREDICTED: uncharacterized protein LOC103709881	response to stress (GO:0007600)
Nfr_c24452_g3_i1	salt overly sensitive protein 2a isoform 1	response to stress (GO:0007601)	response to osmotic stress (GO:0006970)
Nfr_c24460_g1_i1	phosphatidylinositol 3- root isoform isoform x1	response to stress (GO:0007602)	response to osmotic stress (GO:0006970)
Nfr_c24461_g1_i1	endoplasmin homolog	response to stress (GO:0007603)
Nfr_c24461_g2_i1	endoplasmin homolog	response to stress (GO:0007604)	response to osmotic stress (GO:0006970)		response to oxidative stress (GO:0006979)
Nfr_c24461_g6_i1	endoplasmin homolog	response to stress (GO:0007605)
Nfr_c24470_g4_i1	probable strigolactone esterase d14	response to stress (GO:0007606)
Nfr_c24470_g5_i1	probable strigolactone esterase dad2	response to stress (GO:0007607)
Nfr_c24490_g1_i1	PREDICTED: uncharacterized protein LOC103723026	response to stress (GO:0007608)	response to osmotic stress (GO:0006970)		response to oxidative stress (GO:0006979)
Nfr_c24490_g1_i3	PREDICTED: uncharacterized protein LOC103723026	response to stress (GO:0007609)
Nfr_c24490_g1_i4	PREDICTED: uncharacterized protein LOC103696732	response to stress (GO:0007610)	response to osmotic stress (GO:0006970)		response to oxidative stress (GO:0006979)
Nfr_c24490_g3_i1	PREDICTED: uncharacterized protein LOC103716518	response to stress (GO:0007611)	response to osmotic stress (GO:0006970)		response to oxidative stress (GO:0006979)
Nfr_c24503_g1_i1	26s protease regulatory subunit 6b homolog	response to stress (GO:0007612)
Nfr_c24503_g1_i2	26s protease regulatory subunit 6b homolog	response to stress (GO:0007613)
Nfr_c24519_g1_i2	auxin response factor 1	response to stress (GO:0007614)
Nfr_c24540_g1_i1	low quality protein: dual specificity protein kinase shkb-like	response to stress (GO:0007615)	response to osmotic stress (GO:0006970)
Nfr_c24542_g1_i2	thioredoxin reductase ntrc-like	response to stress (GO:0007616)			response to oxidative stress (GO:0006979)
Nfr_c24547_g3_i1	beta-amylase chloroplastic-like isoform x1	response to stress (GO:0007617)
Nfr_c24550_g2_i1	probable v-type proton atpase subunit h isoform x1	response to stress (GO:0007618)	response to osmotic stress (GO:0006970)
Nfr_c24563_g7_i1	peroxidase 51-like	response to stress (GO:0007619)			response to oxidative stress (GO:0006979)
Nfr_c24563_g7_i2	peroxidase 73	response to stress (GO:0007620)			response to oxidative stress (GO:0006979)
Nfr_c24573_g1_i2	chaperone protein dnaj mitochondrial-like	response to stress (GO:0007621)
Nfr_c24573_g1_i3	chaperone protein dnaj mitochondrial-like	response to stress (GO:0007622)
Nfr_c24576_g1_i2	dnaj homolog subfamily c member 3 homolog	response to stress (GO:0007623)
Nfr_c2458_g1_i1	pentatricopeptide repeat-containing protein at1g56570	response to stress (GO:0007624)	response to osmotic stress (GO:0006970)
Nfr_c24589_g1_i1	peptidyl-prolyl cis-trans chloroplastic-like	response to stress (GO:0007625)
Nfr_c24589_g1_i2	peptidyl-prolyl cis-trans chloroplastic-like	response to stress (GO:0007626)
Nfr_c24589_g1_i3	peptidyl-prolyl cis-trans chloroplast precursor (40 kda thylakoid lumen rotamase)	response to stress (GO:0007627)
Nfr_c24589_g1_i4	peptidyl-prolyl cis-trans chloroplast precursor (40 kda thylakoid lumen rotamase)	response to stress (GO:0007628)
Nfr_c24598_g1_i1	nsp-interacting kinase 3 isoform 1	response to stress (GO:0007629)
Nfr_c24598_g1_i2	nsp-interacting kinase 3 isoform 1	response to stress (GO:0007630)
Nfr_c24598_g1_i3	nsp-interacting kinase 3 isoform 1	response to stress (GO:0007631)
Nfr_c24634_g4_i1	serine threonine-protein kinase tnni3k	response to stress (GO:0007632)	response to osmotic stress (GO:0006970)
Nfr_c24648_g1_i2	f-box-like wd repeat-containing protein tbl1xr1	response to stress (GO:0007633)
Nfr_c24652_g2_i1	probable glycerol-3-phosphate dehydrogenase	response to stress (GO:0007634)
Nfr_c24652_g2_i2	probable glycerol-3-phosphate dehydrogenase	response to stress (GO:0007635)
Nfr_c24652_g2_i3	probable glycerol-3-phosphate dehydrogenase	response to stress (GO:0007636)
Nfr_c24712_g9_i1	nadph:quinone oxidoreductase	response to stress (GO:0007637)	response to osmotic stress (GO:0006970)		response to oxidative stress (GO:0006979)
Nfr_c24763_g1_i1	low quality protein: probable glucan -alpha-glucosidase	response to stress (GO:0007638)
Nfr_c24771_g1_i2	70 kda peptidyl-prolyl isomerase-like	response to stress (GO:0007639)	response to osmotic stress (GO:0006970)		response to oxidative stress (GO:0006979)
Nfr_c24790_g1_i1	acyl- synthetase	response to stress (GO:0007640)
Nfr_c24801_g1_i1	ketol-acid chloroplastic-like	response to stress (GO:0007641)	response to osmotic stress (GO:0006970)
Nfr_c24827_g1_i1	transcriptional activator demeter-like isoform x2	response to stress (GO:0007642)		response to DNA damage stimulus (GO:0006974)
Nfr_c24837_g1_i1	serine threonine-protein phosphatase 2a 65 kda regulatory subunit a beta isoform	response to stress (GO:0007643)
Nfr_c24837_g1_i2	serine threonine-protein phosphatase 2a 65 kda regulatory subunit a beta isoform	response to stress (GO:0007644)
Nfr_c24839_g1_i1	methyl- -binding domain protein 4-like	response to stress (GO:0007645)		response to DNA damage stimulus (GO:0006974)
Nfr_c24839_g1_i3	methyl- -binding domain protein 4-like	response to stress (GO:0007646)		response to DNA damage stimulus (GO:0006974)
Nfr_c24856_g4_i2	atp-dependent zinc metalloprotease ftsh 11	response to stress (GO:0007647)
Nfr_c24869_g3_i1	ferrochelatase- chloroplastic-like isoform x1	response to stress (GO:0007648)
Nfr_c24869_g4_i1	ferrochelatase- chloroplastic-like isoform x1	response to stress (GO:0007649)
Nfr_c24874_g1_i1	cell division cycle 5-like protein	response to stress (GO:0007650)
Nfr_c24894_g3_i1	general transcription factor iih subunit 2	response to stress (GO:0007651)		response to DNA damage stimulus (GO:0006974)
Nfr_c24898_g2_i2	3-ketoacyl- synthase 6-like	response to stress (GO:0007652)
Nfr_c24898_g3_i1	3-ketoacyl- synthase 6	response to stress (GO:0007653)
Nfr_c24929_g2_i1	chaperone protein mitochondrial-like	response to stress (GO:0007654)			response to oxidative stress (GO:0006979)
Nfr_c24929_g3_i1	chaperone protein mitochondrial	response to stress (GO:0007655)			response to oxidative stress (GO:0006979)
Nfr_c24947_g10_i1	serine threonine-protein kinase sapk7-like	response to stress (GO:0007656)
Nfr_c24947_g2_i2	serine threonine-protein kinase sapk7-like	response to stress (GO:0007657)
Nfr_c24947_g2_i4	serine threonine-protein kinase sapk7-like	response to stress (GO:0007658)
Nfr_c24949_g2_i1	e3 ubiquitin-protein ligase bre1-like 1 isoform x1	response to stress (GO:0007659)
Nfr_c24960_g1_i1	importin alpha-1 subunit family protein	response to stress (GO:0007660)
Nfr_c24962_g1_i1	rna polymerase ii c-terminal domain phosphatase-like 1 isoform x2	response to stress (GO:0007661)
Nfr_c24968_g1_i1	nadh dehydrogenase	response to stress (GO:0007662)			response to oxidative stress (GO:0006979)
Nfr_c24968_g1_i2	nadh dehydrogenase	response to stress (GO:0007663)			response to oxidative stress (GO:0006979)
Nfr_c24978_g7_i1	tubulin beta-1 chain	response to stress (GO:0007664)	response to osmotic stress (GO:0006970)
Nfr_c24992_g2_i2	t-complex protein 1 subunit eta-like	response to stress (GO:0007665)	response to osmotic stress (GO:0006970)
Nfr_c25000_g1_i1	heat shock protein 83- partial	response to stress (GO:0007666)
Nfr_c25000_g2_i2	heat shock protein 83	response to stress (GO:0007667)
Nfr_c25000_g2_i3	tpa: heat shock protein 90 family protein	response to stress (GO:0007668)
Nfr_c25000_g3_i1	heat shock protein 82	response to stress (GO:0007669)
Nfr_c25000_g4_i1	heat shock	response to stress (GO:0007670)
Nfr_c25000_g4_i2	heat shock protein 82	response to stress (GO:0007671)
Nfr_c2501_g1_i2	PREDICTED: neuferricin	response to stress (GO:0007672)		response to DNA damage stimulus (GO:0006974)
Nfr_c25018_g1_i2	probable e3 ubiquitin ligase sud1	response to stress (GO:0007673)
Nfr_c25023_g3_i1	protein transparent testa glabra 1-like	response to stress (GO:0007674)
Nfr_c25023_g3_i2	protein transparent testa glabra 1-like	response to stress (GO:0007675)
Nfr_c25029_g2_i1	ethylene-insensitive protein 2-like	response to stress (GO:0007676)	response to osmotic stress (GO:0006970)
Nfr_c25069_g2_i1	PREDICTED: poly	response to stress (GO:0007677)		response to DNA damage stimulus (GO:0006974)
Nfr_c25069_g3_i2	PREDICTED: poly	response to stress (GO:0007678)
Nfr_c25076_g10_i1	iaa-amino acid hydrolase ilr1-like 6-like	response to stress (GO:0007679)
Nfr_c25076_g10_i2	iaa-amino acid hydrolase ilr1-like 6-like	response to stress (GO:0007680)
Nfr_c25076_g5_i1	e3 ubiquitin-protein ligase keg-like	response to stress (GO:0007681)
Nfr_c25076_g7_i1	e3 ubiquitin-protein ligase keg-like	response to stress (GO:0007682)
Nfr_c25076_g8_i1	e3 ubiquitin-protein ligase keg-like	response to stress (GO:0007683)
Nfr_c25096_g3_i1	PREDICTED: uncharacterized protein LOC103719544	response to stress (GO:0007684)		response to DNA damage stimulus (GO:0006974)
Nfr_c25100_g5_i1	cullin-4-like isoform x2	response to stress (GO:0007685)		response to DNA damage stimulus (GO:0006974)
Nfr_c25101_g4_i2	mlo-like protein 13 isoform x2	response to stress (GO:0007686)
Nfr_c25107_g1_i1	cullin-associated nedd8-dissociated protein 1-like	response to stress (GO:0007687)
Nfr_c25107_g1_i2	cullin-associated nedd8-dissociated protein 1-like	response to stress (GO:0007688)
Nfr_c25124_g1_i1	regulator of nonsense transcripts 1 homolog	response to stress (GO:0007689)
Nfr_c25124_g1_i2	regulator of nonsense transcripts 1 homolog	response to stress (GO:0007690)
Nfr_c25124_g2_i1	regulator of nonsense transcripts 1 homolog	response to stress (GO:0007691)
Nfr_c25125_g2_i1	proteasome activator subunit 4-like	response to stress (GO:0007692)		response to DNA damage stimulus (GO:0006974)
Nfr_c25125_g4_i1	low quality protein: proteasome activator subunit 4-like	response to stress (GO:0007693)		response to DNA damage stimulus (GO:0006974)
Nfr_c25125_g7_i1	low quality protein: proteasome activator subunit 4-like	response to stress (GO:0007694)		response to DNA damage stimulus (GO:0006974)
Nfr_c25125_g8_i2	proteasome activating protein 200 isoform 9	response to stress (GO:0007695)		response to DNA damage stimulus (GO:0006974)
Nfr_c25127_g1_i1	abscisic stress ripening	response to stress (GO:0007696)
Nfr_c25163_g1_i1	protease 1 isoform 1	response to stress (GO:0007697)
Nfr_c25166_g1_i1	catalase 2	response to stress (GO:0007698)			response to oxidative stress (GO:0006979)
Nfr_c25220_g1_i1	dnaj protein homolog 2-like	response to stress (GO:0007699)
Nfr_c2529_g2_i1	dna-(apurinic or apyrimidinic site) lyase-like	response to stress (GO:0007700)		response to DNA damage stimulus (GO:0006974)
Nfr_c25296_g1_i1	sphingoid long-chain bases kinase mitochondrial isoform x1	response to stress (GO:0007701)
Nfr_c25304_g1_i1	serine threonine-protein kinase	response to stress (GO:0007702)		response to DNA damage stimulus (GO:0006974)
Nfr_c25317_g1_i1	dead-box atp-dependent rna helicase 38-like	response to stress (GO:0007703)			response to oxidative stress (GO:0006979)
Nfr_c25322_g1_i1	4-coumarate-- ligase-like 10	response to stress (GO:0007704)
Nfr_c25371_g1_i1	transducin beta-like protein 3 isoform x2	response to stress (GO:0007705)
Nfr_c2540_g1_i1	peroxidase 18	response to stress (GO:0007706)			response to oxidative stress (GO:0006979)
Nfr_c25415_g1_i1	peroxisome type ascorbate peroxidase	response to stress (GO:0007707)			response to oxidative stress (GO:0006979)
Nfr_c2546_g1_i1	c2 and gram domain-containing protein at1g03370-like isoform x2	response to stress (GO:0007708)
Nfr_c25486_g1_i1	rpm1-interacting protein 4-like	response to stress (GO:0007709)
Nfr_c25490_g1_i1	phosphate transporter pho1-2-like	response to stress (GO:0007710)
Nfr_c25513_g1_i1	protein dj-1 homolog d isoform x1	response to stress (GO:0007711)
Nfr_c2553_g1_i1	mlo-like protein 1 isoform x2	response to stress (GO:0007712)
Nfr_c25577_g1_i1	anaphase-promoting complex subunit 6	response to stress (GO:0007713)		response to DNA damage stimulus (GO:0006974)
Nfr_c25595_g1_i1	structural maintenance of chromosomes protein 6b-like	response to stress (GO:0007714)		response to DNA damage stimulus (GO:0006974)
Nfr_c25598_g1_i1	nadh dehydrogenase	response to stress (GO:0007715)	response to osmotic stress (GO:0006970)
Nfr_c25630_g1_i1	ceramide-1-phosphate transfer	response to stress (GO:0007716)
Nfr_c25635_g1_i1	actin-related protein 5-like isoform x1	response to stress (GO:0007717)		response to DNA damage stimulus (GO:0006974)
Nfr_c25673_g1_i1	universal stress protein	response to stress (GO:0007718)
Nfr_c25683_g1_i1	PREDICTED: uncharacterized protein LOC103720417	response to stress (GO:0007719)			response to oxidative stress (GO:0006979)
Nfr_c25741_g1_i1	phospho-3-sulfolactate synthase-related family protein	response to stress (GO:0007720)			response to oxidative stress (GO:0006979)
Nfr_c25778_g1_i1	dna-3-methyladenine glycosylase	response to stress (GO:0007721)		response to DNA damage stimulus (GO:0006974)
Nfr_c25787_g1_i1	mate efflux family protein 1-like	response to stress (GO:0007722)
Nfr_c25807_g1_i1	phospholipid-transporting atpase 1-like	response to stress (GO:0007723)
Nfr_c25923_g1_i1	dna helicase family protein	response to stress (GO:0007724)		response to DNA damage stimulus (GO:0006974)
Nfr_c25966_g1_i1	low quality protein: origin recognition complex subunit 3	response to stress (GO:0007725)		response to DNA damage stimulus (GO:0006974)
Nfr_c25983_g1_i1	low quality protein: muts2	response to stress (GO:0007726)		response to DNA damage stimulus (GO:0006974)
Nfr_c2599_g1_i1	heat stress transcription factor b-2c-like	response to stress (GO:0007727)
Nfr_c26022_g1_i1	dna polymerase alpha catalytic subunit	response to stress (GO:0007728)		response to DNA damage stimulus (GO:0006974)
Nfr_c26037_g1_i1	ccr4-not transcription complex subunit 11 isoform x1	response to stress (GO:0007729)			response to oxidative stress (GO:0006979)
Nfr_c26038_g1_i1	PREDICTED: uncharacterized protein LOC103716027	response to stress (GO:0007730)		response to DNA damage stimulus (GO:0006974)
Nfr_c26066_g1_i1	cycloartenol-c-24-methyltransferase 1-like	response to stress (GO:0007731)
Nfr_c26169_g1_i1	dna topoisomerase via family protein	response to stress (GO:0007732)		response to DNA damage stimulus (GO:0006974)
Nfr_c26237_g1_i1	rex1 dna repair family protein	response to stress (GO:0007733)		response to DNA damage stimulus (GO:0006974)
Nfr_c26254_g1_i1	acid phosphatase	response to stress (GO:0007734)	response to osmotic stress (GO:0006970)		response to oxidative stress (GO:0006979)
Nfr_c26258_g1_i1	uracil dna glycosylase isoform 1	response to stress (GO:0007735)		response to DNA damage stimulus (GO:0006974)
Nfr_c26314_g1_i1	probable phospholipid hydroperoxide glutathione peroxidase	response to stress (GO:0007736)			response to oxidative stress (GO:0006979)
Nfr_c26346_g1_i1	nadh dehydrogenase	response to stress (GO:0007737)
Nfr_c26349_g1_i1	probable plastid-lipid-associated protein chloroplastic	response to stress (GO:0007738)
Nfr_c26412_g1_i1	macpf domain-containing protein at4g24290-like	response to stress (GO:0007739)
Nfr_c26435_g1_i1	alcohol dehydrogenase	response to stress (GO:0007740)	response to osmotic stress (GO:0006970)
Nfr_c26436_g1_i1	probable protein s-acyltransferase 7	response to stress (GO:0007741)
Nfr_c26480_g1_i1	regulator of g-protein signaling 1 isoform x1	response to stress (GO:0007742)
Nfr_c26576_g1_i1	transcription factor bhlh140 isoform x2	response to stress (GO:0007743)		response to DNA damage stimulus (GO:0006974)
Nfr_c26586_g1_i1	dna ligase family protein	response to stress (GO:0007744)		response to DNA damage stimulus (GO:0006974)
Nfr_c26608_g1_i1	structural maintenance of chromosomes protein 5	response to stress (GO:0007745)		response to DNA damage stimulus (GO:0006974)
Nfr_c26610_g1_i1	cysteine and histidine-rich domain-containing protein rar1	response to stress (GO:0007746)
Nfr_c26633_g1_i1	glutamate receptor -like isoform x2	response to stress (GO:0007747)
Nfr_c26691_g1_i1	PREDICTED: uncharacterized protein LOC103702630	response to stress (GO:0007748)
Nfr_c26732_g1_i1	protein canopy homolog 1	response to stress (GO:0007749)
Nfr_c26768_g1_i1	phospholipase d alpha 1-like	response to stress (GO:0007750)	response to osmotic stress (GO:0006970)
Nfr_c26795_g1_i1	dna polymerase epsilon catalytic subunit a	response to stress (GO:0007751)		response to DNA damage stimulus (GO:0006974)
Nfr_c26818_g1_i1	chromophore lyase chloroplastic isoform x2	response to stress (GO:0007752)			response to oxidative stress (GO:0006979)
Nfr_c26829_g1_i1	pathogen induced protein 2-4	response to stress (GO:0007753)
Nfr_c26884_g1_i1	nadh dehydrogenase	response to stress (GO:0007754)
Nfr_c26907_g1_i1	receptor protein kinase crinkly4	response to stress (GO:0007755)
Nfr_c27063_g1_i1	rna pseudouridine synthase 1-like isoform x1	response to stress (GO:0007756)			response to oxidative stress (GO:0006979)
Nfr_c27087_g1_i1	28 protein	response to stress (GO:0007757)		response to DNA damage stimulus (GO:0006974)
Nfr_c27111_g1_i1	PREDICTED: uncharacterized protein At5g02240-like isoform X1	response to stress (GO:0007758)
Nfr_c2713_g2_i1	glycerol-3-phosphate dehydrogenase	response to stress (GO:0007759)
Nfr_c27202_g1_i1	lactoylglutathione lyase	response to stress (GO:0007760)	response to osmotic stress (GO:0006970)
Nfr_c27292_g1_i1	replication protein a 70 kda dna-binding subunit-like	response to stress (GO:0007761)		response to DNA damage stimulus (GO:0006974)
Nfr_c27314_g1_i1	protein breast cancer susceptibility 1 homolog	response to stress (GO:0007762)		response to DNA damage stimulus (GO:0006974)
Nfr_c27433_g1_i1	frataxin family protein	response to stress (GO:0007763)			response to oxidative stress (GO:0006979)
Nfr_c27544_g1_i1	n-alpha-acetyltransferase auxiliary subunit-like	response to stress (GO:0007764)
Nfr_c27584_g1_i1	site-1 isoform 2	response to stress (GO:0007765)	response to osmotic stress (GO:0006970)
Nfr_c27650_g1_i1	tagl12 transcription factor	response to stress (GO:0007766)
Nfr_c27709_g1_i1	histidine kinase 2-like	response to stress (GO:0007767)	response to osmotic stress (GO:0006970)
Nfr_c27901_g1_i1	dna ligase 4 isoform x1	response to stress (GO:0007768)		response to DNA damage stimulus (GO:0006974)
Nfr_c27925_g1_i1	heat stress transcription factor b-1-like	response to stress (GO:0007769)
Nfr_c27941_g1_i1	acyl- n-acyltransferases superfamily protein isoform 1	response to stress (GO:0007770)	response to osmotic stress (GO:0006970)
Nfr_c27989_g1_i1	tyrosyl-dna phosphodiesterase-related family protein	response to stress (GO:0007771)		response to DNA damage stimulus (GO:0006974)
Nfr_c28203_g1_i1	u3 small nucleolar rna-associated	response to stress (GO:0007772)
Nfr_c28306_g1_i1	12-oxophytodienoic acid reductase	response to stress (GO:0007773)
Nfr_c28406_g1_i1	eukaryotic translation initiation factor 5b-like	response to stress (GO:0007774)		response to DNA damage stimulus (GO:0006974)
Nfr_c28432_g1_i1	atp-dependent dna helicase q-like sim isoform x1	response to stress (GO:0007775)		response to DNA damage stimulus (GO:0006974)
Nfr_c28540_g1_i1	dna dependent rna polymerase d largest subunit	response to stress (GO:0007776)
Nfr_c28561_g1_i1	sirohydrochlorin ferrochelatase	response to stress (GO:0007777)			response to oxidative stress (GO:0006979)
Nfr_c28590_g1_i1	regulator of telomere elongation helicase 1-like	response to stress (GO:0007778)
Nfr_c28605_g1_i1	dna repair protein rad51 homolog 2	response to stress (GO:0007779)		response to DNA damage stimulus (GO:0006974)
Nfr_c28636_g1_i1	f-box protein at1g78280-like	response to stress (GO:0007780)
Nfr_c28645_g1_i1	regulator of telomere elongation helicase 1 homolog	response to stress (GO:0007781)
Nfr_c28687_g1_i1	histone-lysine n-methyltransferase ez1-like isoform x2	response to stress (GO:0007782)
Nfr_c28796_g1_i1	dna helicase isoform 1	response to stress (GO:0007783)		response to DNA damage stimulus (GO:0006974)
Nfr_c28847_g1_i1	a g-specific adenine dna glycosylase	response to stress (GO:0007784)		response to DNA damage stimulus (GO:0006974)
Nfr_c28996_g1_i1	histidine kinase 2-like	response to stress (GO:0007785)	response to osmotic stress (GO:0006970)
Nfr_c29011_g1_i1	dna repair protein xrcc3 homolog	response to stress (GO:0007786)		response to DNA damage stimulus (GO:0006974)
Nfr_c29148_g1_i1	u-box domain-containing protein 7-like	response to stress (GO:0007787)
Nfr_c29191_g1_i1	dna polymerase epsilon catalytic subunit a	response to stress (GO:0007788)		response to DNA damage stimulus (GO:0006974)
Nfr_c29213_g1_i1	organic cation carnitine transporter 7-like	response to stress (GO:0007789)
Nfr_c29651_g1_i1	dna mismatch repair protein mlh3-like isoform x1	response to stress (GO:0007790)		response to DNA damage stimulus (GO:0006974)
Nfr_c29702_g1_i1	rrna methyltransferase ylbh	response to stress (GO:0007791)
Nfr_c29712_g1_i1	nadh dehydrogenase	response to stress (GO:0007792)
Nfr_c29729_g1_i1	xap5 circadian timekeeper isoform 1	response to stress (GO:0007793)
Nfr_c29767_g1_i1	vacuolar protein sorting-associated protein 45 homolog	response to stress (GO:0007794)
Nfr_c29771_g1_i1	cop9 signalosome complex subunit 1	response to stress (GO:0007795)
Nfr_c29776_g1_i1	anaphase-promoting complex subunit 10	response to stress (GO:0007796)
Nfr_c29801_g1_i1	f-box domain containing protein	response to stress (GO:0007797)
Nfr_c29805_g1_i1	aldehyde dehydrogenase family 7 member a1	response to stress (GO:0007798)			response to oxidative stress (GO:0006979)
Nfr_c29847_g1_i1	abc transporter f family member 3	response to stress (GO:0007799)	response to osmotic stress (GO:0006970)
Nfr_c29896_g1_i1	ferredoxin--nadp leaf chloroplastic isoform 1	response to stress (GO:0007800)
Nfr_c29929_g1_i1	mlo protein	response to stress (GO:0007801)
Nfr_c29942_g1_i1	probable monodehydroascorbate cytoplasmic isoform 2	response to stress (GO:0007802)			response to oxidative stress (GO:0006979)
Nfr_c29943_g1_i1	probable ribose-5-phosphate isomerase 2	response to stress (GO:0007803)
Nfr_c29973_g1_i1	monodehydroascorbate reductase	response to stress (GO:0007804)	response to osmotic stress (GO:0006970)		response to oxidative stress (GO:0006979)
Nfr_c30007_g1_i1	phospholipase d delta	response to stress (GO:0007805)
Nfr_c3003_g1_i1	structural maintenance of chromosomes protein 4- partial	response to stress (GO:0007806)		response to DNA damage stimulus (GO:0006974)
Nfr_c3003_g2_i1	structural maintenance of chromosomes protein 4-like isoform x2	response to stress (GO:0007807)		response to DNA damage stimulus (GO:0006974)
Nfr_c30049_g1_i1	bzip transcription factor 60	response to stress (GO:0007808)
Nfr_c30064_g1_i1	low quality protein: chaperone protein chloroplastic	response to stress (GO:0007809)
Nfr_c30108_g1_i1	probable indole-3-acetic acid-amido synthetase	response to stress (GO:0007810)
Nfr_c30246_g1_i1	calcium-dependent protein kinase 29	response to stress (GO:0007811)
Nfr_c30269_g1_i1	membrane-bound transcription factor site-1 protease isoform x2	response to stress (GO:0007812)	response to osmotic stress (GO:0006970)
Nfr_c30296_g1_i1	peptide methionine sulfoxide reductase-like	response to stress (GO:0007813)			response to oxidative stress (GO:0006979)
Nfr_c30337_g1_i1	replication protein a 14 kda subunit-like	response to stress (GO:0007814)		response to DNA damage stimulus (GO:0006974)
Nfr_c30423_g1_i1	nadh dehydrogenase	response to stress (GO:0007815)
Nfr_c30429_g1_i1	alcohol dehydrogenase	response to stress (GO:0007816)	response to osmotic stress (GO:0006970)
Nfr_c30441_g1_i1	ku80 family protein isoform 2	response to stress (GO:0007817)		response to DNA damage stimulus (GO:0006974)
Nfr_c30507_g1_i1	thylakoid lumenal 29 kda chloroplastic isoform x1	response to stress (GO:0007818)			response to oxidative stress (GO:0006979)
Nfr_c30532_g1_i1	dnaj homolog mitochondrial-like	response to stress (GO:0007819)
Nfr_c30562_g1_i1	PREDICTED: phosphoglucomutase, chloroplastic	response to stress (GO:0007820)
Nfr_c30571_g1_i1	probable histone h2a variant 3	response to stress (GO:0007821)
Nfr_c3059_g1_i1	dna bindin isoform 3	response to stress (GO:0007822)		response to DNA damage stimulus (GO:0006974)
Nfr_c30594_g1_i1	regulator of telomere elongation helicase 1 homolog	response to stress (GO:0007823)
Nfr_c30630_g1_i1	probable e3 ubiquitin ligase sud1	response to stress (GO:0007824)
Nfr_c30693_g1_i1	heat shock protein 90 kda	response to stress (GO:0007825)
Nfr_c30723_g1_i1	c-type lectin receptor-like tyrosine-protein kinase at1g52310	response to stress (GO:0007826)
Nfr_c30727_g1_i1	nudix hydrolase 2-like	response to stress (GO:0007827)			response to oxidative stress (GO:0006979)
Nfr_c30745_g1_i1	26s proteasome non-atpase regulatory subunit 6	response to stress (GO:0007828)
Nfr_c30770_g1_i1	adenine nucleotide alpha hydrolases-like superfamily protein isoform 1	response to stress (GO:0007829)
Nfr_c30794_g1_i1	dna mismatch repair protein msh2	response to stress (GO:0007830)		response to DNA damage stimulus (GO:0006974)
Nfr_c30825_g1_i1	low quality protein: f-box wd-40 repeat-containing protein at5g21040	response to stress (GO:0007831)
Nfr_c30853_g1_i1	dna mismatch repair protein mlh3-like	response to stress (GO:0007832)		response to DNA damage stimulus (GO:0006974)
Nfr_c30887_g1_i1	pathogenesis-related protein pr-4-like	response to stress (GO:0007833)
Nfr_c30997_g1_i1	mlp-like protein 423	response to stress (GO:0007834)
Nfr_c31050_g1_i1	universal stress protein a-like protein	response to stress (GO:0007835)
Nfr_c31058_g1_i1	endoribonuclease dicer homolog partial	response to stress (GO:0007836)
Nfr_c31099_g1_i1	xeroderma pigmentosum complementation group b 1 isoform 1	response to stress (GO:0007837)		response to DNA damage stimulus (GO:0006974)
Nfr_c31223_g1_i1	PREDICTED: uncharacterized protein LOC103695473	response to stress (GO:0007838)
Nfr_c31268_g1_i1	probable nadh dehydrogenase	response to stress (GO:0007839)
Nfr_c31293_g1_i1	amino acid binding	response to stress (GO:0007840)	response to osmotic stress (GO:0006970)
Nfr_c31302_g1_i1	low quality protein: dna mismatch repair protein pms1	response to stress (GO:0007841)		response to DNA damage stimulus (GO:0006974)
Nfr_c31338_g1_i1	thioredoxin-like protein chloroplastic	response to stress (GO:0007842)			response to oxidative stress (GO:0006979)
Nfr_c31366_g1_i1	--	response to stress (GO:0007843)
Nfr_c31521_g1_i1	phospholipid hydroperoxide glutathione peroxidase chloroplastic-like	response to stress (GO:0007844)			response to oxidative stress (GO:0006979)
Nfr_c31569_g1_i1	abhydrolase domain-containing protein 4	response to stress (GO:0007845)
Nfr_c316_g1_i1	transmembrane emp24 domain-containing protein p24beta2-like	response to stress (GO:0007846)
Nfr_c31655_g1_i1	probable e3 ubiquitin-protein ligase bah1-like 1	response to stress (GO:0007847)
Nfr_c31695_g1_i1	structural maintenance of chromosomes protein 4	response to stress (GO:0007848)		response to DNA damage stimulus (GO:0006974)
Nfr_c31754_g1_i1	anaphase-promoting complex subunit 8	response to stress (GO:0007849)
Nfr_c31793_g1_i1	PREDICTED: uncharacterized protein LOC103709554	response to stress (GO:0007850)		response to DNA damage stimulus (GO:0006974)
Nfr_c31863_g1_i1	dna mismatch repair protein msh3-like isoform x2	response to stress (GO:0007851)		response to DNA damage stimulus (GO:0006974)
Nfr_c32023_g1_i1	peptidyl-prolyl cis-trans isomerase pin1	response to stress (GO:0007852)	response to osmotic stress (GO:0006970)
Nfr_c32054_g1_i1	PREDICTED: uncharacterized protein LOC103716631	response to stress (GO:0007853)		response to DNA damage stimulus (GO:0006974)
Nfr_c32085_g1_i1	cell cycle checkpoint protein rad1-like isoform x1	response to stress (GO:0007854)		response to DNA damage stimulus (GO:0006974)
Nfr_c32108_g1_i1	dna repair protein uvh3	response to stress (GO:0007855)		response to DNA damage stimulus (GO:0006974)
Nfr_c32128_g1_i1	pentatricopeptide repeat-containing	response to stress (GO:0007856)
Nfr_c32161_g1_i1	dna mismatch repair protein msh3	response to stress (GO:0007857)		response to DNA damage stimulus (GO:0006974)
Nfr_c32219_g1_i1	PREDICTED: uncharacterized protein LOC103716003	response to stress (GO:0007858)
Nfr_c32269_g1_i1	PREDICTED: 3-oxoacyl-	response to stress (GO:0007859)
Nfr_c32276_g1_i1	heat shock 70 kda protein 8 isoform x2	response to stress (GO:0007860)
Nfr_c32282_g1_i1	magnesium transporter -like family protein isoform 3	response to stress (GO:0007861)
Nfr_c32342_g1_i1	membrane-bound transcription factor site-1 protease isoform x2	response to stress (GO:0007862)	response to osmotic stress (GO:0006970)
Nfr_c32348_g1_i1	heat shock 70 kda protein 8 isoform x2	response to stress (GO:0007863)
Nfr_c32362_g1_i1	PREDICTED: uncharacterized protein LOC103721822 isoform X1	response to stress (GO:0007864)			response to oxidative stress (GO:0006979)
Nfr_c32471_g1_i1	peroxidase 65-like	response to stress (GO:0007865)			response to oxidative stress (GO:0006979)
Nfr_c32473_g1_i1	abc transporter c family member 5	response to stress (GO:0007866)	response to osmotic stress (GO:0006970)
Nfr_c32507_g1_i1	nadph:adrenodoxin mitochondrial	response to stress (GO:0007867)			response to oxidative stress (GO:0006979)
Nfr_c32529_g1_i1	callose synthase 3-like	response to stress (GO:0007868)
Nfr_c32554_g1_i1	cpd photolyase	response to stress (GO:0007869)		response to DNA damage stimulus (GO:0006974)
Nfr_c32642_g1_i1	glutamate receptor	response to stress (GO:0007870)
Nfr_c32654_g1_i1	tubulin-folding cofactor d isoform x1	response to stress (GO:0007871)
Nfr_c32674_g1_i1	PREDICTED: LOW QUALITY PROTEIN: uncharacterized protein LOC103710984	response to stress (GO:0007872)
Nfr_c32692_g1_i1	macpf domain-containing protein cad1-like	response to stress (GO:0007873)
Nfr_c32802_g1_i1	pyridine nucleotide-disulfide oxidoreductase domain-containing protein 2	response to stress (GO:0007874)			response to oxidative stress (GO:0006979)
Nfr_c32813_g1_i1	sodium hydrogen exchanger 2-like	response to stress (GO:0007875)	response to osmotic stress (GO:0006970)
Nfr_c32860_g1_i1	zinc finger family protein	response to stress (GO:0007876)
Nfr_c32917_g1_i1	atp-dependent zinc metalloprotease ftsh chloroplastic mitochondrial-like	response to stress (GO:0007877)
Nfr_c33026_g1_i1	nadh dehydrogenase	response to stress (GO:0007878)	response to osmotic stress (GO:0006970)
Nfr_c33028_g1_i1	abc transporter c family member 5	response to stress (GO:0007879)	response to osmotic stress (GO:0006970)
Nfr_c33131_g1_i1	peptide chain release factor 1- mitochondrial	response to stress (GO:0007880)
Nfr_c33252_g1_i1	glycosyl hydrolase family 38 family protein	response to stress (GO:0007881)
Nfr_c3353_g1_i1	protein argonaute partial	response to stress (GO:0007882)
Nfr_c33584_g1_i1	ammonium transporter 2 member 1-like	response to stress (GO:0007883)
Nfr_c33674_g1_i1	dna polymerase epsilon catalytic subunit a	response to stress (GO:0007884)		response to DNA damage stimulus (GO:0006974)
Nfr_c33739_g1_i1	dna mismatch repair protein	response to stress (GO:0007885)		response to DNA damage stimulus (GO:0006974)
Nfr_c33863_g1_i1	atp-dependent dna helicase 2 subunit ku70 isoform x2	response to stress (GO:0007886)		response to DNA damage stimulus (GO:0006974)
Nfr_c34071_g1_i1	glutamine amidotransferase	response to stress (GO:0007887)		response to DNA damage stimulus (GO:0006974)
Nfr_c34101_g1_i1	photosystem ii stability assembly chloroplast isoform 1	response to stress (GO:0007888)			response to oxidative stress (GO:0006979)
Nfr_c34137_g1_i1	structural maintenance of chromosomes 6	response to stress (GO:0007889)		response to DNA damage stimulus (GO:0006974)
Nfr_c34180_g1_i1	ribose-5-phosphate isomerase	response to stress (GO:0007890)
Nfr_c34190_g1_i1	universal stress protein a-like protein	response to stress (GO:0007891)
Nfr_c34216_g1_i1	12-oxophytodienoate reductase	response to stress (GO:0007892)	response to osmotic stress (GO:0006970)
Nfr_c34217_g1_i1	ascorbate peroxidase	response to stress (GO:0007893)			response to oxidative stress (GO:0006979)
Nfr_c34230_g1_i1	PREDICTED: uncharacterized protein LOC103720702	response to stress (GO:0007894)
Nfr_c34255_g1_i1	mads box protein partial	response to stress (GO:0007895)
Nfr_c34292_g1_i1	pci domain-containing protein 2	response to stress (GO:0007896)	response to osmotic stress (GO:0006970)		response to oxidative stress (GO:0006979)
Nfr_c34323_g1_i1	glyoxysomal fatty acid beta-oxidation multifunctional protein mfp-a-like	response to stress (GO:0007897)
Nfr_c34331_g1_i1	endoribonuclease dicer homolog partial	response to stress (GO:0007898)
Nfr_c34361_g1_i1	superkiller viralicidic activity 2-like 2-like	response to stress (GO:0007899)		response to DNA damage stimulus (GO:0006974)
Nfr_c34401_g1_i1	probable ornithine aminotransferase-like	response to stress (GO:0007900)	response to osmotic stress (GO:0006970)		response to oxidative stress (GO:0006979)
Nfr_c34412_g1_i1	spx domain-containing family protein	response to stress (GO:0007901)
Nfr_c34415_g1_i1	66 kda stress protein	response to stress (GO:0007902)	response to osmotic stress (GO:0006970)
Nfr_c34461_g1_i1	cellulose synthase a catalytic subunit 4	response to stress (GO:0007903)	response to osmotic stress (GO:0006970)
Nfr_c34526_g1_i1	pre-mrna-splicing factor spf27 homolog	response to stress (GO:0007904)
Nfr_c34547_g1_i1	protein blade on petiole 1	response to stress (GO:0007905)
Nfr_c34561_g1_i1	cytochrome c oxidase-assembly factor mitochondrial	response to stress (GO:0007906)		response to DNA damage stimulus (GO:0006974)
Nfr_c34719_g1_i1	dna mismatch repair protein mlh1	response to stress (GO:0007907)		response to DNA damage stimulus (GO:0006974)
Nfr_c34731_g1_i1	structural maintenance of chromosomes protein 6b-like	response to stress (GO:0007908)		response to DNA damage stimulus (GO:0006974)
Nfr_c34732_g1_i1	dna cross-link repair 1a protein	response to stress (GO:0007909)		response to DNA damage stimulus (GO:0006974)
Nfr_c34741_g1_i1	protein disulfide	response to stress (GO:0007910)			response to oxidative stress (GO:0006979)
Nfr_c34771_g1_i1	dna polymerase epsilon catalytic subunit a	response to stress (GO:0007911)		response to DNA damage stimulus (GO:0006974)
Nfr_c34853_g1_i1	2-methylene-furan-3-one reductase	response to stress (GO:0007912)
Nfr_c34861_g1_i1	hypothetical protein CISIN_1g007957mg	response to stress (GO:0007913)		response to DNA damage stimulus (GO:0006974)
Nfr_c34863_g1_i1	methylmalonate-semialdehyde dehydrogenase	response to stress (GO:0007914)			response to oxidative stress (GO:0006979)
Nfr_c34870_g1_i1	universal stress protein a-like protein isoform x2	response to stress (GO:0007915)
Nfr_c34906_g1_i1	endonuclease v-like	response to stress (GO:0007916)		response to DNA damage stimulus (GO:0006974)
Nfr_c34929_g1_i1	fad nad -binding oxidoreductase family protein	response to stress (GO:0007917)			response to oxidative stress (GO:0006979)
Nfr_c34940_g1_i1	cationic peroxidase 2 precursor	response to stress (GO:0007918)			response to oxidative stress (GO:0006979)
Nfr_c35004_g1_i1	l-ascorbate cytosolic-like	response to stress (GO:0007919)			response to oxidative stress (GO:0006979)
Nfr_c3503_g1_i1	PREDICTED: uncharacterized protein LOC103704275	response to stress (GO:0007920)		response to DNA damage stimulus (GO:0006974)
Nfr_c35036_g1_i1	3-beta hydroxysteroid dehydrogenase isomerase family protein	response to stress (GO:0007921)			response to oxidative stress (GO:0006979)
Nfr_c35083_g1_i1	peptide methionine sulfoxide reductase-like	response to stress (GO:0007922)			response to oxidative stress (GO:0006979)
Nfr_c35098_g1_i1	structural maintenance of chromosomes protein 4	response to stress (GO:0007923)		response to DNA damage stimulus (GO:0006974)
Nfr_c3514_g1_i1	sodium hydrogen exchanger 2-like	response to stress (GO:0007924)	response to osmotic stress (GO:0006970)
Nfr_c35141_g1_i1	protein chloroplastic	response to stress (GO:0007925)
Nfr_c35150_g1_i1	peptide-n -(n-acetyl-beta-glucosaminyl)asparagine amidase	response to stress (GO:0007926)		response to DNA damage stimulus (GO:0006974)
Nfr_c35175_g1_i1	enoyl- hydratase peroxisomal-like	response to stress (GO:0007927)
Nfr_c352_g1_i1	calcineurin b-like protein 7	response to stress (GO:0007928)	response to osmotic stress (GO:0006970)
Nfr_c35240_g1_i1	dna-damage-repair toleration protein drt102	response to stress (GO:0007929)		response to DNA damage stimulus (GO:0006974)
Nfr_c35365_g1_i1	s-norcoclaurine synthase-like	response to stress (GO:0007930)
Nfr_c35393_g1_i1	synaptic glycoprotein sc2	response to stress (GO:0007931)	response to osmotic stress (GO:0006970)
Nfr_c35430_g1_i1	recovery protein 3 isoform 3	response to stress (GO:0007932)		response to DNA damage stimulus (GO:0006974)
Nfr_c35459_g1_i1	dna repair protein uvh3	response to stress (GO:0007933)		response to DNA damage stimulus (GO:0006974)
Nfr_c35461_g1_i1	probable phospholipid hydroperoxide glutathione peroxidase	response to stress (GO:0007934)			response to oxidative stress (GO:0006979)
Nfr_c35480_g1_i1	non-structural maintenance of chromosomes element 4 homolog a isoform x1	response to stress (GO:0007935)		response to DNA damage stimulus (GO:0006974)
Nfr_c35493_g1_i1	splicing factor 3a subunit 3-like	response to stress (GO:0007936)
Nfr_c35495_g1_i1	heat shock protein 83	response to stress (GO:0007937)
Nfr_c35600_g1_i1	nadph:adrenodoxin mitochondrial	response to stress (GO:0007938)			response to oxidative stress (GO:0006979)
Nfr_c35656_g1_i1	PREDICTED: uncharacterized protein LOC103719278	response to stress (GO:0007939)		response to DNA damage stimulus (GO:0006974)
Nfr_c35704_g1_i1	immunophilin family protein	response to stress (GO:0007940)
Nfr_c35850_g1_i1	hypothetical protein CICLE_v10015484mg	response to stress (GO:0007941)
Nfr_c35862_g1_i1	probable folate-biopterin transporter 7	response to stress (GO:0007942)
Nfr_c3588_g1_i1	histone h2a	response to stress (GO:0007943)
Nfr_c35928_g1_i1	ubiquitin-conjugating enzyme	response to stress (GO:0007944)
Nfr_c35983_g1_i1	cyclic nucleotide-gated ion channel 2-like	response to stress (GO:0007945)
Nfr_c3602_g1_i1	chromatin assembly factor 1 subunit fas2 homolog isoform x2	response to stress (GO:0007946)		response to DNA damage stimulus (GO:0006974)
Nfr_c36023_g1_i1	low quality protein: nadh dehydrogenase	response to stress (GO:0007947)			response to oxidative stress (GO:0006979)
Nfr_c36051_g1_i1	protein ros1-like	response to stress (GO:0007948)		response to DNA damage stimulus (GO:0006974)
Nfr_c36189_g1_i1	mitochondrial uncoupling protein	response to stress (GO:0007949)
Nfr_c36370_g1_i1	chromatin structure-remodeling complex protein syd-like isoform x1	response to stress (GO:0007950)
Nfr_c36403_g1_i1	dna mismatch repair protein	response to stress (GO:0007951)		response to DNA damage stimulus (GO:0006974)
Nfr_c3649_g1_i1	transcription factor bhlh140 isoform x2	response to stress (GO:0007952)		response to DNA damage stimulus (GO:0006974)
Nfr_c36523_g1_i1	swr1 complex subunit 6	response to stress (GO:0007953)
Nfr_c36628_g1_i1	protein opi10 homolog	response to stress (GO:0007954)			response to oxidative stress (GO:0006979)
Nfr_c36635_g1_i1	udp-glycosyltransferase superfamily protein	response to stress (GO:0007955)
Nfr_c36655_g1_i1	heat stress transcription factor b-2b-like	response to stress (GO:0007956)
Nfr_c36686_g1_i1	tyrosyl-dna phosphodiesterase-related isoform 2	response to stress (GO:0007957)		response to DNA damage stimulus (GO:0006974)
Nfr_c36688_g1_i1	organic cation carnitine transporter 7-like	response to stress (GO:0007958)
Nfr_c36767_g1_i1	abc transporter b family member 1-like	response to stress (GO:0007959)
Nfr_c36789_g1_i1	alpha-ketoglutarate-dependent dioxygenase alkb	response to stress (GO:0007960)		response to DNA damage stimulus (GO:0006974)
Nfr_c36807_g1_i1	autophagy-related protein 9-like	response to stress (GO:0007961)
Nfr_c36884_g1_i1	swi snf-related matrix-associated actin-dependent regulator of chromatin subfamily a member 3-like 2	response to stress (GO:0007962)		response to DNA damage stimulus (GO:0006974)
Nfr_c36938_g1_i1	fact complex subunit spt16-like	response to stress (GO:0007963)		response to DNA damage stimulus (GO:0006974)
Nfr_c36958_g1_i1	cbl-interacting protein kinase 6	response to stress (GO:0007964)	response to osmotic stress (GO:0006970)
Nfr_c3696_g1_i1	cell cycle checkpoint protein rad17 isoform x8	response to stress (GO:0007965)		response to DNA damage stimulus (GO:0006974)
Nfr_c36968_g1_i1	thiamine thiazole synthase chloroplastic-like	response to stress (GO:0007966)		response to DNA damage stimulus (GO:0006974)
Nfr_c37005_g1_i1	probable lrr receptor-like serine threonine-protein kinase partial	response to stress (GO:0007967)
Nfr_c3708_g1_i1	heat stress transcription factor a-5-like	response to stress (GO:0007968)
Nfr_c37153_g1_i1	peptide chain release factor 2	response to stress (GO:0007969)
Nfr_c37156_g1_i1	sodium hydrogen exchanger 1-like	response to stress (GO:0007970)	response to osmotic stress (GO:0006970)
Nfr_c37174_g1_i1	dna mismatch repair protein msh3	response to stress (GO:0007971)		response to DNA damage stimulus (GO:0006974)
Nfr_c37199_g1_i1	abc transporter d family member 1-like isoform x1	response to stress (GO:0007972)
Nfr_c37398_g1_i1	dna-directed dna	response to stress (GO:0007973)		response to DNA damage stimulus (GO:0006974)
Nfr_c37420_g1_i1	protein nsp-interacting kinase 1-like	response to stress (GO:0007974)
Nfr_c3746_g1_i1	tcp-1 cpn60 chaperonin family protein isoform 1	response to stress (GO:0007975)			response to oxidative stress (GO:0006979)
Nfr_c37483_g1_i1	mlo-like protein 14 isoform x1	response to stress (GO:0007976)
Nfr_c37507_g1_i1	acid phosphatase survival protein	response to stress (GO:0007977)
Nfr_c37607_g1_i1	low quality protein: dna mismatch repair protein pms1	response to stress (GO:0007978)		response to DNA damage stimulus (GO:0006974)
Nfr_c37658_g1_i1	dna-directed rna polymerase iv subunit 1	response to stress (GO:0007979)
Nfr_c37744_g1_i1	e3 ubiquitin-protein ligase fancl	response to stress (GO:0007980)		response to DNA damage stimulus (GO:0006974)
Nfr_c37766_g1_i1	dna polymerase epsilon catalytic subunit a	response to stress (GO:0007981)		response to DNA damage stimulus (GO:0006974)
Nfr_c37792_g1_i1	atp-dependent dna helicase q-like 4a-like isoform x1	response to stress (GO:0007982)		response to DNA damage stimulus (GO:0006974)
Nfr_c37945_g1_i1	dna mismatch repair protein msh6 isoform x2	response to stress (GO:0007983)		response to DNA damage stimulus (GO:0006974)
Nfr_c38080_g1_i1	disease resistance protein rps2-like	response to stress (GO:0007984)
Nfr_c3810_g1_i1	PREDICTED: uncharacterized protein LOC103719278	response to stress (GO:0007985)		response to DNA damage stimulus (GO:0006974)
Nfr_c38107_g1_i1	dna polymerase	response to stress (GO:0007986)		response to DNA damage stimulus (GO:0006974)
Nfr_c3821_g1_i1	probable galacturonosyltransferase 3	response to stress (GO:0007987)
Nfr_c38220_g1_i1	protein rst1 isoform x1	response to stress (GO:0007988)
Nfr_c38264_g1_i1	pentatricopeptide repeat-containing protein at3g56550	response to stress (GO:0007989)		response to DNA damage stimulus (GO:0006974)
Nfr_c38334_g1_i1	dna repair protein xrcc2 homolog isoform x1	response to stress (GO:0007990)		response to DNA damage stimulus (GO:0006974)
Nfr_c38394_g1_i1	peroxidase 40	response to stress (GO:0007991)			response to oxidative stress (GO:0006979)
Nfr_c3928_g1_i1	ascorbate peroxidase	response to stress (GO:0007992)			response to oxidative stress (GO:0006979)
Nfr_c4019_g2_i1	high-affinity nitrate transporter	response to stress (GO:0007993)
Nfr_c4039_g1_i1	probable receptor-like serine threonine-protein kinase at5g57670	response to stress (GO:0007994)
Nfr_c4091_g2_i1	dna methyltransferase 1-associated protein 1 isoform x1	response to stress (GO:0007995)		response to DNA damage stimulus (GO:0006974)
Nfr_c431_g1_i1	peroxidase 64 precursor family protein	response to stress (GO:0007996)			response to oxidative stress (GO:0006979)
Nfr_c4310_g1_i1	probable e3 ubiquitin-protein ligase bah1-like 1	response to stress (GO:0007997)
Nfr_c4370_g1_i1	cationic amino acid transporter 1-like	response to stress (GO:0007998)
Nfr_c4387_g1_i1	peptide methionine sulfoxide reductase family protein	response to stress (GO:0007999)			response to oxidative stress (GO:0006979)
Nfr_c4408_g1_i1	silencing defective 1 family protein	response to stress (GO:0008000)
Nfr_c4544_g1_i1	serine--trna ligase-like	response to stress (GO:0008001)	response to osmotic stress (GO:0006970)
Nfr_c4549_g1_i1	ubp1-associated protein 2c-like	response to stress (GO:0008002)
Nfr_c471_g1_i1	uric acid degradation bifunctional protein ttl-like isoform x1	response to stress (GO:0008003)
Nfr_c4726_g1_i1	mitochondrial arginine transporter bac2	response to stress (GO:0008004)
Nfr_c4727_g1_i1	PREDICTED: uncharacterized protein LOC103697341	response to stress (GO:0008005)		response to DNA damage stimulus (GO:0006974)
Nfr_c476_g1_i1	kda class iv heat shock	response to stress (GO:0008006)			response to oxidative stress (GO:0006979)
Nfr_c480_g2_i1	e3 sumo-protein ligase mms21 isoform x1	response to stress (GO:0008007)		response to DNA damage stimulus (GO:0006974)
Nfr_c4843_g1_i1	structure-specific endonuclease subunit slx1	response to stress (GO:0008008)		response to DNA damage stimulus (GO:0006974)
Nfr_c5013_g1_i1	defensin-like protein	response to stress (GO:0008009)
Nfr_c5059_g1_i1	protein gigantea-like	response to stress (GO:0008010)
Nfr_c5229_g1_i1	phosphopantetheine adenylyltransferase	response to stress (GO:0008011)	response to osmotic stress (GO:0006970)
Nfr_c5275_g1_i1	transmembrane emp24 domain-containing protein p24beta2-like	response to stress (GO:0008012)
Nfr_c5336_g1_i1	probable gmp synthase	response to stress (GO:0008013)		response to DNA damage stimulus (GO:0006974)
Nfr_c539_g1_i1	PREDICTED: uncharacterized protein LOC103707624	response to stress (GO:0008014)
Nfr_c542_g1_i1	dna repair protein rada -like	response to stress (GO:0008015)		response to DNA damage stimulus (GO:0006974)
Nfr_c542_g1_i2	dna repair protein rada -like	response to stress (GO:0008016)		response to DNA damage stimulus (GO:0006974)
Nfr_c5510_g1_i1	sodium hydrogen exchanger 2-like	response to stress (GO:0008017)	response to osmotic stress (GO:0006970)
Nfr_c5510_g2_i1	sodium hydrogen exchanger 2-like	response to stress (GO:0008018)	response to osmotic stress (GO:0006970)
Nfr_c5630_g1_i1	actin-related protein 4	response to stress (GO:0008019)		response to DNA damage stimulus (GO:0006974)
Nfr_c5636_g1_i1	catalase isozyme 1 isoform 1	response to stress (GO:0008020)			response to oxidative stress (GO:0006979)
Nfr_c5673_g1_i1	geranylgeranyl transferase type-1 subunit beta	response to stress (GO:0008021)
Nfr_c6102_g1_i1	glyoxylate succinic semialdehyde reductase 1	response to stress (GO:0008022)			response to oxidative stress (GO:0006979)
Nfr_c6252_g1_i1	pentatricopeptide repeat-containing protein at5g39680	response to stress (GO:0008023)
Nfr_c6315_g1_i1	lysosomal alpha-mannosidase-like	response to stress (GO:0008024)
Nfr_c6380_g1_i1	annexin d4-like	response to stress (GO:0008025)
Nfr_c6416_g1_i1	glutamate receptor -like isoform x2	response to stress (GO:0008026)
Nfr_c666_g1_i1	eh domain-containing protein 1-like isoform x1	response to stress (GO:0008027)	response to osmotic stress (GO:0006970)
Nfr_c6865_g1_i1	nodulation receptor kinase	response to stress (GO:0008028)
Nfr_c6916_g1_i1	heat stress transcription factor a3	response to stress (GO:0008029)
Nfr_c7022_g1_i1	f-box protein at1g78280 isoform x3	response to stress (GO:0008030)
Nfr_c7022_g2_i1	f-box protein at1g78280 isoform x3	response to stress (GO:0008031)
Nfr_c7050_g1_i1	homolog subfamily c member 7	response to stress (GO:0008032)
Nfr_c7071_g1_i1	PREDICTED: uncharacterized protein LOC103707624	response to stress (GO:0008033)			response to oxidative stress (GO:0006979)
Nfr_c7100_g1_i1	sec12-like protein 1 isoform x1	response to stress (GO:0008034)
Nfr_c7114_g1_i1	serine threonine-protein kinase pbs1-like	response to stress (GO:0008035)
Nfr_c7193_g1_i1	dna repair protein reca homolog mitochondrial isoform x2	response to stress (GO:0008036)		response to DNA damage stimulus (GO:0006974)
Nfr_c726_g1_i1	holliday junction resolvase	response to stress (GO:0008037)		response to DNA damage stimulus (GO:0006974)
Nfr_c7317_g1_i1	pentatricopeptide repeat-containing protein at1g56570	response to stress (GO:0008038)	response to osmotic stress (GO:0006970)
Nfr_c7324_g1_i1	pentatricopeptide repeat-containing protein at1g56570	response to stress (GO:0008039)
Nfr_c7508_g1_i1	rna pseudouridine synthase 1-like isoform x2	response to stress (GO:0008040)			response to oxidative stress (GO:0006979)
Nfr_c7601_g1_i1	dna repair protein reca homolog chloroplastic isoform x3	response to stress (GO:0008041)		response to DNA damage stimulus (GO:0006974)
Nfr_c7645_g1_i1	peroxidase 21	response to stress (GO:0008042)			response to oxidative stress (GO:0006979)
Nfr_c7732_g1_i1	atp-dependent rna -related	response to stress (GO:0008043)		response to DNA damage stimulus (GO:0006974)
Nfr_c7753_g1_i1	abc transporter c family member 5	response to stress (GO:0008044)	response to osmotic stress (GO:0006970)
Nfr_c7794_g1_i1	phosphoribulokinase family protein	response to stress (GO:0008045)
Nfr_c7970_g1_i1	pentatricopeptide repeat-containing protein mitochondrial	response to stress (GO:0008046)	response to osmotic stress (GO:0006970)		response to oxidative stress (GO:0006979)
Nfr_c8006_g1_i1	protein farnesyltransferase geranylgeranyltransferase type-1 subunit alpha-like	response to stress (GO:0008047)
Nfr_c8006_g1_i2	protein farnesyltransferase geranylgeranyltransferase type-1 subunit alpha-like	response to stress (GO:0008048)
Nfr_c8040_g1_i1	nadh dehydrogenase	response to stress (GO:0008049)
Nfr_c8053_g1_i1	acyl- oxidase	response to stress (GO:0008050)
Nfr_c8103_g1_i2	atpase asna1 homolog	response to stress (GO:0008051)
Nfr_c8120_g1_i1	homologous-pairing protein 2 homolog	response to stress (GO:0008052)		response to DNA damage stimulus (GO:0006974)
Nfr_c8171_g1_i1	serine--trna ligase-like	response to stress (GO:0008053)	response to osmotic stress (GO:0006970)
Nfr_c819_g1_i1	dna polymerase epsilon catalytic subunit a	response to stress (GO:0008054)		response to DNA damage stimulus (GO:0006974)
Nfr_c819_g2_i1	dna polymerase epsilon catalytic subunit a	response to stress (GO:0008055)		response to DNA damage stimulus (GO:0006974)
Nfr_c8200_g1_i1	hypothetical protein TRIUR3_28763	response to stress (GO:0008056)
Nfr_c8249_g1_i1	peroxidase 72-like	response to stress (GO:0008057)			response to oxidative stress (GO:0006979)
Nfr_c8249_g2_i1	peroxidase 72-like	response to stress (GO:0008058)			response to oxidative stress (GO:0006979)
Nfr_c8269_g1_i1	sodium-dependent phosphate transport protein 1 isoform 1	response to stress (GO:0008059)
Nfr_c8321_g1_i1	long chain acyl- synthetase 1 isoform x2	response to stress (GO:0008060)
Nfr_c8504_g1_i1	abc transporter b family member chloroplastic isoform x2	response to stress (GO:0008061)			response to oxidative stress (GO:0006979)
Nfr_c8544_g1_i1	atp-dependent dna helicase 2 subunit ku80 isoform x2	response to stress (GO:0008062)		response to DNA damage stimulus (GO:0006974)
Nfr_c8544_g2_i1	atp-dependent dna helicase 2 subunit ku80 isoform x2	response to stress (GO:0008063)		response to DNA damage stimulus (GO:0006974)
Nfr_c8579_g1_i1	endoribonuclease dicer homolog partial	response to stress (GO:0008064)
Nfr_c8702_g1_i1	dnaj homolog subfamily c grv2	response to stress (GO:0008065)
Nfr_c8702_g2_i1	dnaj homolog subfamily c grv2-like	response to stress (GO:0008066)
Nfr_c8735_g1_i1	PREDICTED: uncharacterized protein LOC103705613 isoform X1	response to stress (GO:0008067)
Nfr_c881_g1_i1	abc transporter b family member 20-like	response to stress (GO:0008068)
Nfr_c8832_g1_i1	deoxyribodipyrimidine photo-lyase	response to stress (GO:0008069)		response to DNA damage stimulus (GO:0006974)
Nfr_c8853_g1_i1	thump domain-containing protein 1 isoform x2	response to stress (GO:0008070)
Nfr_c8853_g2_i1	thump domain containing expressed	response to stress (GO:0008071)		response to DNA damage stimulus (GO:0006974)
Nfr_c8854_g1_i1	inner membrane protein ppf- chloroplastic	response to stress (GO:0008072)			response to oxidative stress (GO:0006979)
Nfr_c8854_g1_i2	inner membrane protein ppf- chloroplastic	response to stress (GO:0008073)			response to oxidative stress (GO:0006979)
Nfr_c8897_g1_i1	er lumen protein retaining receptor-like	response to stress (GO:0008074)
Nfr_c89_g1_i1	serine threonine-protein kinase oxi1-like	response to stress (GO:0008075)			response to oxidative stress (GO:0006979)
Nfr_c8906_g1_i1	diacylglycerol o-acyltransferase 1-like isoform x2	response to stress (GO:0008076)	response to osmotic stress (GO:0006970)
Nfr_c8907_g1_i1	nad -linked oxidoreductase superfamily protein	response to stress (GO:0008077)
Nfr_c8913_g2_i1	probable boi-related e3 ubiquitin-protein ligase 3	response to stress (GO:0008078)
Nfr_c8956_g1_i1	nad-dependent malic enzyme 1 isoform 1	response to stress (GO:0008079)	response to osmotic stress (GO:0006970)
Nfr_c8982_g1_i1	mediator of rna polymerase ii transcription subunit 34-like	response to stress (GO:0008080)		response to DNA damage stimulus (GO:0006974)
Nfr_c8982_g2_i1	dna helicase	response to stress (GO:0008081)		response to DNA damage stimulus (GO:0006974)
Nfr_c9011_g1_i2	PREDICTED: uncharacterized protein LOC103714464	response to stress (GO:0008082)	response to osmotic stress (GO:0006970)
Nfr_c9041_g1_i1	swi snf-related matrix-associated actin-dependent regulator of chromatin subfamily a member 3-like 2-like	response to stress (GO:0008083)		response to DNA damage stimulus (GO:0006974)
Nfr_c9043_g2_i1	nac domain-containing protein 8 isoform x2	response to stress (GO:0008084)		response to DNA damage stimulus (GO:0006974)
Nfr_c9091_g1_i1	plant ubx domain-containing protein	response to stress (GO:0008085)		response to DNA damage stimulus (GO:0006974)
Nfr_c9104_g1_i1	mini-chromosome maintenance complex-binding protein	response to stress (GO:0008086)		response to DNA damage stimulus (GO:0006974)
Nfr_c9126_g1_i1	succinate-semialdehyde mitochondrial isoform x3	response to stress (GO:0008087)
Nfr_c9166_g2_i1	bifunctional l-3-cyanoalanine synthase cysteine synthase mitochondrial	response to stress (GO:0008088)	response to osmotic stress (GO:0006970)		response to oxidative stress (GO:0006979)
Nfr_c9253_g1_i1	upf0483 protein agap003155-like	response to stress (GO:0008089)
Nfr_c9261_g1_i1	probable rna polymerase ii transcription factor b subunit 1-1 isoform x2	response to stress (GO:0008090)		response to DNA damage stimulus (GO:0006974)
Nfr_c9299_g2_i1	peroxidase 47-like	response to stress (GO:0008091)			response to oxidative stress (GO:0006979)
Nfr_c9393_g1_i1	usp family protein	response to stress (GO:0008092)
Nfr_c9393_g2_i1	universal stress protein a-like protein	response to stress (GO:0008093)
Nfr_c9528_g1_i1	dna glycosylase superfamily protein isoform 3	response to stress (GO:0008094)		response to DNA damage stimulus (GO:0006974)
Nfr_c9558_g1_i1	atp-dependent dna helicase q-like 3	response to stress (GO:0008095)		response to DNA damage stimulus (GO:0006974)
Nfr_c9624_g1_i1	n -terminal acetyltransferase family protein	response to stress (GO:0008096)
Nfr_c9634_g1_i1	dna repair protein rad50	response to stress (GO:0008097)		response to DNA damage stimulus (GO:0006974)
Nfr_c9816_g1_i1	acyl-coenzyme a oxidase peroxisomal-like	response to stress (GO:0008098)
Nfr_c9848_g1_i1	cell cycle checkpoint control protein rad9a-like	response to stress (GO:0008099)		response to DNA damage stimulus (GO:0006974)
Nfr_c9848_g2_i1	cell cycle checkpoint control protein rad9a	response to stress (GO:0008100)		response to DNA damage stimulus (GO:0006974)
Nfr_c9877_g1_i1	PREDICTED: cyclin-SDS-like	response to stress (GO:0008101)		response to DNA damage stimulus (GO:0006974)
Nfr_c9985_g1_i1	pentatricopeptide repeat-containing protein at5g39680	response to stress (GO:0008102)
Nfr_CL1055Contig1	protein gigantea-like	response to stress (GO:0008103)			response to oxidative stress (GO:0006979)
Nfr_CL1164Contig1	actin-related protein 6	response to stress (GO:0008104)
Nfr_CL1181Contig1	lon protease mitochondrial-like isoform x1	response to stress (GO:0008105)			response to oxidative stress (GO:0006979)
Nfr_CL1194Contig1	inositol monophosphatase 3	response to stress (GO:0008106)
Nfr_CL1200Contig1	cryptochrome-1-like isoform x3	response to stress (GO:0008107)		response to DNA damage stimulus (GO:0006974)
Nfr_CL1233Contig1	PREDICTED: poly	response to stress (GO:0008108)		response to DNA damage stimulus (GO:0006974)
Nfr_CL1235Contig1	superkiller viralicidic activity 2-like 2	response to stress (GO:0008109)		response to DNA damage stimulus (GO:0006974)
Nfr_CL1286Contig1	lipase-like pad4	response to stress (GO:0008110)
Nfr_CL1340Contig1	cullin-associated nedd8-dissociated protein 1-like	response to stress (GO:0008111)
Nfr_CL1428Contig1	alcohol dehydrogenase	response to stress (GO:0008112)
Nfr_CL1434Contig1	double-strand break repair protein mre11	response to stress (GO:0008113)		response to DNA damage stimulus (GO:0006974)
Nfr_CL1444Contig1	serine protease chloroplastic	response to stress (GO:0008114)
Nfr_CL1487Contig1	peptide methionine sulfoxide reductase chloroplastic-like	response to stress (GO:0008115)			response to oxidative stress (GO:0006979)
Nfr_CL1503Contig1	cryptochrome chloroplastic mitochondrial	response to stress (GO:0008116)		response to DNA damage stimulus (GO:0006974)
Nfr_CL1613Contig1	low quality protein: structural maintenance of chromosomes protein 5-like	response to stress (GO:0008117)		response to DNA damage stimulus (GO:0006974)
Nfr_CL1631Contig1	low quality protein: protein disulfide-isomerase ddb_g0275025	response to stress (GO:0008118)
Nfr_CL1646Contig1	peroxisome biogenesis protein 12	response to stress (GO:0008119)
Nfr_CL1652Contig1	serine protease chloroplastic	response to stress (GO:0008120)
Nfr_CL165Contig1	negative regulator of systemic acquired isoform 1	response to stress (GO:0008121)
Nfr_CL1665Contig1	ferrochelatase- chloroplastic-like isoform x1	response to stress (GO:0008122)
Nfr_CL1682Contig1	1-aminocyclopropane-1-carboxylate deaminase	response to stress (GO:0008123)	response to osmotic stress (GO:0006970)		response to oxidative stress (GO:0006979)
Nfr_CL1694Contig1	seven transmembrane protein mlo8	response to stress (GO:0008124)
Nfr_CL1697Contig1	transducin beta-like protein 2 isoform x2	response to stress (GO:0008125)
Nfr_CL1753Contig1	cryptochrome-1-like isoform x3	response to stress (GO:0008126)		response to DNA damage stimulus (GO:0006974)
Nfr_CL1760Contig1	glycine cleavage t-protein family isoform 1	response to stress (GO:0008127)			response to oxidative stress (GO:0006979)
Nfr_CL1780Contig1	glycerol-3-phosphate acyltransferase 3	response to stress (GO:0008128)		response to DNA damage stimulus (GO:0006974)
Nfr_CL1829Contig1	dna repair protein rad51 homolog 2	response to stress (GO:0008129)		response to DNA damage stimulus (GO:0006974)
Nfr_CL1837Contig1	u-box domain-containing protein 52-like isoform x1	response to stress (GO:0008130)
Nfr_CL183Contig1	prolyl endopeptidase-like	response to stress (GO:0008131)
Nfr_CL1871Contig1	dna repair protein xrcc2 homolog isoform x1	response to stress (GO:0008132)		response to DNA damage stimulus (GO:0006974)
Nfr_CL1915Contig1	PREDICTED: uncharacterized protein LOC103709911	response to stress (GO:0008133)
Nfr_CL213Contig1	superkiller viralicidic activity 2-like 2 isoform x1	response to stress (GO:0008134)
Nfr_CL424Contig1	nsp-interacting kinase 3 isoform 1	response to stress (GO:0008135)
Nfr_CL507Contig1	zinc c3hc4 type family expressed	response to stress (GO:0008136)		response to DNA damage stimulus (GO:0006974)
Nfr_CL524Contig1	transcription factor myc2-like	response to stress (GO:0008137)
Nfr_CL572Contig1	recovery protein 3 isoform 3	response to stress (GO:0008138)		response to DNA damage stimulus (GO:0006974)
Nfr_CL776Contig1	cell division cycle 5-like protein	response to stress (GO:0008139)
Nfr_CL836Contig1	upf0183 protein at3g51130 isoform x2	response to stress (GO:0008140)
Nfr_CL846Contig1	dna polymerase zeta catalytic	response to stress (GO:0008141)		response to DNA damage stimulus (GO:0006974)
Nfr_CL877Contig1	general transcription factor iih subunit 3 isoform x3	response to stress (GO:0008142)		response to DNA damage stimulus (GO:0006974)
Nfr_CL888Contig1	biogenesis of lysosome-related organelles complex 1 subunit 2-like	response to stress (GO:0008143)
Nfr_CL902Contig1	PREDICTED: uncharacterized protein C167.05-like	response to stress (GO:0008144)
Nfr_CL918Contig1	dna polymerase beta isoform x3	response to stress (GO:0008145)		response to DNA damage stimulus (GO:0006974)
Nfr_CL943Contig1	atp-dependent dna helicase 2 subunit ku80 isoform x2	response to stress (GO:0008146)		response to DNA damage stimulus (GO:0006974)
Nfr_CL953Contig1	protein kinase superfamily protein	response to stress (GO:0008147)
