# Supplementary material for: De Novo Assembly of Coding Sequences of the Mangrove Palm (Nypa fruticans) Using RNA-Seq and Discovery of Whole-Genome Duplications in the Ancestor of Palms
Source: PLoS One. 2015 Dec 18;10(12):e0145385. doi: 10.1371/journal.pone.0145385 (PMC4684314; doi:10.1371/journal.pone.0145385)
Supplement: S4 Table — (XLSX) [file pone.0145385.s005.xlsx]

## Sheet: S4 Table
S4 Table. Summary of KEGG pathways.
Pathway	Pathway ID	Enzyme in the pathway	Ezyme ID	Number of unigenes annotated to the pathway	Number of unigenes annotated to the enzyme	List of the unigenes annotated to the enzyme
Atrazine degradation	map00791	ec:3.5.1.5 urease	ec:3.5.1.5	1	1	Nfr_c34621_g1_i1
Glycolysis / Gluconeogenesis	map00010	phosphohexokinase	ec:2.7.1.11	138	22	Nfr_c10040_g1_i1, Nfr_c11774_g1_i1, Nfr_c12962_g1_i1, Nfr_c23117_g1_i2, Nfr_c23117_g1_i3, Nfr_c24288_g1_i1, Nfr_c24288_g2_i1, Nfr_c24532_g1_i1, Nfr_c24532_g2_i1, Nfr_c24532_g3_i1, Nfr_c24532_g3_i2, Nfr_c25125_g5_i3, Nfr_c26293_g1_i1, Nfr_c30722_g1_i1, Nfr_c34638_g1_i1, Nfr_c36423_g1_i1, Nfr_c37411_g1_i1, Nfr_c38067_g1_i1, Nfr_c7040_g1_i1, Nfr_c8541_g1_i1, Nfr_c9220_g1_i1, Nfr_c9220_g2_i1
Glycolysis / Gluconeogenesis	map00010	carboxykinase (ATP)	ec:4.1.1.49	138	3	Nfr_c19531_g1_i1, Nfr_c24403_g1_i1, Nfr_c24403_g1_i2
Glycolysis / Gluconeogenesis	map00010	isomerase	ec:5.3.1.9	138	3	Nfr_c15187_g1_i1, Nfr_c15187_g2_i1, Nfr_c29956_g1_i1
Glycolysis / Gluconeogenesis	map00010	isomerase	ec:5.3.1.1	138	4	Nfr_c12934_g1_i1, Nfr_c12934_g2_i1, Nfr_c21211_g1_i1, Nfr_c34142_g1_i1
Glycolysis / Gluconeogenesis	map00010	hexokinase type IV glucokinase	ec:2.7.1.1	138	4	Nfr_CL851Contig1, Nfr_c11231_g1_i1, Nfr_c21829_g2_i2, Nfr_c23488_g3_i1
Glycolysis / Gluconeogenesis	map00010	hydratase	ec:4.2.1.11	138	9	Nfr_CL1415Contig1, Nfr_CL1461Contig1, Nfr_c16390_g1_i1, Nfr_c16390_g1_i2, Nfr_c20699_g1_i1, Nfr_c20699_g1_i2, Nfr_c20699_g2_i1, Nfr_c20699_g3_i1, Nfr_c25243_g1_i1
Glycolysis / Gluconeogenesis	map00010	1-epimerase	ec:5.1.3.3	138	3	Nfr_c15593_g1_i1, Nfr_c15593_g1_i2, Nfr_c25375_g1_i1
Glycolysis / Gluconeogenesis	map00010	dehydrogenase (NADP+)	ec:1.1.1.2	138	2	Nfr_c25289_g1_i1, Nfr_c8907_g1_i1
Glycolysis / Gluconeogenesis	map00010	dehydrogenase	ec:1.1.1.1	138	9	Nfr_CL1428Contig1, Nfr_c11175_g2_i1, Nfr_c1813_g1_i1, Nfr_c21934_g2_i1, Nfr_c26435_g1_i1, Nfr_c29195_g1_i1, Nfr_c30429_g1_i1, Nfr_c6880_g1_i1, Nfr_c6880_g2_i1
Glycolysis / Gluconeogenesis	map00010	hexose diphosphatase	ec:3.1.3.11	138	6	Nfr_c15405_g1_i1, Nfr_c20220_g1_i1, Nfr_c20220_g2_i1, Nfr_c22450_g1_i1, Nfr_c22450_g2_i1, Nfr_c25381_g1_i1
Glycolysis / Gluconeogenesis	map00010	ligase	ec:6.2.1.1	138	3	Nfr_c13924_g1_i1, Nfr_c22284_g1_i1, Nfr_c37294_g1_i1
Glycolysis / Gluconeogenesis	map00010	kinase	ec:2.7.2.3	138	7	Nfr_c10690_g1_i1, Nfr_c13655_g1_i1, Nfr_c17368_g1_i1, Nfr_c23921_g2_i1, Nfr_c23921_g2_i3, Nfr_c23921_g3_i1, Nfr_c23921_g4_i1
Glycolysis / Gluconeogenesis	map00010	decarboxylase	ec:4.1.1.1	138	3	Nfr_c20018_g1_i1, Nfr_c22034_g2_i1, Nfr_c36879_g1_i1
Glycolysis / Gluconeogenesis	map00010	acetyltransferase	ec:2.3.1.12	138	2	Nfr_c24448_g2_i2, Nfr_c24670_g1_i1
Glycolysis / Gluconeogenesis	map00010	dehydrogenase [NAD(P)+]	ec:1.2.1.5	138	2	Nfr_c21272_g2_i1, Nfr_c26413_g1_i1
Glycolysis / Gluconeogenesis	map00010	dehydrogenase (NAD+)	ec:1.2.1.3	138	7	Nfr_c12323_g2_i1, Nfr_c14175_g1_i1, Nfr_c14175_g1_i2, Nfr_c1503_g1_i1, Nfr_c16144_g2_i1, Nfr_c29805_g1_i1, Nfr_c6785_g1_i1
Glycolysis / Gluconeogenesis	map00010	aldolase	ec:4.1.2.13	138	12	Nfr_c13478_g1_i1, Nfr_c14724_g1_i1, Nfr_c14724_g2_i1, Nfr_c18836_g1_i1, Nfr_c21649_g1_i1, Nfr_c26009_g1_i1, Nfr_c29164_g1_i1, Nfr_c34093_g1_i1, Nfr_c34130_g1_i1, Nfr_c34264_g1_i1, Nfr_c35523_g1_i1, Nfr_c7972_g1_i1
Glycolysis / Gluconeogenesis	map00010	dehydrogenase	ec:1.1.1.27	138	1	Nfr_c10993_g1_i1
Glycolysis / Gluconeogenesis	map00010	dehydrogenase (acetyl-transferring)	ec:1.2.4.1	138	10	Nfr_c12898_g1_i1, Nfr_c15061_g1_i1, Nfr_c23515_g1_i1, Nfr_c23979_g1_i1, Nfr_c23979_g2_i1, Nfr_c24286_g1_i1, Nfr_c24286_g1_i2, Nfr_c24286_g2_i1, Nfr_c24286_g3_i1, Nfr_c27767_g1_i1
Glycolysis / Gluconeogenesis	map00010	dehydrogenase	ec:1.8.1.4	138	2	Nfr_c24629_g1_i1, Nfr_c34641_g1_i1
Glycolysis / Gluconeogenesis	map00010	dehydrogenase (phosphorylating)	ec:1.2.1.12	138	1	Nfr_c17994_g1_i1
Glycolysis / Gluconeogenesis	map00010	(alpha-D-glucose-1,6-bisphosphate-dependent)	ec:5.4.2.2	138	2	Nfr_c18155_g1_i1, Nfr_c30562_g1_i1
Glycolysis / Gluconeogenesis	map00010	kinase	ec:2.7.1.40	138	21	Nfr_c12158_g1_i1, Nfr_c12259_g1_i1, Nfr_c12259_g2_i1, Nfr_c15355_g1_i1, Nfr_c17074_g1_i1, Nfr_c17074_g2_i1, Nfr_c19234_g1_i1, Nfr_c19892_g1_i2, Nfr_c19892_g2_i1, Nfr_c24583_g1_i1, Nfr_c24588_g1_i2, Nfr_c24604_g1_i2, Nfr_c24946_g1_i1, Nfr_c24946_g1_i2, Nfr_c24946_g3_i1, Nfr_c24946_g3_i2, Nfr_c24946_g3_i3, Nfr_c24946_g3_i4, Nfr_c24946_g3_i5, Nfr_c25670_g1_i1, Nfr_c25881_g1_i1
D-Alanine metabolism	map00473	ligase	ec:6.3.2.4	3	3	Nfr_c16944_g2_i2, Nfr_c17335_g1_i1, Nfr_c17335_g2_i1
Carbon fixation pathways in prokaryotes	map00720	ligase	ec:6.3.4.3	64	1	Nfr_c8886_g1_i1
Carbon fixation pathways in prokaryotes	map00720	carboxylase	ec:4.1.1.31	64	12	Nfr_c22113_g1_i1, Nfr_c22113_g2_i1, Nfr_c22348_g1_i1, Nfr_c22348_g1_i2, Nfr_c22995_g1_i1, Nfr_c22995_g2_i1, Nfr_c22995_g3_i1, Nfr_c25005_g1_i1, Nfr_c25005_g2_i1, Nfr_c25005_g3_i1, Nfr_c25005_g3_i2, Nfr_c25005_g4_i1
Carbon fixation pathways in prokaryotes	map00720	reductase [NAD(P)H]	ec:1.5.1.20	64	1	Nfr_c25854_g1_i1
Carbon fixation pathways in prokaryotes	map00720	phosphate dikinase	ec:2.7.9.1	64	1	Nfr_c23692_g2_i3
Carbon fixation pathways in prokaryotes	map00720	hydratase	ec:4.2.1.17	64	3	Nfr_c23604_g1_i2, Nfr_c34323_g1_i1, Nfr_c6409_g1_i1
Carbon fixation pathways in prokaryotes	map00720	carboxylase	ec:6.4.1.2	64	2	Nfr_c19817_g2_i1, Nfr_c19817_g3_i1
Carbon fixation pathways in prokaryotes	map00720	citrate synthase	ec:2.3.3.8	64	3	Nfr_c23397_g2_i1, Nfr_c23970_g1_i1, Nfr_c24738_g1_i1
Carbon fixation pathways in prokaryotes	map00720	ligase (ADP-forming)	ec:6.2.1.5	64	3	Nfr_c23397_g2_i1, Nfr_c24342_g1_i2, Nfr_c24738_g1_i1
Carbon fixation pathways in prokaryotes	map00720	ligase	ec:6.2.1.1	64	3	Nfr_c13924_g1_i1, Nfr_c22284_g1_i1, Nfr_c37294_g1_i1
Carbon fixation pathways in prokaryotes	map00720	dehydrogenase	ec:1.3.5.1	64	3	Nfr_c21759_g1_i1, Nfr_c24884_g1_i1, Nfr_c24884_g1_i2
Carbon fixation pathways in prokaryotes	map00720	dehydrogenase (NADP+)	ec:1.1.1.42	64	5	Nfr_c14895_g1_i1, Nfr_c22207_g1_i1, Nfr_c22207_g2_i1, Nfr_c6974_g1_i1, Nfr_c9864_g2_i1
Carbon fixation pathways in prokaryotes	map00720	dehydrogenase	ec:1.1.1.37	64	18	Nfr_CL670Contig1, Nfr_c14778_g1_i1, Nfr_c18169_g1_i1, Nfr_c18169_g2_i1, Nfr_c18169_g2_i2, Nfr_c18169_g2_i3, Nfr_c18169_g3_i1, Nfr_c18178_g1_i1, Nfr_c19005_g1_i1, Nfr_c19005_g2_i1, Nfr_c19333_g1_i1, Nfr_c24226_g2_i1, Nfr_c24226_g2_i2, Nfr_c26234_g1_i1, Nfr_c29809_g1_i1, Nfr_c33234_g1_i1, Nfr_c34912_g1_i1, Nfr_c6827_g1_i1
Carbon fixation pathways in prokaryotes	map00720	C-acetyltransferase	ec:2.3.1.9	64	2	Nfr_c14140_g1_i1, Nfr_c15113_g1_i1
Carbon fixation pathways in prokaryotes	map00720	dehydrogenase	ec:1.1.1.35	64	7	Nfr_c17118_g1_i1, Nfr_c17118_g2_i1, Nfr_c23604_g1_i2, Nfr_c30867_g1_i1, Nfr_c34323_g1_i1, Nfr_c37123_g1_i1, Nfr_c6409_g1_i1
Carbon fixation pathways in prokaryotes	map00720	dehydrogenase (NADP+)	ec:1.5.1.5	64	3	Nfr_c17462_g2_i1, Nfr_c22805_g1_i1, Nfr_c2672_g1_i1
Carbon fixation pathways in prokaryotes	map00720	hydratase	ec:4.2.1.3	64	1	Nfr_c25081_g1_i2
Carbon fixation pathways in prokaryotes	map00720	hydratase	ec:4.2.1.2	64	1	Nfr_CL1373Contig1
Folate biosynthesis	map00790	diphosphokinase	ec:2.7.6.3	12	2	Nfr_CL1456Contig1, Nfr_c18926_g1_i1
Folate biosynthesis	map00790	synthase	ec:2.8.1.12	12	1	Nfr_c25134_g1_i1
Folate biosynthesis	map00790	lyase	ec:4.1.3.38	12	1	Nfr_c25270_g1_i1
Folate biosynthesis	map00790	synthase	ec:6.3.2.17	12	2	Nfr_c21041_g1_i1, Nfr_c31019_g1_i1
Folate biosynthesis	map00790	aldolase	ec:4.1.2.25	12	2	Nfr_c17373_g2_i1, Nfr_c2948_g1_i2
Folate biosynthesis	map00790	synthase	ec:2.6.1.85	12	2	Nfr_c13017_g1_i1, Nfr_c30611_g1_i1
Folate biosynthesis	map00790	reductase	ec:1.5.1.3	12	2	Nfr_c24888_g2_i1, Nfr_c24888_g4_i1
Folate biosynthesis	map00790	synthase	ec:2.5.1.15	12	2	Nfr_CL1456Contig1, Nfr_c18926_g1_i1
Novobiocin biosynthesis	map00401	transaminase	ec:2.6.1.57	9	7	Nfr_c17356_g1_i1, Nfr_c22124_g2_i1, Nfr_c24285_g1_i1, Nfr_c25313_g1_i1, Nfr_c29863_g1_i1, Nfr_c35055_g1_i1, Nfr_c35698_g1_i1
Novobiocin biosynthesis	map00401	transaminase	ec:2.6.1.9	9	7	Nfr_c17356_g1_i1, Nfr_c24285_g1_i1, Nfr_c25313_g1_i1, Nfr_c29863_g1_i1, Nfr_c34409_g1_i1, Nfr_c35055_g1_i1, Nfr_c35698_g1_i1
Novobiocin biosynthesis	map00401	transaminase	ec:2.6.1.5	9	6	Nfr_c17356_g1_i1, Nfr_c24285_g1_i1, Nfr_c25313_g1_i1, Nfr_c29863_g1_i1, Nfr_c35055_g1_i1, Nfr_c35698_g1_i1
Novobiocin biosynthesis	map00401	transaminase	ec:2.6.1.1	9	7	Nfr_c17356_g1_i1, Nfr_c22124_g2_i1, Nfr_c24285_g1_i1, Nfr_c25313_g1_i1, Nfr_c29863_g1_i1, Nfr_c35055_g1_i1, Nfr_c35698_g1_i1
Novobiocin biosynthesis	map00401	dehydrogenase	ec:1.3.1.12	9	1	Nfr_c34136_g1_i1
D-Arginine and D-ornithine metabolism	map00472	racemase	ec:5.1.1.10	5	5	Nfr_c15950_g1_i1, Nfr_c15950_g1_i2, Nfr_c15950_g2_i1, Nfr_c17088_g1_i1, Nfr_c17088_g2_i1
Phenylalanine, tyrosine and tryptophan biosynthesis	map00400	dehydratase	ec:4.2.1.91	50	1	Nfr_c19637_g1_i2
Phenylalanine, tyrosine and tryptophan biosynthesis	map00400	synthase	ec:4.1.1.48	50	5	Nfr_c31982_g1_i1, Nfr_c32825_g1_i1, Nfr_c67_g1_i1, Nfr_c67_g2_i1, Nfr_c8919_g1_i1
Phenylalanine, tyrosine and tryptophan biosynthesis	map00400	isomerase	ec:5.3.1.24	50	2	Nfr_c21808_g1_i1, Nfr_c21808_g2_i1
Phenylalanine, tyrosine and tryptophan biosynthesis	map00400	mutase	ec:5.4.99.5	50	3	Nfr_c15461_g1_i1, Nfr_c15461_g2_i1, Nfr_c15461_g3_i1
Phenylalanine, tyrosine and tryptophan biosynthesis	map00400	dehydratase	ec:4.2.1.51	50	5	Nfr_c11394_g1_i1, Nfr_c18880_g1_i2, Nfr_c19637_g1_i2, Nfr_c23998_g7_i1, Nfr_c23998_g7_i2
Phenylalanine, tyrosine and tryptophan biosynthesis	map00400	oxidase	ec:1.4.3.2	50	3	Nfr_c18439_g1_i1, Nfr_c18439_g2_i1, Nfr_c37675_g1_i1
Phenylalanine, tyrosine and tryptophan biosynthesis	map00400	synthase	ec:4.2.1.20	50	9	Nfr_c14650_g1_i1, Nfr_c14650_g1_i2, Nfr_c18339_g1_i1, Nfr_c18339_g2_i1, Nfr_c19296_g1_i1, Nfr_c19296_g2_i1, Nfr_c19296_g3_i1, Nfr_c25230_g1_i1, Nfr_c8809_g1_i1
Phenylalanine, tyrosine and tryptophan biosynthesis	map00400	dehydratase	ec:4.2.1.10	50	2	Nfr_c22235_g1_i1, Nfr_c22235_g2_i1
Phenylalanine, tyrosine and tryptophan biosynthesis	map00400	synthase	ec:4.1.3.27	50	2	Nfr_c20035_g1_i1, Nfr_c20035_g2_i1
Phenylalanine, tyrosine and tryptophan biosynthesis	map00400	dehydrogenase	ec:1.1.1.282	50	2	Nfr_c22235_g1_i1, Nfr_c22235_g2_i1
Phenylalanine, tyrosine and tryptophan biosynthesis	map00400	synthase	ec:4.2.3.5	50	2	Nfr_c24126_g2_i1, Nfr_c24126_g4_i1
Phenylalanine, tyrosine and tryptophan biosynthesis	map00400	synthase	ec:4.2.3.4	50	2	Nfr_c21245_g1_i1, Nfr_c31179_g1_i1
Phenylalanine, tyrosine and tryptophan biosynthesis	map00400	synthase	ec:2.5.1.54	50	5	Nfr_CL208Contig1, Nfr_c23940_g1_i4, Nfr_c23940_g2_i1, Nfr_c32203_g1_i1, Nfr_c6216_g1_i2
Phenylalanine, tyrosine and tryptophan biosynthesis	map00400	dehydrogenase	ec:1.1.1.25	50	2	Nfr_c22235_g1_i1, Nfr_c22235_g2_i1
Phenylalanine, tyrosine and tryptophan biosynthesis	map00400	aminotransferase	ec:2.6.1.79	50	3	Nfr_c17356_g1_i1, Nfr_c25313_g1_i1, Nfr_c35055_g1_i1
Phenylalanine, tyrosine and tryptophan biosynthesis	map00400	aminotransferase	ec:2.6.1.78	50	3	Nfr_c17356_g1_i1, Nfr_c25313_g1_i1, Nfr_c35055_g1_i1
Phenylalanine, tyrosine and tryptophan biosynthesis	map00400	1-carboxyvinyltransferase	ec:2.5.1.19	50	1	Nfr_c21635_g1_i1
Phenylalanine, tyrosine and tryptophan biosynthesis	map00400	transaminase	ec:2.6.1.57	50	7	Nfr_c17356_g1_i1, Nfr_c22124_g2_i1, Nfr_c24285_g1_i1, Nfr_c25313_g1_i1, Nfr_c29863_g1_i1, Nfr_c35055_g1_i1, Nfr_c35698_g1_i1
Phenylalanine, tyrosine and tryptophan biosynthesis	map00400	transaminase	ec:2.6.1.9	50	7	Nfr_c17356_g1_i1, Nfr_c24285_g1_i1, Nfr_c25313_g1_i1, Nfr_c29863_g1_i1, Nfr_c34409_g1_i1, Nfr_c35055_g1_i1, Nfr_c35698_g1_i1
Phenylalanine, tyrosine and tryptophan biosynthesis	map00400	transaminase	ec:2.6.1.5	50	6	Nfr_c17356_g1_i1, Nfr_c24285_g1_i1, Nfr_c25313_g1_i1, Nfr_c29863_g1_i1, Nfr_c35055_g1_i1, Nfr_c35698_g1_i1
Phenylalanine, tyrosine and tryptophan biosynthesis	map00400	transaminase	ec:2.6.1.1	50	7	Nfr_c17356_g1_i1, Nfr_c22124_g2_i1, Nfr_c24285_g1_i1, Nfr_c25313_g1_i1, Nfr_c29863_g1_i1, Nfr_c35055_g1_i1, Nfr_c35698_g1_i1
Phenylalanine, tyrosine and tryptophan biosynthesis	map00400	dehydrogenase (NADP+)	ec:1.3.1.13	50	1	Nfr_c34136_g1_i1
Phenylalanine, tyrosine and tryptophan biosynthesis	map00400	dehydrogenase	ec:1.3.1.12	50	1	Nfr_c34136_g1_i1
D-Glutamine and D-glutamate metabolism	map00471	ligase	ec:6.3.2.9	9	1	Nfr_c31019_g1_i1
D-Glutamine and D-glutamate metabolism	map00471	glutaminase I	ec:3.5.1.2	9	1	Nfr_c26183_g1_i1
D-Glutamine and D-glutamate metabolism	map00471	dehydrogenase [NAD(P)+]	ec:1.4.1.3	9	2	Nfr_c14959_g1_i1, Nfr_c14959_g2_i1
D-Glutamine and D-glutamate metabolism	map00471	racemase	ec:5.1.1.10	9	5	Nfr_c15950_g1_i1, Nfr_c15950_g1_i2, Nfr_c15950_g2_i1, Nfr_c17088_g1_i1, Nfr_c17088_g2_i1
Phosphatidylinositol signaling system	map04070	phospholipase C	ec:3.1.4.11	49	2	Nfr_c13048_g1_i1, Nfr_c13048_g2_i1
Phosphatidylinositol signaling system	map04070	3-phosphatidyltransferase	ec:2.7.8.11	49	1	Nfr_c24083_g2_i2
Phosphatidylinositol signaling system	map04070	3-phosphatase	ec:3.1.3.67	49	1	Nfr_c17697_g2_i1
Phosphatidylinositol signaling system	map04070	1-phosphatase	ec:3.1.3.57	49	1	Nfr_c12628_g1_i1
Phosphatidylinositol signaling system	map04070	5-phosphatase	ec:3.1.3.36	49	1	Nfr_c20718_g1_i2
Phosphatidylinositol signaling system	map04070	phosphatase	ec:3.1.3.25	49	3	Nfr_CL1194Contig1, Nfr_c20476_g1_i1, Nfr_c57_g1_i1
Phosphatidylinositol signaling system	map04070	cytidylyltransferase	ec:2.7.7.41	49	6	Nfr_c24704_g1_i1, Nfr_c24704_g1_i2, Nfr_c24704_g1_i3, Nfr_c24704_g2_i1, Nfr_c24704_g3_i1, Nfr_c9457_g1_i1
Phosphatidylinositol signaling system	map04070	5/6-kinase	ec:2.7.1.159	49	5	Nfr_CL981Contig1, Nfr_c19737_g1_i1, Nfr_c19737_g2_i2, Nfr_c35870_g1_i1, Nfr_c7961_g1_i1
Phosphatidylinositol signaling system	map04070	3-kinase	ec:2.7.1.137	49	2	Nfr_c23052_g4_i1, Nfr_c24460_g1_i1
Phosphatidylinositol signaling system	map04070	3-kinase	ec:2.7.1.127	49	2	Nfr_c21602_g1_i2, Nfr_c8124_g2_i1
Phosphatidylinositol signaling system	map04070	kinase (ATP)	ec:2.7.1.107	49	17	Nfr_CL1365Contig1, Nfr_c16021_g1_i1, Nfr_c21659_g1_i1, Nfr_c21659_g2_i1, Nfr_c22319_g1_i1, Nfr_c22319_g2_i1, Nfr_c23971_g2_i1, Nfr_c23971_g2_i3, Nfr_c24500_g1_i1, Nfr_c24500_g2_i1, Nfr_c24914_g2_i1, Nfr_c25296_g1_i1, Nfr_c26485_g1_i1, Nfr_c36706_g1_i1, Nfr_c36972_g1_i1, Nfr_c680_g1_i1, Nfr_c7541_g1_i1
Phosphatidylinositol signaling system	map04070	5-kinase	ec:2.7.1.68	49	7	Nfr_c16217_g1_i1, Nfr_c16217_g3_i1, Nfr_c21665_g1_i1, Nfr_c24515_g3_i1, Nfr_c24515_g4_i1, Nfr_c30339_g1_i1, Nfr_c30587_g1_i1
Phosphatidylinositol signaling system	map04070	4-kinase	ec:2.7.1.67	49	1	Nfr_c24910_g1_i1
Porphyrin and chlorophyll metabolism	map00860	decarboxylase	ec:4.1.1.37	65	3	Nfr_c19459_g1_i1, Nfr_c19459_g1_i2, Nfr_c21557_g1_i2
Porphyrin and chlorophyll metabolism	map00860	ferrochelatase	ec:4.99.1.4	65	1	Nfr_c28561_g1_i1
Porphyrin and chlorophyll metabolism	map00860	cobaltochelatase	ec:4.99.1.3	65	1	Nfr_c28561_g1_i1
Porphyrin and chlorophyll metabolism	map00860	ferro-protoporphyrin chelatase	ec:4.99.1.1	65	5	Nfr_c24869_g1_i1, Nfr_c24869_g3_i1, Nfr_c24869_g5_i1, Nfr_c28561_g1_i1, Nfr_c30539_g1_i1
Porphyrin and chlorophyll metabolism	map00860	synthase	ec:4.2.1.24	65	1	Nfr_c31047_g1_i1
Porphyrin and chlorophyll metabolism	map00860	C-methyltransferase	ec:2.1.1.107	65	1	Nfr_c18643_g1_i1
Porphyrin and chlorophyll metabolism	map00860	2,1-aminomutase	ec:5.4.3.8	65	3	Nfr_c11380_g1_i1, Nfr_c35637_g1_i1, Nfr_c8207_g1_i1
Porphyrin and chlorophyll metabolism	map00860	CLH	ec:3.1.1.14	65	2	Nfr_c18344_g1_i1, Nfr_c18344_g2_i1
Porphyrin and chlorophyll metabolism	map00860	oxidoreductase	ec:1.3.7.4	65	1	Nfr_c25883_g1_i1
Porphyrin and chlorophyll metabolism	map00860	oxygenase (biliverdin-producing)	ec:1.14.99.3	65	4	Nfr_c18260_g1_i1, Nfr_c19129_g5_i1, Nfr_c34450_g1_i1, Nfr_c36170_g1_i1
Porphyrin and chlorophyll metabolism	map00860	protoporphyrin IX methyltransferase	ec:2.1.1.11	65	1	Nfr_c30866_g1_i1
Porphyrin and chlorophyll metabolism	map00860	b reductase	ec:1.1.1.294	65	2	Nfr_c11528_g1_i1, Nfr_c21365_g1_i1
Porphyrin and chlorophyll metabolism	map00860	IX monomethyl ester (oxidative) cyclase	ec:1.14.13.81	65	1	Nfr_c34118_g1_i1
Porphyrin and chlorophyll metabolism	map00860	synthase	ec:2.5.1.62	65	2	Nfr_c34685_g1_i1, Nfr_c8635_g1_i1
Porphyrin and chlorophyll metabolism	map00860	synthase	ec:2.5.1.61	65	1	Nfr_c23797_g2_i1
Porphyrin and chlorophyll metabolism	map00860	oxygenase	ec:1.14.13.122	65	8	Nfr_c18082_g1_i1, Nfr_c19405_g1_i1, Nfr_c20260_g1_i1, Nfr_c20260_g3_i1, Nfr_c21028_g1_i1, Nfr_c21028_g2_i1, Nfr_c32129_g1_i1, Nfr_c34903_g1_i1
Porphyrin and chlorophyll metabolism	map00860	1-naphthol glucuronyltransferase	ec:2.4.1.17	65	8	Nfr_CL1546Contig1, Nfr_c13592_g1_i1, Nfr_c18632_g1_i1, Nfr_c21168_g1_i1, Nfr_c22263_g2_i1, Nfr_c23164_g1_i1, Nfr_c24088_g2_i1, Nfr_c36612_g1_i1
Porphyrin and chlorophyll metabolism	map00860	ligase	ec:6.1.1.17	65	4	Nfr_c15421_g1_i1, Nfr_c15421_g1_i2, Nfr_c23431_g1_i2, Nfr_c26279_g1_i1
Porphyrin and chlorophyll metabolism	map00860	reductase	ec:1.2.1.70	65	1	Nfr_c23451_g1_i2
Porphyrin and chlorophyll metabolism	map00860	oxidase	ec:1.3.3.4	65	4	Nfr_CL907Contig1, Nfr_c20281_g2_i1, Nfr_c8149_g1_i1, Nfr_c8149_g2_i1
Porphyrin and chlorophyll metabolism	map00860	oxidase	ec:1.3.3.3	65	3	Nfr_CL787Contig1, Nfr_c30509_g1_i1, Nfr_c35668_g1_i1
Porphyrin and chlorophyll metabolism	map00860	ceruloplasmin	ec:1.16.3.1	65	3	Nfr_c25624_g1_i1, Nfr_c27433_g1_i1, Nfr_c4893_g1_i1
Porphyrin and chlorophyll metabolism	map00860	dehydrogenase	ec:1.3.1.76	65	1	Nfr_c18643_g1_i1
Porphyrin and chlorophyll metabolism	map00860	reductase	ec:1.3.1.33	65	3	Nfr_CL1103Contig1, Nfr_c20260_g1_i1, Nfr_c20260_g3_i1
Porphyrin and chlorophyll metabolism	map00860	chelatase	ec:6.6.1.1	65	6	Nfr_CL1315Contig1, Nfr_CL616Contig1, Nfr_c12049_g1_i1, Nfr_c32610_g1_i1, Nfr_c34714_g1_i1, Nfr_c4301_g1_i1
Lipopolysaccharide biosynthesis	map00540	synthase	ec:2.4.1.182	7	1	Nfr_c26811_g1_i1
Lipopolysaccharide biosynthesis	map00540	cytidylyltransferase	ec:2.7.7.38	7	2	Nfr_c25688_g1_i1, Nfr_c26964_g1_i1
Lipopolysaccharide biosynthesis	map00540	O-acyltransferase	ec:2.3.1.129	7	2	Nfr_c16812_g1_i1, Nfr_c8465_g2_i1
Lipopolysaccharide biosynthesis	map00540	synthase	ec:2.5.1.55	7	2	Nfr_c24417_g1_i2, Nfr_c24417_g2_i1
Caprolactam degradation	map00930	hydratase	ec:4.2.1.17	9	3	Nfr_c23604_g1_i2, Nfr_c34323_g1_i1, Nfr_c6409_g1_i1
Caprolactam degradation	map00930	dehydrogenase (NADP+)	ec:1.1.1.2	9	2	Nfr_c25289_g1_i1, Nfr_c8907_g1_i1
Caprolactam degradation	map00930	dehydrogenase	ec:1.1.1.35	9	7	Nfr_c17118_g1_i1, Nfr_c17118_g2_i1, Nfr_c23604_g1_i2, Nfr_c30867_g1_i1, Nfr_c34323_g1_i1, Nfr_c37123_g1_i1, Nfr_c6409_g1_i1
Valine, leucine and isoleucine biosynthesis	map00290	ammonia-lyase	ec:4.3.1.19	16	5	Nfr_c24877_g1_i1, Nfr_c24877_g2_i1, Nfr_c24877_g3_i1, Nfr_c24877_g4_i1, Nfr_c24877_g5_i1
Valine, leucine and isoleucine biosynthesis	map00290	synthase	ec:2.2.1.6	16	2	Nfr_c34480_g1_i1, Nfr_c36050_g1_i1
Valine, leucine and isoleucine biosynthesis	map00290	reductoisomerase	ec:1.1.1.86	16	1	Nfr_c24801_g1_i1
Valine, leucine and isoleucine biosynthesis	map00290	dehydrogenase	ec:1.1.1.85	16	1	Nfr_c35511_g1_i1
Valine, leucine and isoleucine biosynthesis	map00290	synthase	ec:2.3.3.13	16	1	Nfr_c18612_g1_i2
Valine, leucine and isoleucine biosynthesis	map00290	transaminase	ec:2.6.1.42	16	4	Nfr_c26465_g1_i1, Nfr_c28193_g1_i1, Nfr_c33247_g1_i1, Nfr_c74_g1_i1
Valine, leucine and isoleucine biosynthesis	map00290	dehydratase	ec:4.2.1.9	16	2	Nfr_c11290_g1_i1, Nfr_c35280_g1_i1
Benzoate degradation	map00362	hydratase	ec:4.2.1.17	9	3	Nfr_c23604_g1_i2, Nfr_c34323_g1_i1, Nfr_c6409_g1_i1
Benzoate degradation	map00362	aldolase	ec:4.1.3.17	9	2	Nfr_c22026_g1_i2, Nfr_c22026_g2_i1
Benzoate degradation	map00362	C-acyltransferase	ec:2.3.1.16	9	4	Nfr_c14140_g1_i1, Nfr_c15113_g1_i1, Nfr_c16240_g1_i1, Nfr_c16240_g2_i1
Benzoate degradation	map00362	C-acetyltransferase	ec:2.3.1.9	9	2	Nfr_c14140_g1_i1, Nfr_c15113_g1_i1
Methane metabolism	map00680	phosphohexokinase	ec:2.7.1.11	103	22	Nfr_c10040_g1_i1, Nfr_c11774_g1_i1, Nfr_c12962_g1_i1, Nfr_c23117_g1_i2, Nfr_c23117_g1_i3, Nfr_c24288_g1_i1, Nfr_c24288_g2_i1, Nfr_c24532_g1_i1, Nfr_c24532_g2_i1, Nfr_c24532_g3_i1, Nfr_c24532_g3_i2, Nfr_c25125_g5_i3, Nfr_c26293_g1_i1, Nfr_c30722_g1_i1, Nfr_c34638_g1_i1, Nfr_c36423_g1_i1, Nfr_c37411_g1_i1, Nfr_c38067_g1_i1, Nfr_c7040_g1_i1, Nfr_c8541_g1_i1, Nfr_c9220_g1_i1, Nfr_c9220_g2_i1
Methane metabolism	map00680	carboxylase	ec:4.1.1.31	103	12	Nfr_c22113_g1_i1, Nfr_c22113_g2_i1, Nfr_c22348_g1_i1, Nfr_c22348_g1_i2, Nfr_c22995_g1_i1, Nfr_c22995_g2_i1, Nfr_c22995_g3_i1, Nfr_c25005_g1_i1, Nfr_c25005_g2_i1, Nfr_c25005_g3_i1, Nfr_c25005_g3_i2, Nfr_c25005_g4_i1
Methane metabolism	map00680	hydratase	ec:4.2.1.11	103	9	Nfr_CL1415Contig1, Nfr_CL1461Contig1, Nfr_c16390_g1_i1, Nfr_c16390_g1_i2, Nfr_c20699_g1_i1, Nfr_c20699_g1_i2, Nfr_c20699_g2_i1, Nfr_c20699_g3_i1, Nfr_c25243_g1_i1
Methane metabolism	map00680	hydroxymethyltransferase	ec:2.1.2.1	103	10	Nfr_c12282_g1_i1, Nfr_c12282_g2_i1, Nfr_c12422_g1_i1, Nfr_c16315_g2_i1, Nfr_c16315_g3_i1, Nfr_c16315_g4_i1, Nfr_c24105_g1_i1, Nfr_c24105_g1_i2, Nfr_c24245_g2_i1, Nfr_c4344_g1_i1
Methane metabolism	map00680	hexose diphosphatase	ec:3.1.3.11	103	6	Nfr_c15405_g1_i1, Nfr_c20220_g1_i1, Nfr_c20220_g2_i1, Nfr_c22450_g1_i1, Nfr_c22450_g2_i1, Nfr_c25381_g1_i1
Methane metabolism	map00680	ligase	ec:6.2.1.1	103	3	Nfr_c13924_g1_i1, Nfr_c22284_g1_i1, Nfr_c37294_g1_i1
Methane metabolism	map00680	dehydrogenase	ec:1.1.1.95	103	2	Nfr_CL1445Contig1, Nfr_c16669_g1_i1
Methane metabolism	map00680	phosphatase	ec:3.1.3.3	103	3	Nfr_c17837_g1_i1, Nfr_c36589_g1_i1, Nfr_c37239_g1_i1
Methane metabolism	map00680	dehydrogenase	ec:1.1.1.284	103	1	Nfr_c11175_g2_i1
Methane metabolism	map00680	dehydrogenase	ec:1.2.1.2	103	1	Nfr_c14707_g1_i1
Methane metabolism	map00680	aldolase	ec:4.1.2.13	103	12	Nfr_c13478_g1_i1, Nfr_c14724_g1_i1, Nfr_c14724_g2_i1, Nfr_c18836_g1_i1, Nfr_c21649_g1_i1, Nfr_c26009_g1_i1, Nfr_c29164_g1_i1, Nfr_c34093_g1_i1, Nfr_c34130_g1_i1, Nfr_c34264_g1_i1, Nfr_c35523_g1_i1, Nfr_c7972_g1_i1
Methane metabolism	map00680	dehydrogenase	ec:1.1.1.37	103	18	Nfr_CL670Contig1, Nfr_c14778_g1_i1, Nfr_c18169_g1_i1, Nfr_c18169_g2_i1, Nfr_c18169_g2_i2, Nfr_c18169_g2_i3, Nfr_c18169_g3_i1, Nfr_c18178_g1_i1, Nfr_c19005_g1_i1, Nfr_c19005_g2_i1, Nfr_c19333_g1_i1, Nfr_c24226_g2_i1, Nfr_c24226_g2_i2, Nfr_c26234_g1_i1, Nfr_c29809_g1_i1, Nfr_c33234_g1_i1, Nfr_c34912_g1_i1, Nfr_c6827_g1_i1
Methane metabolism	map00680	dehydrogenase	ec:1.1.1.29	103	1	Nfr_CL476Contig1
Methane metabolism	map00680	transaminase	ec:2.6.1.52	103	1	Nfr_c31683_g1_i1
Methane metabolism	map00680	hydrolase	ec:3.1.2.12	103	1	Nfr_c4332_g1_i1
Methane metabolism	map00680	kinase	ec:2.7.1.29	103	1	Nfr_c24463_g1_i2
Chlorocyclohexane and chlorobenzene degradation	map00361	dehalogenase	ec:3.8.1.5	1	1	Nfr_c9320_g1_i1
Phenylalanine metabolism	map00360	oxidase	ec:1.4.3.2	90	3	Nfr_c18439_g1_i1, Nfr_c18439_g2_i1, Nfr_c37675_g1_i1
Phenylalanine metabolism	map00360	hydratase	ec:4.2.1.17	90	3	Nfr_c23604_g1_i2, Nfr_c34323_g1_i1, Nfr_c6409_g1_i1
Phenylalanine metabolism	map00360	oxidase	ec:1.4.3.21	90	3	Nfr_c15966_g1_i1, Nfr_c15966_g2_i1, Nfr_c16275_g1_i2
Phenylalanine metabolism	map00360	ammonia-lyase	ec:4.3.1.25	90	3	Nfr_c169_g1_i1, Nfr_c18274_g4_i1, Nfr_c9421_g1_i1
Phenylalanine metabolism	map00360	ammonia-lyase	ec:4.3.1.24	90	3	Nfr_c169_g1_i1, Nfr_c18274_g4_i1, Nfr_c9421_g1_i1
Phenylalanine metabolism	map00360	lactoperoxidase	ec:1.11.1.7	90	62	Nfr_CL1640Contig1, Nfr_c100_g1_i1, Nfr_c100_g2_i1, Nfr_c10146_g1_i1, Nfr_c10146_g2_i1, Nfr_c10629_g1_i1, Nfr_c11193_g1_i1, Nfr_c11344_g1_i1, Nfr_c11685_g1_i1, Nfr_c12093_g1_i1, Nfr_c12468_g1_i1, Nfr_c13440_g1_i1, Nfr_c13840_g2_i1, Nfr_c14519_g1_i1, Nfr_c14539_g1_i1, Nfr_c14539_g2_i1, Nfr_c14560_g2_i1, Nfr_c14560_g3_i1, Nfr_c14776_g1_i1, Nfr_c15793_g3_i1, Nfr_c16443_g1_i1, Nfr_c17041_g2_i2, Nfr_c1…
Phenylalanine metabolism	map00360	acylamidase	ec:3.5.1.4	90	1	Nfr_c27868_g1_i1
Phenylalanine metabolism	map00360	dehydrogenase [NAD(P)+]	ec:1.2.1.5	90	2	Nfr_c21272_g2_i1, Nfr_c26413_g1_i1
Phenylalanine metabolism	map00360	transaminase	ec:2.6.1.57	90	7	Nfr_c17356_g1_i1, Nfr_c22124_g2_i1, Nfr_c24285_g1_i1, Nfr_c25313_g1_i1, Nfr_c29863_g1_i1, Nfr_c35055_g1_i1, Nfr_c35698_g1_i1
Phenylalanine metabolism	map00360	transaminase	ec:2.6.1.9	90	7	Nfr_c17356_g1_i1, Nfr_c24285_g1_i1, Nfr_c25313_g1_i1, Nfr_c29863_g1_i1, Nfr_c34409_g1_i1, Nfr_c35055_g1_i1, Nfr_c35698_g1_i1
Phenylalanine metabolism	map00360	transaminase	ec:2.6.1.5	90	6	Nfr_c17356_g1_i1, Nfr_c24285_g1_i1, Nfr_c25313_g1_i1, Nfr_c29863_g1_i1, Nfr_c35055_g1_i1, Nfr_c35698_g1_i1
Phenylalanine metabolism	map00360	transaminase	ec:2.6.1.1	90	7	Nfr_c17356_g1_i1, Nfr_c22124_g2_i1, Nfr_c24285_g1_i1, Nfr_c25313_g1_i1, Nfr_c29863_g1_i1, Nfr_c35055_g1_i1, Nfr_c35698_g1_i1
Phenylalanine metabolism	map00360	4-monooxygenase	ec:1.14.13.11	90	2	Nfr_c14683_g1_i1, Nfr_c24699_g1_i1
Phenylalanine metabolism	map00360	ligase	ec:6.2.1.12	90	3	Nfr_c14622_g1_i2, Nfr_c16222_g1_i1, Nfr_c34468_g1_i1
Pentose and glucuronate interconversions	map00040	xylulokinase (phosphorylating)	ec:2.7.1.17	62	4	Nfr_CL782Contig1, Nfr_c19229_g1_i1, Nfr_c19229_g2_i1, Nfr_c21481_g1_i1
Pentose and glucuronate interconversions	map00040	isomerase	ec:5.3.1.5	62	2	Nfr_c10028_g1_i1, Nfr_c24385_g1_i2
Pentose and glucuronate interconversions	map00040	3-epimerase	ec:5.1.3.1	62	1	Nfr_c2590_g1_i1
Pentose and glucuronate interconversions	map00040	pectin demethoxylase	ec:3.1.1.11	62	11	Nfr_c12258_g2_i1, Nfr_c13853_g1_i1, Nfr_c13853_g3_i1, Nfr_c15163_g1_i1, Nfr_c15278_g2_i1, Nfr_c19560_g2_i1, Nfr_c20265_g1_i2, Nfr_c21834_g3_i1, Nfr_c27322_g1_i1, Nfr_c36152_g1_i1, Nfr_c9179_g1_i1
Pentose and glucuronate interconversions	map00040	lyase	ec:4.2.2.2	62	2	Nfr_c11312_g1_i1, Nfr_c37973_g1_i1
Pentose and glucuronate interconversions	map00040	dehydrogenase (NADP+)	ec:1.1.1.2	62	2	Nfr_c25289_g1_i1, Nfr_c8907_g1_i1
Pentose and glucuronate interconversions	map00040	pectin depolymerase	ec:3.2.1.15	62	19	Nfr_c15451_g1_i1, Nfr_c16258_g2_i1, Nfr_c18348_g1_i1, Nfr_c21080_g1_i1, Nfr_c22105_g1_i1, Nfr_c23925_g3_i1, Nfr_c23925_g5_i1, Nfr_c23925_g6_i1, Nfr_c24312_g1_i1, Nfr_c24312_g2_i1, Nfr_c24312_g3_i1, Nfr_c25835_g1_i1, Nfr_c30563_g1_i1, Nfr_c31467_g1_i1, Nfr_c31966_g1_i1, Nfr_c34269_g1_i1, Nfr_c35227_g1_i1, Nfr_c37605_g1_i1, Nfr_c7101_g1_i1
Pentose and glucuronate interconversions	map00040	uridylyltransferase	ec:2.7.7.9	62	1	Nfr_c25367_g1_i1
Pentose and glucuronate interconversions	map00040	uridylyltransferase	ec:2.7.7.64	62	1	Nfr_c25367_g1_i1
Pentose and glucuronate interconversions	map00040	dehydrogenase (NAD+)	ec:1.2.1.3	62	7	Nfr_c12323_g2_i1, Nfr_c14175_g1_i1, Nfr_c14175_g1_i2, Nfr_c1503_g1_i1, Nfr_c16144_g2_i1, Nfr_c29805_g1_i1, Nfr_c6785_g1_i1
Pentose and glucuronate interconversions	map00040	1-naphthol glucuronyltransferase	ec:2.4.1.17	62	8	Nfr_CL1546Contig1, Nfr_c13592_g1_i1, Nfr_c18632_g1_i1, Nfr_c21168_g1_i1, Nfr_c22263_g2_i1, Nfr_c23164_g1_i1, Nfr_c24088_g2_i1, Nfr_c36612_g1_i1
Pentose and glucuronate interconversions	map00040	6-dehydrogenase	ec:1.1.1.22	62	4	Nfr_c24563_g1_i1, Nfr_c24563_g1_i2, Nfr_c24563_g2_i1, Nfr_c24563_g3_i1
Pentose and glucuronate interconversions	map00040	reductase	ec:1.1.1.21	62	1	Nfr_c25289_g1_i1
Pentose and glucuronate interconversions	map00040	2-dehydrogenase	ec:1.1.1.14	62	1	Nfr_c8524_g1_i1
Vitamin B6 metabolism	map00750	5'-phosphate synthase	ec:1.4.3.5	14	7	Nfr_c10051_g1_i1, Nfr_c10051_g2_i1, Nfr_c22781_g1_i1, Nfr_c22781_g1_i3, Nfr_c22781_g2_i1, Nfr_c23517_g5_i1, Nfr_c23517_g7_i1
Vitamin B6 metabolism	map00750	oxidase	ec:1.2.3.1	14	1	Nfr_c22007_g2_i1
Vitamin B6 metabolism	map00750	4-dehydrogenase	ec:1.1.1.65	14	1	Nfr_CL1127Contig1
Vitamin B6 metabolism	map00750	synthase	ec:4.2.3.1	14	2	Nfr_c23917_g2_i1, Nfr_c23917_g2_i2
Vitamin B6 metabolism	map00750	transaminase	ec:2.6.1.52	14	1	Nfr_c31683_g1_i1
Vitamin B6 metabolism	map00750	kinase	ec:2.7.1.35	14	2	Nfr_c19265_g2_i1, Nfr_c33514_g1_i1
Taurine and hypotaurine metabolism	map00430	decarboxylase	ec:4.1.1.15	5	2	Nfr_c19551_g1_i1, Nfr_c35305_g1_i1
Taurine and hypotaurine metabolism	map00430	glutamyl transpeptidase	ec:2.3.2.2	5	1	Nfr_c19512_g1_i1
Taurine and hypotaurine metabolism	map00430	dehydrogenase	ec:1.4.1.2	5	1	Nfr_c4632_g1_i1
Taurine and hypotaurine metabolism	map00430	dioxygenase	ec:1.13.11.19	5	1	Nfr_c5203_g1_i1
Glucosinolate biosynthesis	map00966	transaminase	ec:2.6.1.42	4	4	Nfr_c26465_g1_i1, Nfr_c28193_g1_i1, Nfr_c33247_g1_i1, Nfr_c74_g1_i1
Aflatoxin biosynthesis	map00254	carboxylase	ec:6.4.1.2	2	2	Nfr_c19817_g2_i1, Nfr_c19817_g3_i1
Tetracycline biosynthesis	map00253	carboxylase	ec:6.4.1.2	2	2	Nfr_c19817_g2_i1, Nfr_c19817_g3_i1
Starch and sucrose metabolism	map00500	decarboxylase	ec:4.1.1.35	247	1	Nfr_c20893_g1_i3
Starch and sucrose metabolism	map00500	phosphorylase	ec:2.4.1.1	247	11	Nfr_CL1478Contig1, Nfr_c18918_g1_i1, Nfr_c21885_g1_i3, Nfr_c22526_g3_i1, Nfr_c232_g1_i1, Nfr_c24270_g1_i1, Nfr_c27595_g1_i1, Nfr_c30003_g1_i1, Nfr_c34285_g1_i1, Nfr_c4262_g1_i1, Nfr_c5928_g1_i1
Starch and sucrose metabolism	map00500	isomerase	ec:5.3.1.9	247	3	Nfr_c15187_g1_i1, Nfr_c15187_g2_i1, Nfr_c29956_g1_i1
Starch and sucrose metabolism	map00500	fructokinase (phosphorylating)	ec:2.7.1.4	247	1	Nfr_c11231_g1_i1
Starch and sucrose metabolism	map00500	hexokinase type IV glucokinase	ec:2.7.1.1	247	4	Nfr_CL851Contig1, Nfr_c11231_g1_i1, Nfr_c21829_g2_i2, Nfr_c23488_g3_i1
Starch and sucrose metabolism	map00500	4-epimerase	ec:5.1.3.6	247	2	Nfr_c24866_g6_i2, Nfr_c34009_g1_i1
Starch and sucrose metabolism	map00500	endo-1,4-beta-D-glucanase	ec:3.2.1.4	247	14	Nfr_c10160_g1_i1, Nfr_c12565_g1_i1, Nfr_c16680_g2_i1, Nfr_c22499_g1_i1, Nfr_c24394_g4_i1, Nfr_c24394_g5_i1, Nfr_c27106_g1_i1, Nfr_c28254_g1_i1, Nfr_c31983_g1_i1, Nfr_c32355_g1_i1, Nfr_c3372_g1_i1, Nfr_c35292_g1_i1, Nfr_c37509_g1_i1, Nfr_c5605_g1_i1
Starch and sucrose metabolism	map00500	saccharogen amylase	ec:3.2.1.2	247	13	Nfr_CL1901Contig1, Nfr_c12501_g1_i1, Nfr_c19484_g2_i1, Nfr_c19484_g2_i2, Nfr_c19484_g3_i1, Nfr_c20687_g1_i1, Nfr_c22267_g1_i5, Nfr_c22385_g1_i1, Nfr_c24547_g1_i2, Nfr_c24547_g3_i1, Nfr_c25007_g4_i1, Nfr_c29357_g1_i1, Nfr_c7973_g1_i1
Starch and sucrose metabolism	map00500	glycogenase	ec:3.2.1.1	247	4	Nfr_c10177_g1_i1, Nfr_c16180_g1_i1, Nfr_c20245_g1_i2, Nfr_c38286_g1_i1
Starch and sucrose metabolism	map00500	pectin demethoxylase	ec:3.1.1.11	247	11	Nfr_c12258_g2_i1, Nfr_c13853_g1_i1, Nfr_c13853_g3_i1, Nfr_c15163_g1_i1, Nfr_c15278_g2_i1, Nfr_c19560_g2_i1, Nfr_c20265_g1_i2, Nfr_c21834_g3_i1, Nfr_c27322_g1_i1, Nfr_c36152_g1_i1, Nfr_c9179_g1_i1
Starch and sucrose metabolism	map00500	1,3-beta-glucosidase	ec:3.2.1.58	247	2	Nfr_c21578_g1_i2, Nfr_c36367_g1_i1
Starch and sucrose metabolism	map00500	alpha-glucosidase	ec:3.2.1.48	247	5	Nfr_CL1287Contig1, Nfr_c14684_g1_i1, Nfr_c21486_g1_i2, Nfr_c5340_g1_i1, Nfr_c9504_g1_i1
Starch and sucrose metabolism	map00500	endo-1,3-beta-D-glucosidase	ec:3.2.1.39	247	8	Nfr_c14068_g1_i1, Nfr_c1598_g1_i1, Nfr_c16132_g1_i1, Nfr_c17549_g2_i1, Nfr_c20470_g3_i1, Nfr_c22967_g2_i1, Nfr_c22967_g3_i1, Nfr_c30784_g1_i1
Starch and sucrose metabolism	map00500	1,4-beta-xylosidase	ec:3.2.1.37	247	1	Nfr_c20394_g2_i1
Starch and sucrose metabolism	map00500	invertase	ec:3.2.1.26	247	6	Nfr_CL1287Contig1, Nfr_c14684_g1_i1, Nfr_c21486_g1_i2, Nfr_c24269_g1_i2, Nfr_c5340_g1_i1, Nfr_c9504_g1_i1
Starch and sucrose metabolism	map00500	gentiobiase	ec:3.2.1.21	247	15	Nfr_c14068_g1_i1, Nfr_c1598_g1_i1, Nfr_c16132_g1_i1, Nfr_c17549_g2_i1, Nfr_c20470_g3_i1, Nfr_c21578_g1_i2, Nfr_c22967_g2_i1, Nfr_c22967_g3_i1, Nfr_c25979_g1_i1, Nfr_c30784_g1_i1, Nfr_c35021_g1_i1, Nfr_c36367_g1_i1, Nfr_c36433_g1_i1, Nfr_c37271_g1_i1, Nfr_c37618_g1_i1
Starch and sucrose metabolism	map00500	maltase	ec:3.2.1.20	247	1	Nfr_c1346_g1_i1
Starch and sucrose metabolism	map00500	pectin depolymerase	ec:3.2.1.15	247	19	Nfr_c15451_g1_i1, Nfr_c16258_g2_i1, Nfr_c18348_g1_i1, Nfr_c21080_g1_i1, Nfr_c22105_g1_i1, Nfr_c23925_g3_i1, Nfr_c23925_g5_i1, Nfr_c23925_g6_i1, Nfr_c24312_g1_i1, Nfr_c24312_g2_i1, Nfr_c24312_g3_i1, Nfr_c25835_g1_i1, Nfr_c30563_g1_i1, Nfr_c31467_g1_i1, Nfr_c31966_g1_i1, Nfr_c34269_g1_i1, Nfr_c35227_g1_i1, Nfr_c37605_g1_i1, Nfr_c7101_g1_i1
Starch and sucrose metabolism	map00500	uridylyltransferase	ec:2.7.7.9	247	1	Nfr_c25367_g1_i1
Starch and sucrose metabolism	map00500	phosphatase	ec:3.1.3.24	247	3	Nfr_c15523_g1_i1, Nfr_c15723_g1_i1, Nfr_c31810_g1_i1
Starch and sucrose metabolism	map00500	trehalose 6-phosphatase	ec:3.1.3.12	247	9	Nfr_c17160_g1_i1, Nfr_c19249_g1_i1, Nfr_c2128_g1_i1, Nfr_c23148_g2_i2, Nfr_c23148_g2_i3, Nfr_c23148_g3_i1, Nfr_c24002_g1_i2, Nfr_c30529_g1_i1, Nfr_c35568_g1_i1
Starch and sucrose metabolism	map00500	adenylyltransferase	ec:2.7.7.27	247	5	Nfr_c12705_g1_i2, Nfr_c23487_g1_i1, Nfr_c29626_g1_i1, Nfr_c30906_g1_i1, Nfr_c35000_g1_i1
Starch and sucrose metabolism	map00500	4-alpha-galacturonosyltransferase	ec:2.4.1.43	247	7	Nfr_c11596_g1_i1, Nfr_c13500_g1_i1, Nfr_c19446_g2_i2, Nfr_c20104_g2_i1, Nfr_c24073_g2_i2, Nfr_c28164_g1_i1, Nfr_c3821_g1_i1
Starch and sucrose metabolism	map00500	diphosphatase	ec:3.6.1.9	247	6	Nfr_c17288_g1_i1, Nfr_c17288_g2_i1, Nfr_c30727_g1_i1, Nfr_c36755_g1_i1, Nfr_c9349_g1_i1, Nfr_c9349_g1_i2
Starch and sucrose metabolism	map00500	synthase	ec:2.4.1.34	247	19	Nfr_CL1322Contig1, Nfr_c12920_g1_i1, Nfr_c12920_g2_i1, Nfr_c17725_g1_i1, Nfr_c19959_g1_i1, Nfr_c20079_g1_i1, Nfr_c20079_g2_i1, Nfr_c20118_g1_i1, Nfr_c20118_g2_i1, Nfr_c22208_g2_i1, Nfr_c24316_g2_i1, Nfr_c24316_g3_i1, Nfr_c24316_g4_i1, Nfr_c24316_g5_i1, Nfr_c30050_g1_i1, Nfr_c31633_g1_i1, Nfr_c32529_g1_i1, Nfr_c34922_g1_i1, Nfr_c35352_g1_i1
Starch and sucrose metabolism	map00500	disproportionating enzyme	ec:2.4.1.25	247	10	Nfr_CL1737Contig1, Nfr_CL1879Contig1, Nfr_CL761Contig1, Nfr_c16546_g1_i1, Nfr_c23801_g1_i2, Nfr_c23801_g2_i1, Nfr_c23801_g4_i1, Nfr_c27726_g1_i1, Nfr_c6552_g1_i1, Nfr_c9646_g1_i1
Starch and sucrose metabolism	map00500	synthase (glycosyl-transferring)	ec:2.4.1.21	247	9	Nfr_c10802_g1_i1, Nfr_c15387_g1_i1, Nfr_c15419_g1_i1, Nfr_c15419_g2_i1, Nfr_c17545_g1_i1, Nfr_c17915_g1_i1, Nfr_c18055_g1_i1, Nfr_c33306_g1_i1, Nfr_c35320_g1_i1
Starch and sucrose metabolism	map00500	branching enzyme	ec:2.4.1.18	247	6	Nfr_c24991_g1_i1, Nfr_c24991_g1_i2, Nfr_c24991_g1_i3, Nfr_c24991_g2_i1, Nfr_c5167_g1_i1, Nfr_c5167_g2_i1
Starch and sucrose metabolism	map00500	1-naphthol glucuronyltransferase	ec:2.4.1.17	247	8	Nfr_CL1546Contig1, Nfr_c13592_g1_i1, Nfr_c18632_g1_i1, Nfr_c21168_g1_i1, Nfr_c22263_g2_i1, Nfr_c23164_g1_i1, Nfr_c24088_g2_i1, Nfr_c36612_g1_i1
Starch and sucrose metabolism	map00500	synthase (UDP-forming)	ec:2.4.1.15	247	10	Nfr_c19249_g1_i1, Nfr_c23148_g2_i2, Nfr_c23148_g2_i3, Nfr_c23148_g3_i1, Nfr_c24002_g1_i2, Nfr_c24292_g1_i2, Nfr_c24292_g1_i3, Nfr_c24523_g2_i3, Nfr_c30529_g1_i1, Nfr_c34089_g1_i1
Starch and sucrose metabolism	map00500	synthase	ec:2.4.1.14	247	2	Nfr_CL1343Contig1, Nfr_c24622_g2_i1
Starch and sucrose metabolism	map00500	synthase	ec:2.4.1.13	247	11	Nfr_c12711_g2_i1, Nfr_c13276_g1_i1, Nfr_c20918_g1_i1, Nfr_c23427_g1_i1, Nfr_c24641_g1_i2, Nfr_c27867_g1_i1, Nfr_c28888_g1_i1, Nfr_c32134_g1_i1, Nfr_c32534_g1_i1, Nfr_c3521_g1_i1, Nfr_c3521_g2_i1
Starch and sucrose metabolism	map00500	synthase (UDP-forming)	ec:2.4.1.12	247	36	Nfr_CL1420Contig1, Nfr_c11718_g1_i1, Nfr_c16059_g1_i1, Nfr_c17722_g1_i1, Nfr_c17722_g1_i2, Nfr_c18163_g1_i1, Nfr_c19136_g1_i1, Nfr_c20531_g1_i1, Nfr_c20531_g2_i1, Nfr_c20735_g1_i2, Nfr_c21289_g1_i1, Nfr_c21289_g3_i1, Nfr_c21744_g1_i1, Nfr_c21744_g2_i1, Nfr_c21744_g3_i1, Nfr_c21744_g4_i1, Nfr_c21900_g1_i1, Nfr_c21900_g2_i1, Nfr_c21900_g4_i1, Nfr_c21900_g5_i1, Nfr_c23235_g2_i1, Nfr_c23867_g1_i2, Nf…
Starch and sucrose metabolism	map00500	6-dehydrogenase	ec:1.1.1.22	247	4	Nfr_c24563_g1_i1, Nfr_c24563_g1_i2, Nfr_c24563_g2_i1, Nfr_c24563_g3_i1
Starch and sucrose metabolism	map00500	(alpha-D-glucose-1,6-bisphosphate-dependent)	ec:5.4.2.2	247	2	Nfr_c18155_g1_i1, Nfr_c30562_g1_i1
Styrene degradation	map00643	beta-diketonase	ec:3.7.1.2	4	1	Nfr_c26260_g1_i1
Styrene degradation	map00643	acylamidase	ec:3.5.1.4	4	1	Nfr_c27868_g1_i1
Styrene degradation	map00643	1,2-dioxygenase	ec:1.13.11.5	4	1	Nfr_c1784_g1_i1
Styrene degradation	map00643	acetonitrilase	ec:3.5.5.1	4	1	Nfr_c15549_g1_i2
Ethylbenzene degradation	map00642	C-acyltransferase	ec:2.3.1.16	4	4	Nfr_c14140_g1_i1, Nfr_c15113_g1_i1, Nfr_c16240_g1_i1, Nfr_c16240_g2_i1
Alanine, aspartate and glutamate metabolism	map00250	synthase	ec:6.3.4.5	47	3	Nfr_c24885_g6_i2, Nfr_c24885_g6_i4, Nfr_c24885_g6_i5
Alanine, aspartate and glutamate metabolism	map00250	synthase	ec:6.3.4.4	47	2	Nfr_c23506_g1_i1, Nfr_c28812_g1_i1
Alanine, aspartate and glutamate metabolism	map00250	synthase (NADH)	ec:1.4.1.14	47	2	Nfr_c19800_g1_i1, Nfr_c19800_g2_i2
Alanine, aspartate and glutamate metabolism	map00250	decarboxylase	ec:4.1.1.15	47	2	Nfr_c19551_g1_i1, Nfr_c35305_g1_i1
Alanine, aspartate and glutamate metabolism	map00250	oxidase	ec:1.4.3.2	47	3	Nfr_c18439_g1_i1, Nfr_c18439_g2_i1, Nfr_c37675_g1_i1
Alanine, aspartate and glutamate metabolism	map00250	oxidase	ec:1.4.3.16	47	2	Nfr_c18439_g1_i1, Nfr_c18439_g2_i1
Alanine, aspartate and glutamate metabolism	map00250	phosphoribosyldiphosphate 5-amidotransferase	ec:2.4.2.14	47	1	Nfr_c23105_g1_i1
Alanine, aspartate and glutamate metabolism	map00250	glutaminase I	ec:3.5.1.2	47	1	Nfr_c26183_g1_i1
Alanine, aspartate and glutamate metabolism	map00250	asparaginase II	ec:3.5.1.1	47	2	Nfr_c18331_g2_i1, Nfr_c34840_g1_i1
Alanine, aspartate and glutamate metabolism	map00250	synthase (glutamine-hydrolysing)	ec:6.3.5.5	47	1	Nfr_c8225_g1_i1
Alanine, aspartate and glutamate metabolism	map00250	synthase (glutamine-hydrolysing)	ec:6.3.5.4	47	6	Nfr_c21503_g1_i1, Nfr_c21503_g1_i2, Nfr_c24437_g1_i2, Nfr_c25004_g1_i3, Nfr_c25004_g1_i4, Nfr_c37055_g1_i1
Alanine, aspartate and glutamate metabolism	map00250	dehydrogenase [NAD(P)+]	ec:1.4.1.3	47	2	Nfr_c14959_g1_i1, Nfr_c14959_g2_i1
Alanine, aspartate and glutamate metabolism	map00250	dehydrogenase	ec:1.4.1.2	47	1	Nfr_c4632_g1_i1
Alanine, aspartate and glutamate metabolism	map00250	lyase	ec:4.3.2.2	47	1	Nfr_c19740_g2_i1
Alanine, aspartate and glutamate metabolism	map00250	lyase	ec:4.3.2.1	47	1	Nfr_c19843_g1_i1
Alanine, aspartate and glutamate metabolism	map00250	carbamoyltransferase	ec:2.1.3.2	47	3	Nfr_c26103_g1_i1, Nfr_c32465_g1_i1, Nfr_c8684_g1_i1
Alanine, aspartate and glutamate metabolism	map00250	transaminase	ec:2.6.1.1	47	7	Nfr_c17356_g1_i1, Nfr_c22124_g2_i1, Nfr_c24285_g1_i1, Nfr_c25313_g1_i1, Nfr_c29863_g1_i1, Nfr_c35055_g1_i1, Nfr_c35698_g1_i1
Alanine, aspartate and glutamate metabolism	map00250	transaminase	ec:2.6.1.44	47	2	Nfr_c12629_g1_i1, Nfr_c12629_g2_i1
Alanine, aspartate and glutamate metabolism	map00250	dehydrogenase (NAD+)	ec:1.2.1.24	47	1	Nfr_c9126_g1_i1
Alanine, aspartate and glutamate metabolism	map00250	ligase	ec:6.3.1.2	47	4	Nfr_CL1285Contig1, Nfr_c19639_g1_i1, Nfr_c21418_g2_i1, Nfr_c38215_g1_i1
Alanine, aspartate and glutamate metabolism	map00250	dehydrogenase [NAD(P)+]	ec:1.2.1.16	47	1	Nfr_c9126_g1_i1
Alanine, aspartate and glutamate metabolism	map00250	transaminase (isomerizing)	ec:2.6.1.16	47	2	Nfr_c196_g1_i1, Nfr_c196_g2_i1
Tropane, piperidine and pyridine alkaloid biosynthesis	map00960	oxidase	ec:1.4.3.21	11	3	Nfr_c15966_g1_i1, Nfr_c15966_g2_i1, Nfr_c16275_g1_i2
Tropane, piperidine and pyridine alkaloid biosynthesis	map00960	transaminase	ec:2.6.1.57	11	7	Nfr_c17356_g1_i1, Nfr_c22124_g2_i1, Nfr_c24285_g1_i1, Nfr_c25313_g1_i1, Nfr_c29863_g1_i1, Nfr_c35055_g1_i1, Nfr_c35698_g1_i1
Tropane, piperidine and pyridine alkaloid biosynthesis	map00960	transaminase	ec:2.6.1.9	11	7	Nfr_c17356_g1_i1, Nfr_c24285_g1_i1, Nfr_c25313_g1_i1, Nfr_c29863_g1_i1, Nfr_c34409_g1_i1, Nfr_c35055_g1_i1, Nfr_c35698_g1_i1
Tropane, piperidine and pyridine alkaloid biosynthesis	map00960	transaminase	ec:2.6.1.5	11	6	Nfr_c17356_g1_i1, Nfr_c24285_g1_i1, Nfr_c25313_g1_i1, Nfr_c29863_g1_i1, Nfr_c35055_g1_i1, Nfr_c35698_g1_i1
Tropane, piperidine and pyridine alkaloid biosynthesis	map00960	transaminase	ec:2.6.1.1	11	7	Nfr_c17356_g1_i1, Nfr_c22124_g2_i1, Nfr_c24285_g1_i1, Nfr_c25313_g1_i1, Nfr_c29863_g1_i1, Nfr_c35055_g1_i1, Nfr_c35698_g1_i1
Propanoate metabolism	map00640	hydratase	ec:4.2.1.17	18	3	Nfr_c23604_g1_i2, Nfr_c34323_g1_i1, Nfr_c6409_g1_i1
Propanoate metabolism	map00640	carboxylase	ec:6.4.1.2	18	2	Nfr_c19817_g2_i1, Nfr_c19817_g3_i1
Propanoate metabolism	map00640	ligase (ADP-forming)	ec:6.2.1.5	18	3	Nfr_c23397_g2_i1, Nfr_c24342_g1_i2, Nfr_c24738_g1_i1
Propanoate metabolism	map00640	ligase	ec:6.2.1.1	18	3	Nfr_c13924_g1_i1, Nfr_c22284_g1_i1, Nfr_c37294_g1_i1
Propanoate metabolism	map00640	deaminase	ec:3.5.99.7	18	1	Nfr_CL1682Contig1
Propanoate metabolism	map00640	decarboxylase	ec:4.1.1.9	18	2	Nfr_c11021_g1_i1, Nfr_c31018_g1_i1
Propanoate metabolism	map00640	C-acetyltransferase	ec:2.3.1.9	18	2	Nfr_c14140_g1_i1, Nfr_c15113_g1_i1
Propanoate metabolism	map00640	dehydrogenase	ec:1.1.1.27	18	1	Nfr_c10993_g1_i1
Propanoate metabolism	map00640	dehydrogenase (CoA-acylating)	ec:1.2.1.27	18	1	Nfr_c34863_g1_i1
Biosynthesis of terpenoids and steroids	map01062	synthase	ec:2.5.1.32	1	1	Nfr_c19863_g1_i1
Lipoic acid metabolism	map00785	synthase	ec:2.8.1.8	7	7	Nfr_CL350Contig1, Nfr_c15910_g1_i1, Nfr_c15910_g2_i1, Nfr_c15910_g4_i1, Nfr_c19428_g1_i1, Nfr_c19428_g1_i2, Nfr_c30522_g1_i1
Cutin, suberine and wax biosynthesis	map00073	O-acyltransferase	ec:2.3.1.20	6	4	Nfr_c14516_g1_i1, Nfr_c2549_g1_i1, Nfr_c30208_g1_i1, Nfr_c8906_g1_i1
Cutin, suberine and wax biosynthesis	map00073	seed peroxygenase	ec:1.11.2.3	6	2	Nfr_c20778_g1_i1, Nfr_c20778_g2_i1
Synthesis and degradation of ketone bodies	map00072	lyase	ec:4.1.3.4	6	1	Nfr_c16956_g1_i1
Synthesis and degradation of ketone bodies	map00072	C-acetyltransferase	ec:2.3.1.9	6	2	Nfr_c14140_g1_i1, Nfr_c15113_g1_i1
Synthesis and degradation of ketone bodies	map00072	dehydrogenase	ec:1.1.1.30	6	1	Nfr_c6102_g1_i1
Synthesis and degradation of ketone bodies	map00072	synthase	ec:2.3.3.10	6	2	Nfr_c23138_g1_i1, Nfr_c23138_g2_i1
Fatty acid degradation	map00071	hydratase	ec:4.2.1.74	39	1	Nfr_c34323_g1_i1
Fatty acid degradation	map00071	hydratase	ec:4.2.1.17	39	3	Nfr_c23604_g1_i2, Nfr_c34323_g1_i1, Nfr_c6409_g1_i1
Fatty acid degradation	map00071	dehydrogenase	ec:1.1.1.1	39	9	Nfr_CL1428Contig1, Nfr_c11175_g2_i1, Nfr_c1813_g1_i1, Nfr_c21934_g2_i1, Nfr_c26435_g1_i1, Nfr_c29195_g1_i1, Nfr_c30429_g1_i1, Nfr_c6880_g1_i1, Nfr_c6880_g2_i1
Fatty acid degradation	map00071	ligase	ec:6.2.1.3	39	4	Nfr_c15167_g1_i1, Nfr_c22459_g1_i1, Nfr_c24790_g1_i1, Nfr_c8321_g1_i1
Fatty acid degradation	map00071	C-acyltransferase	ec:2.3.1.16	39	4	Nfr_c14140_g1_i1, Nfr_c15113_g1_i1, Nfr_c16240_g1_i1, Nfr_c16240_g2_i1
Fatty acid degradation	map00071	dehydrogenase (NAD+)	ec:1.2.1.3	39	7	Nfr_c12323_g2_i1, Nfr_c14175_g1_i1, Nfr_c14175_g1_i2, Nfr_c1503_g1_i1, Nfr_c16144_g2_i1, Nfr_c29805_g1_i1, Nfr_c6785_g1_i1
Fatty acid degradation	map00071	C-acetyltransferase	ec:2.3.1.9	39	2	Nfr_c14140_g1_i1, Nfr_c15113_g1_i1
Fatty acid degradation	map00071	dehydrogenase	ec:1.1.1.35	39	7	Nfr_c17118_g1_i1, Nfr_c17118_g2_i1, Nfr_c23604_g1_i2, Nfr_c30867_g1_i1, Nfr_c34323_g1_i1, Nfr_c37123_g1_i1, Nfr_c6409_g1_i1
Fatty acid degradation	map00071	oxidase	ec:1.3.3.6	39	5	Nfr_c13745_g1_i1, Nfr_c23710_g2_i1, Nfr_c8053_g1_i1, Nfr_c9816_g1_i1, Nfr_c9816_g2_i1
Fatty acid degradation	map00071	epimerase	ec:5.1.2.3	39	3	Nfr_c23604_g1_i2, Nfr_c34323_g1_i1, Nfr_c6409_g1_i1
Fatty acid degradation	map00071	monooxygenase	ec:1.14.14.1	39	3	Nfr_c17146_g2_i1, Nfr_c23076_g2_i2, Nfr_c23076_g2_i3
Fatty acid degradation	map00071	isomerase	ec:5.3.3.8	39	3	Nfr_c23604_g1_i2, Nfr_c34323_g1_i1, Nfr_c6409_g1_i1
Carbon fixation in photosynthetic organisms	map00710	phosphopentokinase	ec:2.7.1.19	96	5	Nfr_c17278_g1_i1, Nfr_c20940_g1_i1, Nfr_c20940_g2_i1, Nfr_c20940_g2_i3, Nfr_c7794_g1_i1
Carbon fixation in photosynthetic organisms	map00710	carboxykinase (ATP)	ec:4.1.1.49	96	3	Nfr_c19531_g1_i1, Nfr_c24403_g1_i1, Nfr_c24403_g1_i2
Carbon fixation in photosynthetic organisms	map00710	carboxylase	ec:4.1.1.39	96	4	Nfr_CL1567Contig1, Nfr_c20274_g1_i1, Nfr_c26681_g1_i1, Nfr_c29711_g1_i1
Carbon fixation in photosynthetic organisms	map00710	carboxylase	ec:4.1.1.31	96	12	Nfr_c22113_g1_i1, Nfr_c22113_g2_i1, Nfr_c22348_g1_i1, Nfr_c22348_g1_i2, Nfr_c22995_g1_i1, Nfr_c22995_g2_i1, Nfr_c22995_g3_i1, Nfr_c25005_g1_i1, Nfr_c25005_g2_i1, Nfr_c25005_g3_i1, Nfr_c25005_g3_i2, Nfr_c25005_g4_i1
Carbon fixation in photosynthetic organisms	map00710	isomerase	ec:5.3.1.6	96	4	Nfr_c22866_g1_i1, Nfr_c22866_g1_i2, Nfr_c34180_g1_i1, Nfr_c36125_g1_i1
Carbon fixation in photosynthetic organisms	map00710	isomerase	ec:5.3.1.1	96	4	Nfr_c12934_g1_i1, Nfr_c12934_g2_i1, Nfr_c21211_g1_i1, Nfr_c34142_g1_i1
Carbon fixation in photosynthetic organisms	map00710	phosphate dikinase	ec:2.7.9.1	96	1	Nfr_c23692_g2_i3
Carbon fixation in photosynthetic organisms	map00710	3-epimerase	ec:5.1.3.1	96	1	Nfr_c2590_g1_i1
Carbon fixation in photosynthetic organisms	map00710	glycolaldehydetransferase	ec:2.2.1.1	96	4	Nfr_c12531_g1_i1, Nfr_c12531_g2_i1, Nfr_c21239_g1_i1, Nfr_c21239_g2_i1
Carbon fixation in photosynthetic organisms	map00710	SBPase	ec:3.1.3.37	96	2	Nfr_c20220_g1_i1, Nfr_c20220_g2_i1
Carbon fixation in photosynthetic organisms	map00710	hexose diphosphatase	ec:3.1.3.11	96	6	Nfr_c15405_g1_i1, Nfr_c20220_g1_i1, Nfr_c20220_g2_i1, Nfr_c22450_g1_i1, Nfr_c22450_g2_i1, Nfr_c25381_g1_i1
Carbon fixation in photosynthetic organisms	map00710	kinase	ec:2.7.2.3	96	7	Nfr_c10690_g1_i1, Nfr_c13655_g1_i1, Nfr_c17368_g1_i1, Nfr_c23921_g2_i1, Nfr_c23921_g2_i3, Nfr_c23921_g3_i1, Nfr_c23921_g4_i1
Carbon fixation in photosynthetic organisms	map00710	dehydrogenase (NADP+)	ec:1.1.1.82	96	1	Nfr_c29809_g1_i1
Carbon fixation in photosynthetic organisms	map00710	aldolase	ec:4.1.2.13	96	12	Nfr_c13478_g1_i1, Nfr_c14724_g1_i1, Nfr_c14724_g2_i1, Nfr_c18836_g1_i1, Nfr_c21649_g1_i1, Nfr_c26009_g1_i1, Nfr_c29164_g1_i1, Nfr_c34093_g1_i1, Nfr_c34130_g1_i1, Nfr_c34264_g1_i1, Nfr_c35523_g1_i1, Nfr_c7972_g1_i1
Carbon fixation in photosynthetic organisms	map00710	dehydrogenase (oxaloacetate-decarboxylating) (NADP+)	ec:1.1.1.40	96	3	Nfr_c15136_g2_i1, Nfr_c22026_g1_i2, Nfr_c22026_g2_i1
Carbon fixation in photosynthetic organisms	map00710	dehydrogenase (decarboxylating)	ec:1.1.1.39	96	5	Nfr_c15136_g2_i1, Nfr_c15146_g1_i1, Nfr_c15469_g1_i1, Nfr_c19470_g1_i1, Nfr_c8956_g1_i1
Carbon fixation in photosynthetic organisms	map00710	dehydrogenase	ec:1.1.1.37	96	18	Nfr_CL670Contig1, Nfr_c14778_g1_i1, Nfr_c18169_g1_i1, Nfr_c18169_g2_i1, Nfr_c18169_g2_i2, Nfr_c18169_g2_i3, Nfr_c18169_g3_i1, Nfr_c18178_g1_i1, Nfr_c19005_g1_i1, Nfr_c19005_g2_i1, Nfr_c19333_g1_i1, Nfr_c24226_g2_i1, Nfr_c24226_g2_i2, Nfr_c26234_g1_i1, Nfr_c29809_g1_i1, Nfr_c33234_g1_i1, Nfr_c34912_g1_i1, Nfr_c6827_g1_i1
Carbon fixation in photosynthetic organisms	map00710	transaminase	ec:2.6.1.1	96	7	Nfr_c17356_g1_i1, Nfr_c22124_g2_i1, Nfr_c24285_g1_i1, Nfr_c25313_g1_i1, Nfr_c29863_g1_i1, Nfr_c35055_g1_i1, Nfr_c35698_g1_i1
Carbon fixation in photosynthetic organisms	map00710	dehydrogenase (phosphorylating)	ec:1.2.1.12	96	1	Nfr_c17994_g1_i1
Biotin metabolism	map00780	reductase	ec:1.1.1.100	11	3	Nfr_c24600_g10_i1, Nfr_c24600_g1_i1, Nfr_c24600_g4_i1
Biotin metabolism	map00780	synthase	ec:2.8.1.6	11	1	Nfr_c30492_g1_i1
Biotin metabolism	map00780	synthase	ec:2.3.1.47	11	3	Nfr_c21081_g1_i1, Nfr_c21081_g1_i2, Nfr_c21081_g3_i1
Biotin metabolism	map00780	synthase I	ec:2.3.1.41	11	3	Nfr_c24003_g1_i2, Nfr_c30155_g1_i1, Nfr_c32269_g1_i1
Biotin metabolism	map00780	synthase	ec:6.3.3.3	11	1	Nfr_c19941_g1_i1
Biosynthesis of antibiotics	map01130	phosphohexokinase	ec:2.7.1.11	450	22	Nfr_c10040_g1_i1, Nfr_c11774_g1_i1, Nfr_c12962_g1_i1, Nfr_c23117_g1_i2, Nfr_c23117_g1_i3, Nfr_c24288_g1_i1, Nfr_c24288_g2_i1, Nfr_c24532_g1_i1, Nfr_c24532_g2_i1, Nfr_c24532_g3_i1, Nfr_c24532_g3_i2, Nfr_c25125_g5_i3, Nfr_c26293_g1_i1, Nfr_c30722_g1_i1, Nfr_c34638_g1_i1, Nfr_c36423_g1_i1, Nfr_c37411_g1_i1, Nfr_c38067_g1_i1, Nfr_c7040_g1_i1, Nfr_c8541_g1_i1, Nfr_c9220_g1_i1, Nfr_c9220_g2_i1
Biosynthesis of antibiotics	map01130	synthase	ec:6.3.4.5	450	3	Nfr_c24885_g6_i2, Nfr_c24885_g6_i4, Nfr_c24885_g6_i5
Biosynthesis of antibiotics	map01130	dehydratase	ec:4.2.1.91	450	1	Nfr_c19637_g1_i2
Biosynthesis of antibiotics	map01130	carboxykinase (ATP)	ec:4.1.1.49	450	3	Nfr_c19531_g1_i1, Nfr_c24403_g1_i1, Nfr_c24403_g1_i2
Biosynthesis of antibiotics	map01130	synthase (NADH)	ec:1.4.1.14	450	2	Nfr_c19800_g1_i1, Nfr_c19800_g2_i2
Biosynthesis of antibiotics	map01130	diphosphokinase	ec:2.7.6.1	450	5	Nfr_CL1641Contig1, Nfr_c11500_g1_i1, Nfr_c25006_g5_i1, Nfr_c26913_g1_i1, Nfr_c7091_g1_i1
Biosynthesis of antibiotics	map01130	synthase	ec:4.3.3.7	450	2	Nfr_c19689_g1_i1, Nfr_c19689_g1_i2
Biosynthesis of antibiotics	map01130	carboxylase	ec:4.1.1.39	450	4	Nfr_CL1567Contig1, Nfr_c20274_g1_i1, Nfr_c26681_g1_i1, Nfr_c29711_g1_i1
Biosynthesis of antibiotics	map01130	decarboxylase	ec:4.1.1.33	450	2	Nfr_CL1096Contig1, Nfr_c17310_g2_i1
Biosynthesis of antibiotics	map01130	arginine amidinase	ec:3.5.3.1	450	1	Nfr_c5147_g1_i1
Biosynthesis of antibiotics	map01130	decarboxylase	ec:4.1.1.20	450	1	Nfr_c34690_g1_i1
Biosynthesis of antibiotics	map01130	mutase	ec:5.4.99.5	450	3	Nfr_c15461_g1_i1, Nfr_c15461_g2_i1, Nfr_c15461_g3_i1
Biosynthesis of antibiotics	map01130	3,5-epimerase	ec:5.1.3.13	450	1	Nfr_c30420_g1_i1
Biosynthesis of antibiotics	map01130	dehydratase	ec:4.2.1.51	450	5	Nfr_c11394_g1_i1, Nfr_c18880_g1_i2, Nfr_c19637_g1_i2, Nfr_c23998_g7_i1, Nfr_c23998_g7_i2
Biosynthesis of antibiotics	map01130	4,6-dehydratase	ec:4.2.1.46	450	3	Nfr_c19280_g1_i1, Nfr_c19280_g2_i1, Nfr_c28138_g1_i1
Biosynthesis of antibiotics	map01130	isomerase	ec:5.3.1.9	450	3	Nfr_c15187_g1_i1, Nfr_c15187_g2_i1, Nfr_c29956_g1_i1
Biosynthesis of antibiotics	map01130	isomerase	ec:5.3.1.6	450	4	Nfr_c22866_g1_i1, Nfr_c22866_g1_i2, Nfr_c34180_g1_i1, Nfr_c36125_g1_i1
Biosynthesis of antibiotics	map01130	isomerase	ec:5.3.1.1	450	4	Nfr_c12934_g1_i1, Nfr_c12934_g2_i1, Nfr_c21211_g1_i1, Nfr_c34142_g1_i1
Biosynthesis of antibiotics	map01130	hexokinase type IV glucokinase	ec:2.7.1.1	450	4	Nfr_CL851Contig1, Nfr_c11231_g1_i1, Nfr_c21829_g2_i2, Nfr_c23488_g3_i1
Biosynthesis of antibiotics	map01130	hydratase	ec:4.2.1.17	450	3	Nfr_c23604_g1_i2, Nfr_c34323_g1_i1, Nfr_c6409_g1_i1
Biosynthesis of antibiotics	map01130	hydratase	ec:4.2.1.11	450	9	Nfr_CL1415Contig1, Nfr_CL1461Contig1, Nfr_c16390_g1_i1, Nfr_c16390_g1_i2, Nfr_c20699_g1_i1, Nfr_c20699_g1_i2, Nfr_c20699_g2_i1, Nfr_c20699_g3_i1, Nfr_c25243_g1_i1
Biosynthesis of antibiotics	map01130	dehydratase	ec:4.2.1.10	450	2	Nfr_c22235_g1_i1, Nfr_c22235_g2_i1
Biosynthesis of antibiotics	map01130	1-epimerase	ec:5.1.3.3	450	3	Nfr_c15593_g1_i1, Nfr_c15593_g1_i2, Nfr_c25375_g1_i1
Biosynthesis of antibiotics	map01130	3-epimerase	ec:5.1.3.1	450	1	Nfr_c2590_g1_i1
Biosynthesis of antibiotics	map01130	carboxylase	ec:6.4.1.2	450	2	Nfr_c19817_g2_i1, Nfr_c19817_g3_i1
Biosynthesis of antibiotics	map01130	synthase	ec:6.3.2.6	450	1	Nfr_c8844_g2_i1
Biosynthesis of antibiotics	map01130	phosphogluconolactonase	ec:3.1.1.31	450	4	Nfr_CL1095Contig1, Nfr_c34603_g1_i1, Nfr_c4121_g1_i1, Nfr_c9118_g1_i1
Biosynthesis of antibiotics	map01130	equilase	ec:1.11.1.6	450	5	Nfr_c100_g1_i1, Nfr_c100_g2_i1, Nfr_c24084_g1_i2, Nfr_c25166_g1_i1, Nfr_c5636_g1_i1
Biosynthesis of antibiotics	map01130	ammonia-lyase	ec:4.3.1.19	450	5	Nfr_c24877_g1_i1, Nfr_c24877_g2_i1, Nfr_c24877_g3_i1, Nfr_c24877_g4_i1, Nfr_c24877_g5_i1
Biosynthesis of antibiotics	map01130	ammonia-lyase	ec:4.3.1.17	450	2	Nfr_c17088_g1_i1, Nfr_c17088_g2_i1
Biosynthesis of antibiotics	map01130	kinase	ec:2.7.4.6	450	5	Nfr_CL1183Contig1, Nfr_c24302_g1_i1, Nfr_c24302_g1_i2, Nfr_c26754_g1_i1, Nfr_c30798_g1_i1
Biosynthesis of antibiotics	map01130	kinase	ec:2.7.4.3	450	5	Nfr_c11642_g1_i1, Nfr_c22383_g1_i1, Nfr_c22383_g1_i2, Nfr_c24060_g1_i1, Nfr_c758_g1_i1
Biosynthesis of antibiotics	map01130	phosphoribosyldiphosphate 5-amidotransferase	ec:2.4.2.14	450	1	Nfr_c23105_g1_i1
Biosynthesis of antibiotics	map01130	dehydrogenase	ec:1.1.1.3	450	2	Nfr_c21293_g2_i1, Nfr_c9072_g1_i1
Biosynthesis of antibiotics	map01130	dehydrogenase (NADP+)	ec:1.1.1.2	450	2	Nfr_c25289_g1_i1, Nfr_c8907_g1_i1
Biosynthesis of antibiotics	map01130	dehydrogenase	ec:1.1.1.1	450	9	Nfr_CL1428Contig1, Nfr_c11175_g2_i1, Nfr_c1813_g1_i1, Nfr_c21934_g2_i1, Nfr_c26435_g1_i1, Nfr_c29195_g1_i1, Nfr_c30429_g1_i1, Nfr_c6880_g1_i1, Nfr_c6880_g2_i1
Biosynthesis of antibiotics	map01130	synthase	ec:6.3.5.3	450	4	Nfr_CL1316Contig1, Nfr_CL1441Contig1, Nfr_c21312_g2_i1, Nfr_c2390_g1_i1
Biosynthesis of antibiotics	map01130	synthase	ec:2.2.1.7	450	5	Nfr_c22814_g1_i1, Nfr_c22814_g1_i2, Nfr_c22814_g2_i1, Nfr_c23016_g1_i1, Nfr_c23016_g2_i1
Biosynthesis of antibiotics	map01130	synthase	ec:2.2.1.6	450	2	Nfr_c34480_g1_i1, Nfr_c36050_g1_i1
Biosynthesis of antibiotics	map01130	dihydroxyacetonetransferase	ec:2.2.1.2	450	2	Nfr_c24870_g2_i2, Nfr_c24870_g2_i4
Biosynthesis of antibiotics	map01130	reductase	ec:1.1.1.133	450	5	Nfr_c14872_g1_i1, Nfr_c19280_g1_i1, Nfr_c19280_g2_i1, Nfr_c28138_g1_i1, Nfr_c30420_g1_i1
Biosynthesis of antibiotics	map01130	glycolaldehydetransferase	ec:2.2.1.1	450	4	Nfr_c12531_g1_i1, Nfr_c12531_g2_i1, Nfr_c21239_g1_i1, Nfr_c21239_g2_i1
Biosynthesis of antibiotics	map01130	24-C-methyltransferase	ec:2.1.1.41	450	1	Nfr_c26066_g1_i1
Biosynthesis of antibiotics	map01130	formyltransferase	ec:2.1.2.3	450	1	Nfr_c18113_g1_i1
Biosynthesis of antibiotics	map01130	formyltransferase	ec:2.1.2.2	450	1	Nfr_c18349_g1_i1
Biosynthesis of antibiotics	map01130	hydroxymethyltransferase	ec:2.1.2.1	450	10	Nfr_c12282_g1_i1, Nfr_c12282_g2_i1, Nfr_c12422_g1_i1, Nfr_c16315_g2_i1, Nfr_c16315_g3_i1, Nfr_c16315_g4_i1, Nfr_c24105_g1_i1, Nfr_c24105_g1_i2, Nfr_c24245_g2_i1, Nfr_c4344_g1_i1
Biosynthesis of antibiotics	map01130	reductase	ec:1.17.1.8	450	3	Nfr_c19642_g1_i1, Nfr_c23030_g2_i1, Nfr_c23030_g2_i2
Biosynthesis of antibiotics	map01130	cyclohydrolase	ec:3.5.4.10	450	1	Nfr_c18113_g1_i1
Biosynthesis of antibiotics	map01130	diphosphate reductase	ec:1.17.1.2	450	1	Nfr_c11449_g1_i1
Biosynthesis of antibiotics	map01130	uridylyltransferase	ec:2.7.7.9	450	1	Nfr_c25367_g1_i1
Biosynthesis of antibiotics	map01130	adenylyltransferase	ec:2.7.7.4	450	4	Nfr_c15848_g3_i1, Nfr_c21583_g1_i1, Nfr_c22905_g1_i1, Nfr_c24522_g1_i1
Biosynthesis of antibiotics	map01130	uridylyltransferase	ec:2.7.7.64	450	1	Nfr_c25367_g1_i1
Biosynthesis of antibiotics	map01130	deaminase	ec:3.5.4.6	450	1	Nfr_c21832_g1_i2
Biosynthesis of antibiotics	map01130	4-phosphate cytidylyltransferase	ec:2.7.7.60	450	1	Nfr_c26439_g1_i1
Biosynthesis of antibiotics	map01130	epimerase	ec:5.1.1.7	450	3	Nfr_c15950_g1_i1, Nfr_c15950_g1_i2, Nfr_c15950_g2_i1
Biosynthesis of antibiotics	map01130	phosphatase	ec:3.1.3.25	450	3	Nfr_CL1194Contig1, Nfr_c20476_g1_i1, Nfr_c57_g1_i1
Biosynthesis of antibiotics	map01130	phosphatase	ec:3.1.3.18	450	1	Nfr_c36295_g1_i1
Biosynthesis of antibiotics	map01130	hexose diphosphatase	ec:3.1.3.11	450	6	Nfr_c15405_g1_i1, Nfr_c20220_g1_i1, Nfr_c20220_g2_i1, Nfr_c22450_g1_i1, Nfr_c22450_g2_i1, Nfr_c25381_g1_i1
Biosynthesis of antibiotics	map01130	citrate synthase	ec:2.3.3.8	450	3	Nfr_c23397_g2_i1, Nfr_c23970_g1_i1, Nfr_c24738_g1_i1
Biosynthesis of antibiotics	map01130	(Si)-synthase	ec:2.3.3.1	450	2	Nfr_c23316_g1_i1, Nfr_c28500_g1_i1
Biosynthesis of antibiotics	map01130	(2-methylpropanoyl)transferase	ec:2.3.1.168	450	1	Nfr_c2585_g2_i1
Biosynthesis of antibiotics	map01130	ligase (ADP-forming)	ec:6.2.1.5	450	3	Nfr_c23397_g2_i1, Nfr_c24342_g1_i2, Nfr_c24738_g1_i1
Biosynthesis of antibiotics	map01130	ligase	ec:6.2.1.1	450	3	Nfr_c13924_g1_i1, Nfr_c22284_g1_i1, Nfr_c37294_g1_i1
Biosynthesis of antibiotics	map01130	succinyltransferase	ec:2.3.1.61	450	1	Nfr_c20809_g1_i1
Biosynthesis of antibiotics	map01130	dehydrogenase	ec:1.3.5.1	450	3	Nfr_c21759_g1_i1, Nfr_c24884_g1_i1, Nfr_c24884_g1_i2
Biosynthesis of antibiotics	map01130	2,4-cyclodiphosphate synthase	ec:4.6.1.12	450	1	Nfr_c21643_g1_i1
Biosynthesis of antibiotics	map01130	kinase	ec:2.7.2.8	450	1	Nfr_CL964Contig1
Biosynthesis of antibiotics	map01130	kinase	ec:2.7.2.4	450	5	Nfr_c21293_g2_i1, Nfr_c24933_g1_i2, Nfr_c24933_g1_i3, Nfr_c24933_g2_i1, Nfr_c24933_g2_i2
Biosynthesis of antibiotics	map01130	kinase	ec:2.7.2.3	450	7	Nfr_c10690_g1_i1, Nfr_c13655_g1_i1, Nfr_c17368_g1_i1, Nfr_c23921_g2_i1, Nfr_c23921_g2_i3, Nfr_c23921_g3_i1, Nfr_c23921_g4_i1
Biosynthesis of antibiotics	map01130	oxidase	ec:1.8.3.5	450	2	Nfr_c19342_g2_i1, Nfr_c19342_g3_i1
Biosynthesis of antibiotics	map01130	5-kinase	ec:2.7.2.11	450	5	Nfr_CL964Contig1, Nfr_c24872_g1_i1, Nfr_c24872_g4_i2, Nfr_c27160_g1_i1, Nfr_c29329_g1_i1
Biosynthesis of antibiotics	map01130	N-acetyltransferase	ec:2.3.1.35	450	2	Nfr_c11058_g1_i1, Nfr_c27425_g1_i1
Biosynthesis of antibiotics	map01130	decarboxylase	ec:4.1.1.1	450	3	Nfr_c20018_g1_i1, Nfr_c22034_g2_i1, Nfr_c36879_g1_i1
Biosynthesis of antibiotics	map01130	cyclo-ligase	ec:6.3.3.1	450	1	Nfr_c11227_g1_i1
Biosynthesis of antibiotics	map01130	dehydrogenase	ec:1.1.1.95	450	2	Nfr_CL1445Contig1, Nfr_c16669_g1_i1
Biosynthesis of antibiotics	map01130	acid amidohydrolase	ec:3.5.1.14	450	2	Nfr_c14486_g1_i1, Nfr_c18511_g1_i2
Biosynthesis of antibiotics	map01130	C-acyltransferase	ec:2.3.1.16	450	4	Nfr_c14140_g1_i1, Nfr_c15113_g1_i1, Nfr_c16240_g1_i1, Nfr_c16240_g2_i1
Biosynthesis of antibiotics	map01130	phosphatase	ec:3.1.3.3	450	3	Nfr_c17837_g1_i1, Nfr_c36589_g1_i1, Nfr_c37239_g1_i1
Biosynthesis of antibiotics	map01130	acetyltransferase	ec:2.3.1.12	450	2	Nfr_c24448_g2_i2, Nfr_c24670_g1_i1
Biosynthesis of antibiotics	map01130	reductoisomerase	ec:1.1.1.86	450	1	Nfr_c24801_g1_i1
Biosynthesis of antibiotics	map01130	synthase	ec:5.4.4.2	450	1	Nfr_c23960_g1_i3
Biosynthesis of antibiotics	map01130	synthase (ferredoxin)	ec:1.17.7.1	450	4	Nfr_c16650_g1_i1, Nfr_c16650_g1_i2, Nfr_c16650_g1_i3, Nfr_c16650_g2_i1
Biosynthesis of antibiotics	map01130	dehydrogenase	ec:1.1.1.282	450	2	Nfr_c22235_g1_i1, Nfr_c22235_g2_i1
Biosynthesis of antibiotics	map01130	5'-diphospho)-2-C-methyl-D-erythritol kinase	ec:2.7.1.148	450	1	Nfr_c18223_g1_i1
Biosynthesis of antibiotics	map01130	gamma-lyase	ec:4.4.1.1	450	1	Nfr_CL1458Contig1
Biosynthesis of antibiotics	map01130	lyase	ec:4.3.2.2	450	1	Nfr_c19740_g2_i1
Biosynthesis of antibiotics	map01130	dehydrogenase (NAD+)	ec:1.2.1.3	450	7	Nfr_c12323_g2_i1, Nfr_c14175_g1_i1, Nfr_c14175_g1_i2, Nfr_c1503_g1_i1, Nfr_c16144_g2_i1, Nfr_c29805_g1_i1, Nfr_c6785_g1_i1
Biosynthesis of antibiotics	map01130	lyase	ec:4.3.2.1	450	1	Nfr_c19843_g1_i1
Biosynthesis of antibiotics	map01130	monooxygenase	ec:1.14.13.132	450	1	Nfr_c9458_g1_i1
Biosynthesis of antibiotics	map01130	synthase	ec:4.2.3.5	450	2	Nfr_c24126_g2_i1, Nfr_c24126_g4_i1
Biosynthesis of antibiotics	map01130	synthase	ec:4.2.3.4	450	2	Nfr_c21245_g1_i1, Nfr_c31179_g1_i1
Biosynthesis of antibiotics	map01130	aldolase	ec:4.1.2.13	450	12	Nfr_c13478_g1_i1, Nfr_c14724_g1_i1, Nfr_c14724_g2_i1, Nfr_c18836_g1_i1, Nfr_c21649_g1_i1, Nfr_c26009_g1_i1, Nfr_c29164_g1_i1, Nfr_c34093_g1_i1, Nfr_c34130_g1_i1, Nfr_c34264_g1_i1, Nfr_c35523_g1_i1, Nfr_c7972_g1_i1
Biosynthesis of antibiotics	map01130	reductoisomerase	ec:1.1.1.267	450	1	Nfr_c34338_g1_i1
Biosynthesis of antibiotics	map01130	monooxygenase	ec:1.14.13.72	450	3	Nfr_c14476_g1_i1, Nfr_c19904_g1_i2, Nfr_c6401_g1_i1
Biosynthesis of antibiotics	map01130	14alpha-demethylase	ec:1.14.13.70	450	1	Nfr_c23756_g1_i2
Biosynthesis of antibiotics	map01130	ligase	ec:6.3.4.13	450	2	Nfr_c13532_g1_i1, Nfr_c29288_g1_i1
Biosynthesis of antibiotics	map01130	dehydrogenase (NADP+)	ec:1.1.1.49	450	4	Nfr_c19561_g2_i2, Nfr_c22722_g1_i3, Nfr_c23558_g2_i1, Nfr_c24614_g1_i2
Biosynthesis of antibiotics	map01130	dehydrogenase (NADP+-dependent, decarboxylating)	ec:1.1.1.44	450	9	Nfr_CL618Contig1, Nfr_c13049_g1_i1, Nfr_c14882_g1_i1, Nfr_c21675_g1_i1, Nfr_c23536_g1_i1, Nfr_c24606_g1_i1, Nfr_c30132_g1_i1, Nfr_c4461_g1_i1, Nfr_c6102_g1_i1
Biosynthesis of antibiotics	map01130	farnesyltransferase	ec:2.5.1.58	450	2	Nfr_c8006_g1_i1, Nfr_c8006_g1_i2
Biosynthesis of antibiotics	map01130	dehydrogenase (NADP+)	ec:1.1.1.42	450	5	Nfr_c14895_g1_i1, Nfr_c22207_g1_i1, Nfr_c22207_g2_i1, Nfr_c6974_g1_i1, Nfr_c9864_g2_i1
Biosynthesis of antibiotics	map01130	dehydrogenase (NAD+)	ec:1.1.1.41	450	5	Nfr_c19673_g1_i1, Nfr_c22314_g2_i3, Nfr_c22314_g2_i4, Nfr_c24042_g1_i2, Nfr_c34116_g1_i1
Biosynthesis of antibiotics	map01130	synthase	ec:2.5.1.54	450	5	Nfr_CL208Contig1, Nfr_c23940_g1_i4, Nfr_c23940_g2_i1, Nfr_c32203_g1_i1, Nfr_c6216_g1_i2
Biosynthesis of antibiotics	map01130	dehydrogenase	ec:1.1.1.37	450	18	Nfr_CL670Contig1, Nfr_c14778_g1_i1, Nfr_c18169_g1_i1, Nfr_c18169_g2_i1, Nfr_c18169_g2_i2, Nfr_c18169_g2_i3, Nfr_c18169_g3_i1, Nfr_c18178_g1_i1, Nfr_c19005_g1_i1, Nfr_c19005_g2_i1, Nfr_c19333_g1_i1, Nfr_c24226_g2_i1, Nfr_c24226_g2_i2, Nfr_c26234_g1_i1, Nfr_c29809_g1_i1, Nfr_c33234_g1_i1, Nfr_c34912_g1_i1, Nfr_c6827_g1_i1
Biosynthesis of antibiotics	map01130	C-acetyltransferase	ec:2.3.1.9	450	2	Nfr_c14140_g1_i1, Nfr_c15113_g1_i1
Biosynthesis of antibiotics	map01130	dehydrogenase	ec:1.1.1.35	450	7	Nfr_c17118_g1_i1, Nfr_c17118_g2_i1, Nfr_c23604_g1_i2, Nfr_c30867_g1_i1, Nfr_c34323_g1_i1, Nfr_c37123_g1_i1, Nfr_c6409_g1_i1
Biosynthesis of antibiotics	map01130	reductase (NADPH)	ec:1.1.1.34	450	6	Nfr_c13457_g1_i1, Nfr_c19100_g1_i1, Nfr_c19100_g2_i1, Nfr_c19100_g3_i1, Nfr_c19100_g4_i1, Nfr_c3016_g1_i1
Biosynthesis of antibiotics	map01130	synthase	ec:2.5.1.47	450	11	Nfr_CL1082Contig1, Nfr_c16320_g2_i1, Nfr_c20252_g1_i2, Nfr_c24711_g10_i2, Nfr_c26129_g1_i1, Nfr_c30503_g1_i1, Nfr_c6453_g1_i1, Nfr_c9166_g1_i1, Nfr_c9166_g2_i1, Nfr_c9660_g1_i1, Nfr_c9660_g1_i2
Biosynthesis of antibiotics	map01130	N-acetyltransferase	ec:2.3.1.1	450	6	Nfr_CL1049Contig1, Nfr_c11058_g1_i1, Nfr_c22847_g1_i1, Nfr_c22847_g2_i1, Nfr_c22847_g3_i2, Nfr_c27425_g1_i1
Biosynthesis of antibiotics	map01130	aminotransferase	ec:2.6.1.83	450	1	Nfr_c24159_g7_i2
Biosynthesis of antibiotics	map01130	reductase	ec:1.5.1.2	450	1	Nfr_c32002_g1_i1
Biosynthesis of antibiotics	map01130	dehydrogenase	ec:1.1.1.29	450	1	Nfr_CL476Contig1
Biosynthesis of antibiotics	map01130	dehydrogenase	ec:1.1.1.27	450	1	Nfr_c10993_g1_i1
Biosynthesis of antibiotics	map01130	dehydrogenase	ec:1.1.1.25	450	2	Nfr_c22235_g1_i1, Nfr_c22235_g2_i1
Biosynthesis of antibiotics	map01130	carbamoyltransferase	ec:2.1.3.3	450	1	Nfr_c34691_g1_i1
Biosynthesis of antibiotics	map01130	diphosphate synthase	ec:2.5.1.29	450	5	Nfr_c19803_g1_i1, Nfr_c23556_g1_i1, Nfr_c26398_g1_i1, Nfr_c8006_g1_i1, Nfr_c8006_g1_i2
Biosynthesis of antibiotics	map01130	synthase	ec:2.5.1.21	450	1	Nfr_c23556_g1_i1
Biosynthesis of antibiotics	map01130	1-carboxyvinyltransferase	ec:2.5.1.19	450	1	Nfr_c21635_g1_i1
Biosynthesis of antibiotics	map01130	dehydrogenase (succinyl-transferring)	ec:1.2.4.2	450	6	Nfr_c14128_g1_i1, Nfr_c14128_g2_i1, Nfr_c20545_g1_i1, Nfr_c20545_g2_i1, Nfr_c29812_g1_i1, Nfr_c9544_g1_i1
Biosynthesis of antibiotics	map01130	dehydrogenase (acetyl-transferring)	ec:1.2.4.1	450	10	Nfr_c12898_g1_i1, Nfr_c15061_g1_i1, Nfr_c23515_g1_i1, Nfr_c23979_g1_i1, Nfr_c23979_g2_i1, Nfr_c24286_g1_i1, Nfr_c24286_g1_i2, Nfr_c24286_g2_i1, Nfr_c24286_g3_i1, Nfr_c27767_g1_i1
Biosynthesis of antibiotics	map01130	diphosphate synthase	ec:2.5.1.10	450	2	Nfr_c19863_g1_i1, Nfr_c34803_g1_i1
Biosynthesis of antibiotics	map01130	transaminase	ec:2.6.1.57	450	7	Nfr_c17356_g1_i1, Nfr_c22124_g2_i1, Nfr_c24285_g1_i1, Nfr_c25313_g1_i1, Nfr_c29863_g1_i1, Nfr_c35055_g1_i1, Nfr_c35698_g1_i1
Biosynthesis of antibiotics	map01130	dehydrogenase	ec:1.2.1.41	450	5	Nfr_c24872_g1_i1, Nfr_c24872_g3_i2, Nfr_c24872_g4_i2, Nfr_c27160_g1_i1, Nfr_c29329_g1_i1
Biosynthesis of antibiotics	map01130	transaminase	ec:2.6.1.9	450	7	Nfr_c17356_g1_i1, Nfr_c24285_g1_i1, Nfr_c25313_g1_i1, Nfr_c29863_g1_i1, Nfr_c34409_g1_i1, Nfr_c35055_g1_i1, Nfr_c35698_g1_i1
Biosynthesis of antibiotics	map01130	transaminase	ec:2.6.1.52	450	1	Nfr_c31683_g1_i1
Biosynthesis of antibiotics	map01130	transaminase	ec:2.6.1.5	450	6	Nfr_c17356_g1_i1, Nfr_c24285_g1_i1, Nfr_c25313_g1_i1, Nfr_c29863_g1_i1, Nfr_c35055_g1_i1, Nfr_c35698_g1_i1
Biosynthesis of antibiotics	map01130	synthase	ec:2.3.3.10	450	2	Nfr_c23138_g1_i1, Nfr_c23138_g2_i1
Biosynthesis of antibiotics	map01130	transaminase	ec:2.6.1.1	450	7	Nfr_c17356_g1_i1, Nfr_c22124_g2_i1, Nfr_c24285_g1_i1, Nfr_c25313_g1_i1, Nfr_c29863_g1_i1, Nfr_c35055_g1_i1, Nfr_c35698_g1_i1
Biosynthesis of antibiotics	map01130	dehydrogenase	ec:1.8.1.4	450	2	Nfr_c24629_g1_i1, Nfr_c34641_g1_i1
Biosynthesis of antibiotics	map01130	reductase	ec:1.2.1.38	450	2	Nfr_c18064_g1_i2, Nfr_c26777_g1_i1
Biosynthesis of antibiotics	map01130	dehydrogenase	ec:1.2.1.31	450	1	Nfr_c29805_g1_i1
Biosynthesis of antibiotics	map01130	transaminase	ec:2.6.1.42	450	4	Nfr_c26465_g1_i1, Nfr_c28193_g1_i1, Nfr_c33247_g1_i1, Nfr_c74_g1_i1
Biosynthesis of antibiotics	map01130	reductase	ec:1.3.1.70	450	2	Nfr_c16220_g1_i1, Nfr_c16220_g1_i2
Biosynthesis of antibiotics	map01130	dehydrogenase (phosphorylating)	ec:1.2.1.12	450	1	Nfr_c17994_g1_i1
Biosynthesis of antibiotics	map01130	dehydrogenase	ec:1.2.1.11	450	1	Nfr_c26777_g1_i1
Biosynthesis of antibiotics	map01130	synthase	ec:5.5.1.4	450	2	Nfr_c6061_g1_i1, Nfr_c7949_g1_i1
Biosynthesis of antibiotics	map01130	mutase	ec:5.4.2.3	450	2	Nfr_c19795_g1_i1, Nfr_c19795_g2_i1
Biosynthesis of antibiotics	map01130	(alpha-D-glucose-1,6-bisphosphate-dependent)	ec:5.4.2.2	450	2	Nfr_c18155_g1_i1, Nfr_c30562_g1_i1
Biosynthesis of antibiotics	map01130	transaminase (isomerizing)	ec:2.6.1.16	450	2	Nfr_c196_g1_i1, Nfr_c196_g2_i1
Biosynthesis of antibiotics	map01130	aminotransferase	ec:2.6.1.13	450	1	Nfr_c34401_g1_i1
Biosynthesis of antibiotics	map01130	Delta-isomerase	ec:5.3.3.2	450	1	Nfr_c24728_g18_i1
Biosynthesis of antibiotics	map01130	kinase	ec:2.7.1.40	450	21	Nfr_c12158_g1_i1, Nfr_c12259_g1_i1, Nfr_c12259_g2_i1, Nfr_c15355_g1_i1, Nfr_c17074_g1_i1, Nfr_c17074_g2_i1, Nfr_c19234_g1_i1, Nfr_c19892_g1_i2, Nfr_c19892_g2_i1, Nfr_c24583_g1_i1, Nfr_c24588_g1_i2, Nfr_c24604_g1_i2, Nfr_c24946_g1_i1, Nfr_c24946_g1_i2, Nfr_c24946_g3_i1, Nfr_c24946_g3_i2, Nfr_c24946_g3_i3, Nfr_c24946_g3_i4, Nfr_c24946_g3_i5, Nfr_c25670_g1_i1, Nfr_c25881_g1_i1
Biosynthesis of antibiotics	map01130	kinase	ec:2.7.1.36	450	1	Nfr_c19791_g1_i1
Biosynthesis of antibiotics	map01130	3-kinase	ec:2.7.1.31	450	1	Nfr_c3849_g1_i2
Biosynthesis of antibiotics	map01130	dehydratase	ec:4.2.1.9	450	2	Nfr_c11290_g1_i1, Nfr_c35280_g1_i1
Biosynthesis of antibiotics	map01130	hydratase	ec:4.2.1.3	450	1	Nfr_c25081_g1_i2
Biosynthesis of antibiotics	map01130	hydratase	ec:4.2.1.2	450	1	Nfr_CL1373Contig1
Biosynthesis of antibiotics	map01130	dehydrogenase (NADP+)	ec:1.3.1.13	450	1	Nfr_c34136_g1_i1
Biosynthesis of antibiotics	map01130	dehydrogenase	ec:1.3.1.12	450	1	Nfr_c34136_g1_i1
Biosynthesis of antibiotics	map01130	oxidase	ec:1.1.3.15	450	8	Nfr_c12348_g1_i1, Nfr_c12894_g1_i1, Nfr_c12918_g1_i1, Nfr_c12918_g1_i2, Nfr_c15373_g1_i1, Nfr_c15373_g2_i1, Nfr_c21997_g1_i1, Nfr_c21997_g2_i1
Glycosaminoglycan biosynthesis - heparan sulfate / heparin	map00534	xylosyltransferase	ec:2.4.2.26	8	1	Nfr_c19251_g2_i1
Glycosaminoglycan biosynthesis - heparan sulfate / heparin	map00534	3-beta-glucuronosyltransferase	ec:2.4.1.135	8	5	Nfr_c13592_g1_i1, Nfr_c21168_g1_i1, Nfr_c22263_g2_i1, Nfr_c24088_g2_i1, Nfr_c36612_g1_i1
Glycosaminoglycan biosynthesis - heparan sulfate / heparin	map00534	3-beta-galactosyltransferase	ec:2.4.1.134	8	1	Nfr_c18976_g3_i1
Glycosaminoglycan biosynthesis - heparan sulfate / heparin	map00534	4-alpha-N-acetylglucosaminyltransferase	ec:2.4.1.223	8	1	Nfr_c16710_g1_i1
Cyanoamino acid metabolism	map00460	glutamyl transpeptidase	ec:2.3.2.2	31	1	Nfr_c19512_g1_i1
Cyanoamino acid metabolism	map00460	asparaginase II	ec:3.5.1.1	31	2	Nfr_c18331_g2_i1, Nfr_c34840_g1_i1
Cyanoamino acid metabolism	map00460	gentiobiase	ec:3.2.1.21	31	15	Nfr_c14068_g1_i1, Nfr_c1598_g1_i1, Nfr_c16132_g1_i1, Nfr_c17549_g2_i1, Nfr_c20470_g3_i1, Nfr_c21578_g1_i2, Nfr_c22967_g2_i1, Nfr_c22967_g3_i1, Nfr_c25979_g1_i1, Nfr_c30784_g1_i1, Nfr_c35021_g1_i1, Nfr_c36367_g1_i1, Nfr_c36433_g1_i1, Nfr_c37271_g1_i1, Nfr_c37618_g1_i1
Cyanoamino acid metabolism	map00460	hydroxymethyltransferase	ec:2.1.2.1	31	10	Nfr_c12282_g1_i1, Nfr_c12282_g2_i1, Nfr_c12422_g1_i1, Nfr_c16315_g2_i1, Nfr_c16315_g3_i1, Nfr_c16315_g4_i1, Nfr_c24105_g1_i1, Nfr_c24105_g1_i2, Nfr_c24245_g2_i1, Nfr_c4344_g1_i1
Cyanoamino acid metabolism	map00460	beta-glucosidase	ec:3.2.1.118	31	1	Nfr_c37271_g1_i1
Cyanoamino acid metabolism	map00460	ec:3.5.1.49 formamidase	ec:3.5.1.49	31	1	Nfr_c20936_g1_i2
Cyanoamino acid metabolism	map00460	synthase	ec:4.4.1.9	31	1	Nfr_c9166_g2_i1
Cyanoamino acid metabolism	map00460	nitrilase	ec:3.5.5.4	31	1	Nfr_c15549_g1_i2
Cyanoamino acid metabolism	map00460	acetonitrilase	ec:3.5.5.1	31	1	Nfr_c15549_g1_i2
Glycosaminoglycan biosynthesis - chondroitin sulfate / dermatan sulfate	map00532	xylosyltransferase	ec:2.4.2.26	7	1	Nfr_c19251_g2_i1
Glycosaminoglycan biosynthesis - chondroitin sulfate / dermatan sulfate	map00532	3-beta-glucuronosyltransferase	ec:2.4.1.135	7	5	Nfr_c13592_g1_i1, Nfr_c21168_g1_i1, Nfr_c22263_g2_i1, Nfr_c24088_g2_i1, Nfr_c36612_g1_i1
Glycosaminoglycan biosynthesis - chondroitin sulfate / dermatan sulfate	map00532	3-beta-galactosyltransferase	ec:2.4.1.134	7	1	Nfr_c18976_g3_i1
Steroid hormone biosynthesis	map00140	dehydrogenase	ec:1.1.1.145	17	6	Nfr_CL806Contig1, Nfr_c10946_g1_i1, Nfr_c12322_g1_i1, Nfr_c15621_g1_i1, Nfr_c15621_g2_i1, Nfr_c7160_g2_i1
Steroid hormone biosynthesis	map00140	1-naphthol glucuronyltransferase	ec:2.4.1.17	17	8	Nfr_CL1546Contig1, Nfr_c13592_g1_i1, Nfr_c18632_g1_i1, Nfr_c21168_g1_i1, Nfr_c22263_g2_i1, Nfr_c23164_g1_i1, Nfr_c24088_g2_i1, Nfr_c36612_g1_i1
Steroid hormone biosynthesis	map00140	monooxygenase	ec:1.14.14.1	17	3	Nfr_c17146_g2_i1, Nfr_c23076_g2_i2, Nfr_c23076_g2_i3
Glycosaminoglycan degradation	map00531	hexosaminidase	ec:3.2.1.52	28	2	Nfr_c11155_g1_i1, Nfr_c12138_g1_i1
Glycosaminoglycan degradation	map00531	alpha-acetylglucosaminidase	ec:3.2.1.50	28	1	Nfr_c30099_g1_i1
Glycosaminoglycan degradation	map00531	lactase (ambiguous)	ec:3.2.1.23	28	25	Nfr_c12423_g1_i1, Nfr_c12423_g2_i1, Nfr_c13948_g1_i1, Nfr_c148_g1_i1, Nfr_c16132_g1_i1, Nfr_c21214_g1_i1, Nfr_c21214_g2_i1, Nfr_c21214_g3_i1, Nfr_c21578_g1_i2, Nfr_c22870_g3_i1, Nfr_c22870_g3_i2, Nfr_c24432_g2_i1, Nfr_c24432_g3_i1, Nfr_c24432_g4_i1, Nfr_c24432_g5_i1, Nfr_c24432_g6_i2, Nfr_c24711_g8_i1, Nfr_c29051_g1_i1, Nfr_c29842_g1_i1, Nfr_c34188_g1_i1, Nfr_c36367_g1_i1, Nfr_c36580_g1_i1, Nfr_c…
Glycosphingolipid biosynthesis - ganglio series	map00604	hexosaminidase	ec:3.2.1.52	27	2	Nfr_c11155_g1_i1, Nfr_c12138_g1_i1
Glycosphingolipid biosynthesis - ganglio series	map00604	lactase (ambiguous)	ec:3.2.1.23	27	25	Nfr_c12423_g1_i1, Nfr_c12423_g2_i1, Nfr_c13948_g1_i1, Nfr_c148_g1_i1, Nfr_c16132_g1_i1, Nfr_c21214_g1_i1, Nfr_c21214_g2_i1, Nfr_c21214_g3_i1, Nfr_c21578_g1_i2, Nfr_c22870_g3_i1, Nfr_c22870_g3_i2, Nfr_c24432_g2_i1, Nfr_c24432_g3_i1, Nfr_c24432_g4_i1, Nfr_c24432_g5_i1, Nfr_c24432_g6_i2, Nfr_c24711_g8_i1, Nfr_c29051_g1_i1, Nfr_c29842_g1_i1, Nfr_c34188_g1_i1, Nfr_c36367_g1_i1, Nfr_c36580_g1_i1, Nfr_c…
Glycosphingolipid biosynthesis - globo series	map00603	hexosaminidase	ec:3.2.1.52	8	2	Nfr_c11155_g1_i1, Nfr_c12138_g1_i1
Glycosphingolipid biosynthesis - globo series	map00603	melibiase	ec:3.2.1.22	8	5	Nfr_CL355Contig1, Nfr_c15479_g1_i1, Nfr_c21716_g1_i3, Nfr_c21716_g2_i1, Nfr_c870_g1_i2
Glycosphingolipid biosynthesis - globo series	map00603	2-alpha-L-fucosyltransferase	ec:2.4.1.69	8	1	Nfr_c19623_g1_i1
Geraniol degradation	map00281	hydratase	ec:4.2.1.17	12	3	Nfr_c23604_g1_i2, Nfr_c34323_g1_i1, Nfr_c6409_g1_i1
Geraniol degradation	map00281	lyase	ec:4.1.3.4	12	1	Nfr_c16956_g1_i1
Geraniol degradation	map00281	C-acyltransferase	ec:2.3.1.16	12	4	Nfr_c14140_g1_i1, Nfr_c15113_g1_i1, Nfr_c16240_g1_i1, Nfr_c16240_g2_i1
Geraniol degradation	map00281	dehydrogenase	ec:1.1.1.35	12	7	Nfr_c17118_g1_i1, Nfr_c17118_g2_i1, Nfr_c23604_g1_i2, Nfr_c30867_g1_i1, Nfr_c34323_g1_i1, Nfr_c37123_g1_i1, Nfr_c6409_g1_i1
Sulfur metabolism	map00920	adenosine 5-phosphosulfate sulfohydrolase	ec:3.6.2.1	37	2	Nfr_c3649_g1_i1, Nfr_c8865_g1_i1
Sulfur metabolism	map00920	reductase (ferredoxin)	ec:1.8.7.1	37	3	Nfr_c23893_g1_i1, Nfr_c23893_g1_i2, Nfr_c23893_g2_i1
Sulfur metabolism	map00920	adenylyltransferase	ec:2.7.7.4	37	4	Nfr_c15848_g3_i1, Nfr_c21583_g1_i1, Nfr_c22905_g1_i1, Nfr_c24522_g1_i1
Sulfur metabolism	map00920	sulfurtransferase	ec:2.8.1.1	37	3	Nfr_c10265_g1_i1, Nfr_c11386_g1_i1, Nfr_c20278_g2_i1
Sulfur metabolism	map00920	oxidase	ec:1.8.3.1	37	1	Nfr_c14973_g2_i1
Sulfur metabolism	map00920	O-acetyltransferase	ec:2.3.1.30	37	2	Nfr_c14412_g1_i1, Nfr_c9423_g1_i1
Sulfur metabolism	map00920	nucleotidase	ec:3.1.3.7	37	3	Nfr_c12628_g1_i1, Nfr_c199_g1_i1, Nfr_c23590_g3_i1
Sulfur metabolism	map00920	synthase	ec:2.5.1.47	37	11	Nfr_CL1082Contig1, Nfr_c16320_g2_i1, Nfr_c20252_g1_i2, Nfr_c24711_g10_i2, Nfr_c26129_g1_i1, Nfr_c30503_g1_i1, Nfr_c6453_g1_i1, Nfr_c9166_g1_i1, Nfr_c9166_g2_i1, Nfr_c9660_g1_i1, Nfr_c9660_g1_i2
Sulfur metabolism	map00920	ATPase	ec:3.6.3.25	37	1	Nfr_c8692_g1_i1
Sulfur metabolism	map00920	reductase (glutathione)	ec:1.8.4.9	37	2	Nfr_c23125_g2_i1, Nfr_c23125_g2_i2
Sulfur metabolism	map00920	reductase (thioredoxin)	ec:1.8.4.8	37	1	Nfr_c23125_g2_i1
Sulfur metabolism	map00920	kinase	ec:2.7.1.25	37	5	Nfr_c16790_g1_i1, Nfr_c16790_g2_i1, Nfr_c16790_g2_i2, Nfr_c20575_g1_i1, Nfr_c3520_g1_i1
Glycosphingolipid biosynthesis - lacto and neolacto series	map00601	2-alpha-L-fucosyltransferase	ec:2.4.1.69	1	1	Nfr_c19623_g1_i1
Valine, leucine and isoleucine degradation	map00280	oxidase	ec:1.4.3.2	41	3	Nfr_c18439_g1_i1, Nfr_c18439_g2_i1, Nfr_c37675_g1_i1
Valine, leucine and isoleucine degradation	map00280	hydratase	ec:4.2.1.17	41	3	Nfr_c23604_g1_i2, Nfr_c34323_g1_i1, Nfr_c6409_g1_i1
Valine, leucine and isoleucine degradation	map00280	carboxylase	ec:6.4.1.4	41	2	Nfr_c14790_g2_i1, Nfr_c1817_g1_i1
Valine, leucine and isoleucine degradation	map00280	lyase	ec:4.1.3.4	41	1	Nfr_c16956_g1_i1
Valine, leucine and isoleucine degradation	map00280	oxidase	ec:1.2.3.1	41	1	Nfr_c22007_g2_i1
Valine, leucine and isoleucine degradation	map00280	(2-methylpropanoyl)transferase	ec:2.3.1.168	41	1	Nfr_c2585_g2_i1
Valine, leucine and isoleucine degradation	map00280	C-acyltransferase	ec:2.3.1.16	41	4	Nfr_c14140_g1_i1, Nfr_c15113_g1_i1, Nfr_c16240_g1_i1, Nfr_c16240_g2_i1
Valine, leucine and isoleucine degradation	map00280	dehydrogenase (NAD+)	ec:1.2.1.3	41	7	Nfr_c12323_g2_i1, Nfr_c14175_g1_i1, Nfr_c14175_g1_i2, Nfr_c1503_g1_i1, Nfr_c16144_g2_i1, Nfr_c29805_g1_i1, Nfr_c6785_g1_i1
Valine, leucine and isoleucine degradation	map00280	C-acetyltransferase	ec:2.3.1.9	41	2	Nfr_c14140_g1_i1, Nfr_c15113_g1_i1
Valine, leucine and isoleucine degradation	map00280	dehydrogenase	ec:1.1.1.35	41	7	Nfr_c17118_g1_i1, Nfr_c17118_g2_i1, Nfr_c23604_g1_i2, Nfr_c30867_g1_i1, Nfr_c34323_g1_i1, Nfr_c37123_g1_i1, Nfr_c6409_g1_i1
Valine, leucine and isoleucine degradation	map00280	dehydrogenase	ec:1.1.1.31	41	6	Nfr_CL618Contig1, Nfr_c13049_g1_i1, Nfr_c14882_g1_i1, Nfr_c21675_g1_i1, Nfr_c30132_g1_i1, Nfr_c6102_g1_i1
Valine, leucine and isoleucine degradation	map00280	synthase	ec:2.3.3.10	41	2	Nfr_c23138_g1_i1, Nfr_c23138_g2_i1
Valine, leucine and isoleucine degradation	map00280	dehydrogenase	ec:1.8.1.4	41	2	Nfr_c24629_g1_i1, Nfr_c34641_g1_i1
Valine, leucine and isoleucine degradation	map00280	transaminase	ec:2.6.1.42	41	4	Nfr_c26465_g1_i1, Nfr_c28193_g1_i1, Nfr_c33247_g1_i1, Nfr_c74_g1_i1
Valine, leucine and isoleucine degradation	map00280	dehydrogenase (CoA-acylating)	ec:1.2.1.27	41	1	Nfr_c34863_g1_i1
Sphingolipid metabolism	map00600	psychosine hydrolase	ec:3.2.1.45	49	7	Nfr_c14620_g1_i2, Nfr_c22009_g3_i1, Nfr_c22009_g4_i1, Nfr_c22009_g5_i1, Nfr_c31026_g1_i1, Nfr_c8209_g1_i1, Nfr_c8209_g2_i1
Sphingolipid metabolism	map00600	lactase (ambiguous)	ec:3.2.1.23	49	25	Nfr_c12423_g1_i1, Nfr_c12423_g2_i1, Nfr_c13948_g1_i1, Nfr_c148_g1_i1, Nfr_c16132_g1_i1, Nfr_c21214_g1_i1, Nfr_c21214_g2_i1, Nfr_c21214_g3_i1, Nfr_c21578_g1_i2, Nfr_c22870_g3_i1, Nfr_c22870_g3_i2, Nfr_c24432_g2_i1, Nfr_c24432_g3_i1, Nfr_c24432_g4_i1, Nfr_c24432_g5_i1, Nfr_c24432_g6_i2, Nfr_c24711_g8_i1, Nfr_c29051_g1_i1, Nfr_c29842_g1_i1, Nfr_c34188_g1_i1, Nfr_c36367_g1_i1, Nfr_c36580_g1_i1, Nfr_c…
Sphingolipid metabolism	map00600	melibiase	ec:3.2.1.22	49	5	Nfr_CL355Contig1, Nfr_c15479_g1_i1, Nfr_c21716_g1_i3, Nfr_c21716_g2_i1, Nfr_c870_g1_i2
Sphingolipid metabolism	map00600	C-palmitoyltransferase	ec:2.3.1.50	49	5	Nfr_CL387Contig1, Nfr_c19698_g2_i1, Nfr_c24022_g1_i1, Nfr_c24022_g1_i2, Nfr_c26502_g1_i1
Sphingolipid metabolism	map00600	N-acyltransferase	ec:2.3.1.24	49	1	Nfr_c36040_g1_i1
Sphingolipid metabolism	map00600	phosphatase	ec:3.1.3.4	49	3	Nfr_c20224_g1_i1, Nfr_c23356_g1_i1, Nfr_c24134_g1_i2
Sphingolipid metabolism	map00600	aldolase	ec:4.1.2.27	49	1	Nfr_c14950_g1_i1
Sphingolipid metabolism	map00600	kinase	ec:2.7.1.138	49	2	Nfr_c23971_g2_i1, Nfr_c23971_g2_i3
One carbon pool by folate	map00670	ligase	ec:6.3.4.3	32	1	Nfr_c8886_g1_i1
One carbon pool by folate	map00670	S-aminomethyldihydrolipoylprotein:(6S)-tetrahydrofolate aminomethyltransferase (ammonia-forming)	ec:2.1.2.10	32	4	Nfr_CL1760Contig1, Nfr_c18833_g2_i1, Nfr_c20062_g1_i1, Nfr_c20062_g1_i2
One carbon pool by folate	map00670	reductase [NAD(P)H]	ec:1.5.1.20	32	1	Nfr_c25854_g1_i1
One carbon pool by folate	map00670	synthase	ec:2.1.1.45	32	2	Nfr_c24888_g2_i1, Nfr_c24888_g4_i1
One carbon pool by folate	map00670	formyltransferase	ec:2.1.2.9	32	3	Nfr_c150_g1_i1, Nfr_c19392_g1_i2, Nfr_c19392_g1_i3
One carbon pool by folate	map00670	formyltransferase	ec:2.1.2.3	32	1	Nfr_c18113_g1_i1
One carbon pool by folate	map00670	formyltransferase	ec:2.1.2.2	32	1	Nfr_c18349_g1_i1
One carbon pool by folate	map00670	hydroxymethyltransferase	ec:2.1.2.1	32	10	Nfr_c12282_g1_i1, Nfr_c12282_g2_i1, Nfr_c12422_g1_i1, Nfr_c16315_g2_i1, Nfr_c16315_g3_i1, Nfr_c16315_g4_i1, Nfr_c24105_g1_i1, Nfr_c24105_g1_i2, Nfr_c24245_g2_i1, Nfr_c4344_g1_i1
One carbon pool by folate	map00670	cyclo-ligase	ec:6.3.3.2	32	2	Nfr_c19483_g1_i3, Nfr_c19483_g3_i1
One carbon pool by folate	map00670	deformylase	ec:3.5.1.10	32	4	Nfr_c15616_g1_i1, Nfr_c21658_g1_i1, Nfr_c21658_g2_i3, Nfr_c21658_g2_i4
One carbon pool by folate	map00670	dehydrogenase (NADP+)	ec:1.5.1.5	32	3	Nfr_c17462_g2_i1, Nfr_c22805_g1_i1, Nfr_c2672_g1_i1
One carbon pool by folate	map00670	reductase	ec:1.5.1.3	32	2	Nfr_c24888_g2_i1, Nfr_c24888_g4_i1
Tyrosine metabolism	map00350	decarboxylase	ec:4.1.1.68	32	1	Nfr_c19139_g1_i1
Tyrosine metabolism	map00350	beta-diketonase	ec:3.7.1.2	32	1	Nfr_c26260_g1_i1
Tyrosine metabolism	map00350	decarboxylase	ec:4.1.1.25	32	2	Nfr_c30102_g1_i1, Nfr_c9014_g1_i1
Tyrosine metabolism	map00350	oxidase	ec:1.4.3.2	32	3	Nfr_c18439_g1_i1, Nfr_c18439_g2_i1, Nfr_c37675_g1_i1
Tyrosine metabolism	map00350	oxidase	ec:1.4.3.21	32	3	Nfr_c15966_g1_i1, Nfr_c15966_g2_i1, Nfr_c16275_g1_i2
Tyrosine metabolism	map00350	dehydrogenase	ec:1.1.1.1	32	9	Nfr_CL1428Contig1, Nfr_c11175_g2_i1, Nfr_c1813_g1_i1, Nfr_c21934_g2_i1, Nfr_c26435_g1_i1, Nfr_c29195_g1_i1, Nfr_c30429_g1_i1, Nfr_c6880_g1_i1, Nfr_c6880_g2_i1
Tyrosine metabolism	map00350	oxidase	ec:1.2.3.1	32	1	Nfr_c22007_g2_i1
Tyrosine metabolism	map00350	1,2-dioxygenase	ec:1.13.11.5	32	1	Nfr_c1784_g1_i1
Tyrosine metabolism	map00350	dehydrogenase [NAD(P)+]	ec:1.2.1.5	32	2	Nfr_c21272_g2_i1, Nfr_c26413_g1_i1
Tyrosine metabolism	map00350	transaminase	ec:2.6.1.57	32	7	Nfr_c17356_g1_i1, Nfr_c22124_g2_i1, Nfr_c24285_g1_i1, Nfr_c25313_g1_i1, Nfr_c29863_g1_i1, Nfr_c35055_g1_i1, Nfr_c35698_g1_i1
Tyrosine metabolism	map00350	transaminase	ec:2.6.1.9	32	7	Nfr_c17356_g1_i1, Nfr_c24285_g1_i1, Nfr_c25313_g1_i1, Nfr_c29863_g1_i1, Nfr_c34409_g1_i1, Nfr_c35055_g1_i1, Nfr_c35698_g1_i1
Tyrosine metabolism	map00350	transaminase	ec:2.6.1.5	32	6	Nfr_c17356_g1_i1, Nfr_c24285_g1_i1, Nfr_c25313_g1_i1, Nfr_c29863_g1_i1, Nfr_c35055_g1_i1, Nfr_c35698_g1_i1
Tyrosine metabolism	map00350	transaminase	ec:2.6.1.1	32	7	Nfr_c17356_g1_i1, Nfr_c22124_g2_i1, Nfr_c24285_g1_i1, Nfr_c25313_g1_i1, Nfr_c29863_g1_i1, Nfr_c35055_g1_i1, Nfr_c35698_g1_i1
Tyrosine metabolism	map00350	dehydrogenase [NAD(P)+]	ec:1.2.1.16	32	1	Nfr_c9126_g1_i1
Riboflavin metabolism	map00740	reductase	ec:1.1.1.193	41	2	Nfr_c18966_g1_i2, Nfr_c18966_g2_i1
Riboflavin metabolism	map00740	deaminase	ec:3.5.4.26	41	3	Nfr_c18236_g1_i1, Nfr_c18966_g1_i2, Nfr_c18966_g2_i1
Riboflavin metabolism	map00740	cyclohydrolase II	ec:3.5.4.25	41	4	Nfr_c19430_g1_i1, Nfr_c19430_g1_i3, Nfr_c19430_g1_i4, Nfr_c22073_g1_i1
Riboflavin metabolism	map00740	synthase	ec:2.5.1.9	41	1	Nfr_c26511_g1_i1
Riboflavin metabolism	map00740	phosphatase	ec:3.1.3.2	41	27	Nfr_c10374_g1_i1, Nfr_c10374_g2_i1, Nfr_c11775_g1_i1, Nfr_c16013_g1_i1, Nfr_c16013_g2_i1, Nfr_c1731_g1_i1, Nfr_c18198_g1_i1, Nfr_c18591_g1_i1, Nfr_c18591_g1_i2, Nfr_c18756_g1_i1, Nfr_c19425_g3_i1, Nfr_c19425_g4_i1, Nfr_c20564_g1_i1, Nfr_c20564_g2_i1, Nfr_c20564_g3_i2, Nfr_c22658_g1_i1, Nfr_c22658_g2_i2, Nfr_c24784_g1_i1, Nfr_c26254_g1_i1, Nfr_c27162_g1_i1, Nfr_c27654_g1_i1, Nfr_c27851_g1_i1, Nfr_…
Riboflavin metabolism	map00740	diphosphatase	ec:3.6.1.9	41	6	Nfr_c17288_g1_i1, Nfr_c17288_g2_i1, Nfr_c30727_g1_i1, Nfr_c36755_g1_i1, Nfr_c9349_g1_i1, Nfr_c9349_g1_i2
Riboflavin metabolism	map00740	synthase	ec:4.1.99.12	41	4	Nfr_c19430_g1_i1, Nfr_c19430_g1_i3, Nfr_c19430_g1_i4, Nfr_c22073_g1_i1
Riboflavin metabolism	map00740	diphosphatase	ec:3.6.1.18	41	1	Nfr_c36755_g1_i1
T cell receptor signaling pathway	map04660	phosphatase	ec:3.1.3.16	159	154	Nfr_CL1137Contig1, Nfr_CL1216Contig1, Nfr_CL1701Contig1, Nfr_CL636Contig1, Nfr_CL712Contig1, Nfr_c10258_g1_i1, Nfr_c1034_g1_i1, Nfr_c10794_g1_i1, Nfr_c10794_g1_i2, Nfr_c11363_g1_i1, Nfr_c11363_g1_i2, Nfr_c11628_g2_i1, Nfr_c11661_g1_i2, Nfr_c11860_g1_i1, Nfr_c12658_g1_i1, Nfr_c13248_g1_i1, Nfr_c13248_g1_i2, Nfr_c13955_g1_i1, Nfr_c13955_g2_i1, Nfr_c14531_g2_i1, Nfr_c14649_g1_i1, Nfr_c14704_g1_i1, N…
T cell receptor signaling pathway	map04660	protein-tyrosine kinase	ec:2.7.10.2	159	5	Nfr_c20107_g2_i1, Nfr_c21822_g3_i1, Nfr_c23973_g1_i1, Nfr_c24634_g1_i2, Nfr_c31340_g1_i1
Pentose phosphate pathway	map00030	deoxyribokinase	ec:2.7.1.15	84	6	Nfr_CL1401Contig1, Nfr_c11231_g1_i1, Nfr_c19807_g1_i3, Nfr_c31045_g1_i1, Nfr_c31410_g1_i1, Nfr_c32323_g1_i1
Pentose phosphate pathway	map00030	phosphohexokinase	ec:2.7.1.11	84	22	Nfr_c10040_g1_i1, Nfr_c11774_g1_i1, Nfr_c12962_g1_i1, Nfr_c23117_g1_i2, Nfr_c23117_g1_i3, Nfr_c24288_g1_i1, Nfr_c24288_g2_i1, Nfr_c24532_g1_i1, Nfr_c24532_g2_i1, Nfr_c24532_g3_i1, Nfr_c24532_g3_i2, Nfr_c25125_g5_i3, Nfr_c26293_g1_i1, Nfr_c30722_g1_i1, Nfr_c34638_g1_i1, Nfr_c36423_g1_i1, Nfr_c37411_g1_i1, Nfr_c38067_g1_i1, Nfr_c7040_g1_i1, Nfr_c8541_g1_i1, Nfr_c9220_g1_i1, Nfr_c9220_g2_i1
Pentose phosphate pathway	map00030	diphosphokinase	ec:2.7.6.1	84	5	Nfr_CL1641Contig1, Nfr_c11500_g1_i1, Nfr_c25006_g5_i1, Nfr_c26913_g1_i1, Nfr_c7091_g1_i1
Pentose phosphate pathway	map00030	isomerase	ec:5.3.1.9	84	3	Nfr_c15187_g1_i1, Nfr_c15187_g2_i1, Nfr_c29956_g1_i1
Pentose phosphate pathway	map00030	isomerase	ec:5.3.1.6	84	4	Nfr_c22866_g1_i1, Nfr_c22866_g1_i2, Nfr_c34180_g1_i1, Nfr_c36125_g1_i1
Pentose phosphate pathway	map00030	3-epimerase	ec:5.1.3.1	84	1	Nfr_c2590_g1_i1
Pentose phosphate pathway	map00030	phosphogluconolactonase	ec:3.1.1.31	84	4	Nfr_CL1095Contig1, Nfr_c34603_g1_i1, Nfr_c4121_g1_i1, Nfr_c9118_g1_i1
Pentose phosphate pathway	map00030	dihydroxyacetonetransferase	ec:2.2.1.2	84	2	Nfr_c24870_g2_i2, Nfr_c24870_g2_i4
Pentose phosphate pathway	map00030	glycolaldehydetransferase	ec:2.2.1.1	84	4	Nfr_c12531_g1_i1, Nfr_c12531_g2_i1, Nfr_c21239_g1_i1, Nfr_c21239_g2_i1
Pentose phosphate pathway	map00030	hexose diphosphatase	ec:3.1.3.11	84	6	Nfr_c15405_g1_i1, Nfr_c20220_g1_i1, Nfr_c20220_g2_i1, Nfr_c22450_g1_i1, Nfr_c22450_g2_i1, Nfr_c25381_g1_i1
Pentose phosphate pathway	map00030	aldolase	ec:4.1.2.13	84	12	Nfr_c13478_g1_i1, Nfr_c14724_g1_i1, Nfr_c14724_g2_i1, Nfr_c18836_g1_i1, Nfr_c21649_g1_i1, Nfr_c26009_g1_i1, Nfr_c29164_g1_i1, Nfr_c34093_g1_i1, Nfr_c34130_g1_i1, Nfr_c34264_g1_i1, Nfr_c35523_g1_i1, Nfr_c7972_g1_i1
Pentose phosphate pathway	map00030	dehydrogenase (NADP+)	ec:1.1.1.49	84	4	Nfr_c19561_g2_i2, Nfr_c22722_g1_i3, Nfr_c23558_g2_i1, Nfr_c24614_g1_i2
Pentose phosphate pathway	map00030	dehydrogenase (NADP+-dependent, decarboxylating)	ec:1.1.1.44	84	9	Nfr_CL618Contig1, Nfr_c13049_g1_i1, Nfr_c14882_g1_i1, Nfr_c21675_g1_i1, Nfr_c23536_g1_i1, Nfr_c24606_g1_i1, Nfr_c30132_g1_i1, Nfr_c4461_g1_i1, Nfr_c6102_g1_i1
Pentose phosphate pathway	map00030	(alpha-D-glucose-1,6-bisphosphate-dependent)	ec:5.4.2.2	84	2	Nfr_c18155_g1_i1, Nfr_c30562_g1_i1
Ether lipid metabolism	map00565	D	ec:3.1.4.4	17	7	Nfr_c16412_g1_i1, Nfr_c2467_g1_i1, Nfr_c25860_g1_i1, Nfr_c26768_g1_i1, Nfr_c30007_g1_i1, Nfr_c31602_g1_i1, Nfr_c36780_g1_i1
Ether lipid metabolism	map00565	C	ec:3.1.4.3	17	2	Nfr_CL861Contig1, Nfr_c23591_g3_i1
Ether lipid metabolism	map00565	synthase	ec:2.3.1.25	17	2	Nfr_c22769_g2_i1, Nfr_c24453_g1_i2
Ether lipid metabolism	map00565	phosphatase	ec:3.1.3.4	17	3	Nfr_c20224_g1_i1, Nfr_c23356_g1_i1, Nfr_c24134_g1_i2
Ether lipid metabolism	map00565	A2	ec:3.1.1.4	17	3	Nfr_CL844Contig1, Nfr_c14450_g1_i1, Nfr_c31569_g1_i1
Glycerophospholipid metabolism	map00564	phosphodiesterase	ec:3.1.4.46	80	7	Nfr_CL413Contig1, Nfr_c14517_g1_i1, Nfr_c14517_g2_i1, Nfr_c18883_g1_i1, Nfr_c18883_g3_i1, Nfr_c23818_g4_i2, Nfr_c24688_g3_i1
Glycerophospholipid metabolism	map00564	decarboxylase	ec:4.1.1.65	80	2	Nfr_c12058_g1_i1, Nfr_c19206_g1_i1
Glycerophospholipid metabolism	map00564	D	ec:3.1.4.4	80	7	Nfr_c16412_g1_i1, Nfr_c2467_g1_i1, Nfr_c25860_g1_i1, Nfr_c26768_g1_i1, Nfr_c30007_g1_i1, Nfr_c31602_g1_i1, Nfr_c36780_g1_i1
Glycerophospholipid metabolism	map00564	C	ec:3.1.4.3	80	2	Nfr_CL861Contig1, Nfr_c23591_g3_i1
Glycerophospholipid metabolism	map00564	3-phosphatidyltransferase	ec:2.7.8.11	80	1	Nfr_c24083_g2_i2
Glycerophospholipid metabolism	map00564	N-methyltransferase	ec:2.1.1.103	80	3	Nfr_c24429_g1_i1, Nfr_c24429_g2_i1, Nfr_c24429_g3_i2
Glycerophospholipid metabolism	map00564	dehydrogenase (NAD+)	ec:1.1.1.8	80	11	Nfr_c19149_g1_i1, Nfr_c19149_g2_i1, Nfr_c19816_g2_i1, Nfr_c19816_g3_i1, Nfr_c24652_g2_i1, Nfr_c24652_g2_i2, Nfr_c24652_g2_i3, Nfr_c24652_g3_i1, Nfr_c24652_g4_i1, Nfr_c2713_g2_i1, Nfr_c31288_g1_i1
Glycerophospholipid metabolism	map00564	N-methyltransferase	ec:2.1.1.71	80	2	Nfr_c8192_g1_i1, Nfr_c8192_g1_i2
Glycerophospholipid metabolism	map00564	cytidylyltransferase	ec:2.7.7.41	80	6	Nfr_c24704_g1_i1, Nfr_c24704_g1_i2, Nfr_c24704_g1_i3, Nfr_c24704_g2_i1, Nfr_c24704_g3_i1, Nfr_c9457_g1_i1
Glycerophospholipid metabolism	map00564	O-acyltransferase	ec:2.3.1.51	80	5	Nfr_c23581_g1_i2, Nfr_c31569_g1_i1, Nfr_c3357_g1_i1, Nfr_c37852_g1_i1, Nfr_c4738_g1_i1
Glycerophospholipid metabolism	map00564	O-acyltransferase	ec:2.3.1.43	80	1	Nfr_c19582_g2_i1
Glycerophospholipid metabolism	map00564	dehydrogenase [NAD(P)+]	ec:1.1.1.94	80	11	Nfr_c19149_g1_i1, Nfr_c19149_g2_i1, Nfr_c19816_g2_i1, Nfr_c19816_g3_i1, Nfr_c24652_g2_i1, Nfr_c24652_g2_i2, Nfr_c24652_g2_i3, Nfr_c24652_g3_i1, Nfr_c24652_g4_i1, Nfr_c2713_g2_i1, Nfr_c31288_g1_i1
Glycerophospholipid metabolism	map00564	1-O-acyltransferase	ec:2.3.1.15	80	5	Nfr_CL1780Contig1, Nfr_c16770_g1_i1, Nfr_c21455_g1_i1, Nfr_c23218_g2_i1, Nfr_c24250_g6_i1
Glycerophospholipid metabolism	map00564	phosphatase	ec:3.1.3.4	80	3	Nfr_c20224_g1_i1, Nfr_c23356_g1_i1, Nfr_c24134_g1_i2
Glycerophospholipid metabolism	map00564	kinase (ATP)	ec:2.7.1.107	80	17	Nfr_CL1365Contig1, Nfr_c16021_g1_i1, Nfr_c21659_g1_i1, Nfr_c21659_g2_i1, Nfr_c22319_g1_i1, Nfr_c22319_g2_i1, Nfr_c23971_g2_i1, Nfr_c23971_g2_i3, Nfr_c24500_g1_i1, Nfr_c24500_g2_i1, Nfr_c24914_g2_i1, Nfr_c25296_g1_i1, Nfr_c26485_g1_i1, Nfr_c36706_g1_i1, Nfr_c36972_g1_i1, Nfr_c680_g1_i1, Nfr_c7541_g1_i1
Glycerophospholipid metabolism	map00564	3-phosphatidyltransferase	ec:2.7.8.5	80	1	Nfr_c22643_g1_i2
Glycerophospholipid metabolism	map00564	dehydrogenase	ec:1.1.5.3	80	2	Nfr_c21202_g1_i1, Nfr_c21202_g2_i1
Glycerophospholipid metabolism	map00564	kinase	ec:2.7.1.82	80	1	Nfr_c28475_g1_i1
Glycerophospholipid metabolism	map00564	lecithinase B	ec:3.1.1.5	80	2	Nfr_c17023_g1_i1, Nfr_c22867_g1_i2
Glycerophospholipid metabolism	map00564	A2	ec:3.1.1.4	80	3	Nfr_CL844Contig1, Nfr_c14450_g1_i1, Nfr_c31569_g1_i1
Steroid biosynthesis	map00100	synthase	ec:5.4.99.8	13	2	Nfr_c25058_g1_i1, Nfr_c25058_g1_i3
Steroid biosynthesis	map00100	24-C-methyltransferase	ec:2.1.1.41	13	1	Nfr_c26066_g1_i1
Steroid biosynthesis	map00100	monooxygenase	ec:1.14.13.132	13	1	Nfr_c9458_g1_i1
Steroid biosynthesis	map00100	monooxygenase	ec:1.14.13.72	13	3	Nfr_c14476_g1_i1, Nfr_c19904_g1_i2, Nfr_c6401_g1_i1
Steroid biosynthesis	map00100	14alpha-demethylase	ec:1.14.13.70	13	1	Nfr_c23756_g1_i2
Steroid biosynthesis	map00100	synthase	ec:2.5.1.21	13	1	Nfr_c23556_g1_i1
Steroid biosynthesis	map00100	reductase	ec:1.3.1.70	13	2	Nfr_c16220_g1_i1, Nfr_c16220_g1_i2
Steroid biosynthesis	map00100	Delta-isomerase	ec:5.3.3.5	13	1	Nfr_c16511_g2_i2
Steroid biosynthesis	map00100	reductase	ec:1.3.1.21	13	1	Nfr_c29982_g1_i1
Glycosylphosphatidylinositol(GPI)-anchor biosynthesis	map00563	N-acetylglucosaminyltransferase	ec:2.4.1.198	2	2	Nfr_c11135_g2_i1, Nfr_c15230_g1_i2
Inositol phosphate metabolism	map00562	C	ec:3.1.4.3	39	2	Nfr_CL861Contig1, Nfr_c23591_g3_i1
Inositol phosphate metabolism	map00562	phospholipase C	ec:3.1.4.11	39	2	Nfr_c13048_g1_i1, Nfr_c13048_g2_i1
Inositol phosphate metabolism	map00562	3-phosphatidyltransferase	ec:2.7.8.11	39	1	Nfr_c24083_g2_i2
Inositol phosphate metabolism	map00562	isomerase	ec:5.3.1.1	39	4	Nfr_c12934_g1_i1, Nfr_c12934_g2_i1, Nfr_c21211_g1_i1, Nfr_c34142_g1_i1
Inositol phosphate metabolism	map00562	oxygenase	ec:1.13.99.1	39	5	Nfr_c16571_g1_i1, Nfr_c16571_g2_i1, Nfr_c26962_g1_i1, Nfr_c299_g1_i1, Nfr_c8677_g1_i1
Inositol phosphate metabolism	map00562	3-phosphatase	ec:3.1.3.67	39	1	Nfr_c17697_g2_i1
Inositol phosphate metabolism	map00562	1-phosphatase	ec:3.1.3.57	39	1	Nfr_c12628_g1_i1
Inositol phosphate metabolism	map00562	5-phosphatase	ec:3.1.3.36	39	1	Nfr_c20718_g1_i2
Inositol phosphate metabolism	map00562	phosphatase	ec:3.1.3.25	39	3	Nfr_CL1194Contig1, Nfr_c20476_g1_i1, Nfr_c57_g1_i1
Inositol phosphate metabolism	map00562	5/6-kinase	ec:2.7.1.159	39	5	Nfr_CL981Contig1, Nfr_c19737_g1_i1, Nfr_c19737_g2_i2, Nfr_c35870_g1_i1, Nfr_c7961_g1_i1
Inositol phosphate metabolism	map00562	3-kinase	ec:2.7.1.137	39	2	Nfr_c23052_g4_i1, Nfr_c24460_g1_i1
Inositol phosphate metabolism	map00562	1-kinase	ec:2.7.1.134	39	5	Nfr_CL981Contig1, Nfr_c19737_g1_i1, Nfr_c19737_g2_i2, Nfr_c35870_g1_i1, Nfr_c7961_g1_i1
Inositol phosphate metabolism	map00562	3-kinase	ec:2.7.1.127	39	2	Nfr_c21602_g1_i2, Nfr_c8124_g2_i1
Inositol phosphate metabolism	map00562	synthase	ec:5.5.1.4	39	2	Nfr_c6061_g1_i1, Nfr_c7949_g1_i1
Inositol phosphate metabolism	map00562	5-kinase	ec:2.7.1.68	39	7	Nfr_c16217_g1_i1, Nfr_c16217_g3_i1, Nfr_c21665_g1_i1, Nfr_c24515_g3_i1, Nfr_c24515_g4_i1, Nfr_c30339_g1_i1, Nfr_c30587_g1_i1
Inositol phosphate metabolism	map00562	4-kinase	ec:2.7.1.67	39	1	Nfr_c24910_g1_i1
Glycerolipid metabolism	map00561	galactolipid lipase	ec:3.1.1.26	72	2	Nfr_c15715_g1_i1, Nfr_c23471_g3_i1
Glycerolipid metabolism	map00561	lipase	ec:3.1.1.23	72	1	Nfr_c18030_g1_i1
Glycerolipid metabolism	map00561	dehydrogenase (NADP+)	ec:1.1.1.2	72	2	Nfr_c25289_g1_i1, Nfr_c8907_g1_i1
Glycerolipid metabolism	map00561	melibiase	ec:3.2.1.22	72	5	Nfr_CL355Contig1, Nfr_c15479_g1_i1, Nfr_c21716_g1_i3, Nfr_c21716_g2_i1, Nfr_c870_g1_i2
Glycerolipid metabolism	map00561	synthase	ec:3.13.1.1	72	1	Nfr_c29719_g1_i1
Glycerolipid metabolism	map00561	acyltransferase	ec:2.3.1.158	72	2	Nfr_c20160_g2_i1, Nfr_c20160_g3_i1
Glycerolipid metabolism	map00561	O-acyltransferase	ec:2.3.1.51	72	5	Nfr_c23581_g1_i2, Nfr_c31569_g1_i1, Nfr_c3357_g1_i1, Nfr_c37852_g1_i1, Nfr_c4738_g1_i1
Glycerolipid metabolism	map00561	O-acyltransferase	ec:2.3.1.22	72	2	Nfr_c17023_g1_i1, Nfr_c22867_g1_i2
Glycerolipid metabolism	map00561	O-acyltransferase	ec:2.3.1.20	72	4	Nfr_c14516_g1_i1, Nfr_c2549_g1_i1, Nfr_c30208_g1_i1, Nfr_c8906_g1_i1
Glycerolipid metabolism	map00561	1-O-acyltransferase	ec:2.3.1.15	72	5	Nfr_CL1780Contig1, Nfr_c16770_g1_i1, Nfr_c21455_g1_i1, Nfr_c23218_g2_i1, Nfr_c24250_g6_i1
Glycerolipid metabolism	map00561	phosphatase	ec:3.1.3.4	72	3	Nfr_c20224_g1_i1, Nfr_c23356_g1_i1, Nfr_c24134_g1_i2
Glycerolipid metabolism	map00561	synthase	ec:2.4.1.46	72	6	Nfr_c13966_g1_i1, Nfr_c13966_g2_i1, Nfr_c22974_g1_i1, Nfr_c22974_g1_i3, Nfr_c6841_g1_i1, Nfr_c7854_g1_i1
Glycerolipid metabolism	map00561	dehydrogenase (NAD+)	ec:1.2.1.3	72	7	Nfr_c12323_g2_i1, Nfr_c14175_g1_i1, Nfr_c14175_g1_i2, Nfr_c1503_g1_i1, Nfr_c16144_g2_i1, Nfr_c29805_g1_i1, Nfr_c6785_g1_i1
Glycerolipid metabolism	map00561	kinase (ATP)	ec:2.7.1.107	72	17	Nfr_CL1365Contig1, Nfr_c16021_g1_i1, Nfr_c21659_g1_i1, Nfr_c21659_g2_i1, Nfr_c22319_g1_i1, Nfr_c22319_g2_i1, Nfr_c23971_g2_i1, Nfr_c23971_g2_i3, Nfr_c24500_g1_i1, Nfr_c24500_g2_i1, Nfr_c24914_g2_i1, Nfr_c25296_g1_i1, Nfr_c26485_g1_i1, Nfr_c36706_g1_i1, Nfr_c36972_g1_i1, Nfr_c680_g1_i1, Nfr_c7541_g1_i1
Glycerolipid metabolism	map00561	reductase	ec:1.1.1.21	72	1	Nfr_c25289_g1_i1
Glycerolipid metabolism	map00561	synthase	ec:2.4.1.241	72	1	Nfr_c170_g2_i1
Glycerolipid metabolism	map00561	lipase	ec:3.1.1.3	72	6	Nfr_c13256_g1_i1, Nfr_c16111_g2_i1, Nfr_c181_g1_i1, Nfr_c21310_g1_i1, Nfr_c4210_g2_i1, Nfr_c848_g1_i1
Glycerolipid metabolism	map00561	3-kinase	ec:2.7.1.31	72	1	Nfr_c3849_g1_i2
Glycerolipid metabolism	map00561	kinase	ec:2.7.1.30	72	1	Nfr_c15044_g2_i1
Glycerolipid metabolism	map00561	kinase	ec:2.7.1.29	72	1	Nfr_c24463_g1_i2
Biosynthesis of vancomycin group antibiotics	map01055	4,6-dehydratase	ec:4.2.1.46	3	3	Nfr_c19280_g1_i1, Nfr_c19280_g2_i1, Nfr_c28138_g1_i1
Pyrimidine metabolism	map00240	synthase (glutamine hydrolysing)	ec:6.3.4.2	162	2	Nfr_c4446_g1_i1, Nfr_c4446_g2_i1
Pyrimidine metabolism	map00240	decarboxylase	ec:4.1.1.23	162	2	Nfr_c9980_g1_i1, Nfr_c9980_g2_i1
Pyrimidine metabolism	map00240	kinase	ec:2.7.4.9	162	1	Nfr_c23509_g1_i2
Pyrimidine metabolism	map00240	kinase	ec:2.7.4.6	162	5	Nfr_CL1183Contig1, Nfr_c24302_g1_i1, Nfr_c24302_g1_i2, Nfr_c26754_g1_i1, Nfr_c30798_g1_i1
Pyrimidine metabolism	map00240	N-carbamoyl-beta-alanine amidohydrolase	ec:3.5.1.6	162	1	Nfr_c18061_g1_i1
Pyrimidine metabolism	map00240	phosphoribosyltransferase	ec:2.4.2.10	162	2	Nfr_c9980_g1_i1, Nfr_c9980_g2_i1
Pyrimidine metabolism	map00240	synthase (glutamine-hydrolysing)	ec:6.3.5.5	162	1	Nfr_c8225_g1_i1
Pyrimidine metabolism	map00240	synthase	ec:2.1.1.45	162	2	Nfr_c24888_g2_i1, Nfr_c24888_g4_i1
Pyrimidine metabolism	map00240	deaminase	ec:3.5.4.12	162	1	Nfr_c16428_g1_i1
Pyrimidine metabolism	map00240	nucleotidyltransferase	ec:2.7.7.8	162	5	Nfr_c16273_g2_i1, Nfr_c16273_g3_i1, Nfr_c21967_g1_i1, Nfr_c21967_g3_i1, Nfr_c35550_g1_i1
Pyrimidine metabolism	map00240	DNA polymerase	ec:2.7.7.7	162	36	Nfr_CL572Contig1, Nfr_CL846Contig1, Nfr_CL918Contig1, Nfr_c10169_g1_i1, Nfr_c10487_g1_i1, Nfr_c14134_g1_i1, Nfr_c14159_g2_i1, Nfr_c15275_g1_i1, Nfr_c16218_g1_i1, Nfr_c16985_g1_i1, Nfr_c18690_g1_i1, Nfr_c18690_g2_i1, Nfr_c2111_g1_i1, Nfr_c22261_g2_i1, Nfr_c22728_g2_i2, Nfr_c25232_g1_i1, Nfr_c26022_g1_i1, Nfr_c26795_g1_i1, Nfr_c27737_g1_i1, Nfr_c28657_g1_i1, Nfr_c29191_g1_i1, Nfr_c3059_g1_i1, Nfr_c…
Pyrimidine metabolism	map00240	RNA polymerase	ec:2.7.7.6	162	65	Nfr_CL1499Contig1, Nfr_CL1506Contig1, Nfr_CL1643Contig1, Nfr_CL1652Contig1, Nfr_c10165_g1_i1, Nfr_c10413_g1_i2, Nfr_c1215_g1_i1, Nfr_c13317_g1_i1, Nfr_c13317_g2_i1, Nfr_c13387_g1_i2, Nfr_c13932_g2_i1, Nfr_c14363_g1_i1, Nfr_c15086_g1_i1, Nfr_c15086_g1_i2, Nfr_c16271_g1_i1, Nfr_c16271_g2_i1, Nfr_c16271_g3_i1, Nfr_c16717_g1_i1, Nfr_c18177_g1_i1, Nfr_c19059_g2_i1, Nfr_c19417_g2_i2, Nfr_c20153_g1_i1, …
Pyrimidine metabolism	map00240	deaminase	ec:3.5.4.5	162	1	Nfr_c33409_g1_i1
Pyrimidine metabolism	map00240	phosphoribosyltransferase	ec:2.4.2.9	162	1	Nfr_c21954_g1_i1
Pyrimidine metabolism	map00240	reductase	ec:1.17.4.1	162	5	Nfr_CL1541Contig1, Nfr_c16942_g1_i1, Nfr_c20253_g1_i1, Nfr_c20253_g3_i1, Nfr_c20253_g4_i1
Pyrimidine metabolism	map00240	dehydrogenase (quinone)	ec:1.3.5.2	162	1	Nfr_c24153_g1_i2
Pyrimidine metabolism	map00240	nucleosidase	ec:3.2.2.8	162	2	Nfr_c23233_g1_i2, Nfr_c34367_g1_i1
Pyrimidine metabolism	map00240	nucleosidase	ec:3.2.2.3	162	2	Nfr_c23233_g1_i2, Nfr_c34367_g1_i1
Pyrimidine metabolism	map00240	uridine 5'-nucleotidase	ec:3.1.3.5	162	2	Nfr_c19501_g1_i1, Nfr_c19501_g1_i2
Pyrimidine metabolism	map00240	carbamoylaspartic dehydrase	ec:3.5.2.3	162	4	Nfr_c13690_g1_i1, Nfr_c38047_g1_i1, Nfr_c8273_g1_i1, Nfr_c8273_g2_i1
Pyrimidine metabolism	map00240	hydantoinase	ec:3.5.2.2	162	2	Nfr_c23894_g1_i2, Nfr_c3809_g1_i1
Pyrimidine metabolism	map00240	diphosphatase	ec:3.6.1.23	162	1	Nfr_c5143_g1_i1
Pyrimidine metabolism	map00240	diphosphatase	ec:3.6.1.19	162	2	Nfr_c2400_g1_i1, Nfr_c5143_g1_i1
Pyrimidine metabolism	map00240	(asymmetrical)	ec:3.6.1.17	162	2	Nfr_c9349_g1_i1, Nfr_c9349_g1_i2
Pyrimidine metabolism	map00240	kinase	ec:2.7.4.22	162	2	Nfr_c20449_g2_i1, Nfr_c24480_g1_i2
Pyrimidine metabolism	map00240	kinase	ec:2.7.4.14	162	4	Nfr_c24473_g2_i1, Nfr_c24473_g4_i1, Nfr_c24473_g5_i2, Nfr_c8086_g1_i1
Pyrimidine metabolism	map00240	carbamoyltransferase	ec:2.1.3.2	162	3	Nfr_c26103_g1_i1, Nfr_c32465_g1_i1, Nfr_c8684_g1_i1
Pyrimidine metabolism	map00240	reductase	ec:1.8.1.9	162	4	Nfr_c22300_g1_i1, Nfr_c24542_g1_i1, Nfr_c24542_g1_i2, Nfr_c24542_g2_i1
Pyrimidine metabolism	map00240	kinase	ec:2.7.1.48	162	6	Nfr_CL14Contig1, Nfr_c15081_g2_i1, Nfr_c17145_g1_i1, Nfr_c17145_g2_i1, Nfr_c24298_g2_i1, Nfr_c35676_g1_i1
Pyrimidine metabolism	map00240	kinase	ec:2.7.1.21	162	1	Nfr_c13610_g1_i1
Isoquinoline alkaloid biosynthesis	map00950	decarboxylase	ec:4.1.1.25	15	2	Nfr_c30102_g1_i1, Nfr_c9014_g1_i1
Isoquinoline alkaloid biosynthesis	map00950	oxidase	ec:1.4.3.2	15	3	Nfr_c18439_g1_i1, Nfr_c18439_g2_i1, Nfr_c37675_g1_i1
Isoquinoline alkaloid biosynthesis	map00950	oxidase	ec:1.4.3.21	15	3	Nfr_c15966_g1_i1, Nfr_c15966_g2_i1, Nfr_c16275_g1_i2
Isoquinoline alkaloid biosynthesis	map00950	transaminase	ec:2.6.1.57	15	7	Nfr_c17356_g1_i1, Nfr_c22124_g2_i1, Nfr_c24285_g1_i1, Nfr_c25313_g1_i1, Nfr_c29863_g1_i1, Nfr_c35055_g1_i1, Nfr_c35698_g1_i1
Isoquinoline alkaloid biosynthesis	map00950	transaminase	ec:2.6.1.5	15	6	Nfr_c17356_g1_i1, Nfr_c24285_g1_i1, Nfr_c25313_g1_i1, Nfr_c29863_g1_i1, Nfr_c35055_g1_i1, Nfr_c35698_g1_i1
Isoquinoline alkaloid biosynthesis	map00950	transaminase	ec:2.6.1.1	15	7	Nfr_c17356_g1_i1, Nfr_c22124_g2_i1, Nfr_c24285_g1_i1, Nfr_c25313_g1_i1, Nfr_c29863_g1_i1, Nfr_c35055_g1_i1, Nfr_c35698_g1_i1
Biosynthesis of siderophore group nonribosomal peptides	map01053	synthase	ec:5.4.4.2	1	1	Nfr_c23960_g1_i3
Glyoxylate and dicarboxylate metabolism	map00630	carboxylase	ec:4.1.1.39	67	4	Nfr_CL1567Contig1, Nfr_c20274_g1_i1, Nfr_c26681_g1_i1, Nfr_c29711_g1_i1
Glyoxylate and dicarboxylate metabolism	map00630	equilase	ec:1.11.1.6	67	5	Nfr_c100_g1_i1, Nfr_c100_g2_i1, Nfr_c24084_g1_i2, Nfr_c25166_g1_i1, Nfr_c5636_g1_i1
Glyoxylate and dicarboxylate metabolism	map00630	kynurenine formamidase	ec:3.5.1.9	67	2	Nfr_c21853_g1_i1, Nfr_c8863_g1_i1
Glyoxylate and dicarboxylate metabolism	map00630	hydroxymethyltransferase	ec:2.1.2.1	67	10	Nfr_c12282_g1_i1, Nfr_c12282_g2_i1, Nfr_c12422_g1_i1, Nfr_c16315_g2_i1, Nfr_c16315_g3_i1, Nfr_c16315_g4_i1, Nfr_c24105_g1_i1, Nfr_c24105_g1_i2, Nfr_c24245_g2_i1, Nfr_c4344_g1_i1
Glyoxylate and dicarboxylate metabolism	map00630	phosphatase	ec:3.1.3.18	67	1	Nfr_c36295_g1_i1
Glyoxylate and dicarboxylate metabolism	map00630	(Si)-synthase	ec:2.3.3.1	67	2	Nfr_c23316_g1_i1, Nfr_c28500_g1_i1
Glyoxylate and dicarboxylate metabolism	map00630	ligase	ec:6.2.1.8	67	1	Nfr_c25322_g1_i1
Glyoxylate and dicarboxylate metabolism	map00630	ec:3.5.1.49 formamidase	ec:3.5.1.49	67	1	Nfr_c20936_g1_i2
Glyoxylate and dicarboxylate metabolism	map00630	deformylase	ec:3.5.1.10	67	4	Nfr_c15616_g1_i1, Nfr_c21658_g1_i1, Nfr_c21658_g2_i3, Nfr_c21658_g2_i4
Glyoxylate and dicarboxylate metabolism	map00630	reductase (NADP+)	ec:1.1.1.79	67	1	Nfr_c6102_g1_i1
Glyoxylate and dicarboxylate metabolism	map00630	dehydrogenase	ec:1.1.99.14	67	2	Nfr_c21997_g1_i1, Nfr_c21997_g2_i1
Glyoxylate and dicarboxylate metabolism	map00630	dehydrogenase	ec:1.2.1.2	67	1	Nfr_c14707_g1_i1
Glyoxylate and dicarboxylate metabolism	map00630	dehydrogenase	ec:1.1.1.37	67	18	Nfr_CL670Contig1, Nfr_c14778_g1_i1, Nfr_c18169_g1_i1, Nfr_c18169_g2_i1, Nfr_c18169_g2_i2, Nfr_c18169_g2_i3, Nfr_c18169_g3_i1, Nfr_c18178_g1_i1, Nfr_c19005_g1_i1, Nfr_c19005_g2_i1, Nfr_c19333_g1_i1, Nfr_c24226_g2_i1, Nfr_c24226_g2_i2, Nfr_c26234_g1_i1, Nfr_c29809_g1_i1, Nfr_c33234_g1_i1, Nfr_c34912_g1_i1, Nfr_c6827_g1_i1
Glyoxylate and dicarboxylate metabolism	map00630	C-acetyltransferase	ec:2.3.1.9	67	2	Nfr_c14140_g1_i1, Nfr_c15113_g1_i1
Glyoxylate and dicarboxylate metabolism	map00630	dehydrogenase	ec:1.1.1.29	67	1	Nfr_CL476Contig1
Glyoxylate and dicarboxylate metabolism	map00630	ligase	ec:6.3.1.2	67	4	Nfr_CL1285Contig1, Nfr_c19639_g1_i1, Nfr_c21418_g2_i1, Nfr_c38215_g1_i1
Glyoxylate and dicarboxylate metabolism	map00630	3-kinase	ec:2.7.1.31	67	1	Nfr_c3849_g1_i2
Glyoxylate and dicarboxylate metabolism	map00630	hydratase	ec:4.2.1.3	67	1	Nfr_c25081_g1_i2
Glyoxylate and dicarboxylate metabolism	map00630	oxidase	ec:1.1.3.15	67	8	Nfr_c12348_g1_i1, Nfr_c12894_g1_i1, Nfr_c12918_g1_i1, Nfr_c12918_g1_i2, Nfr_c15373_g1_i1, Nfr_c15373_g2_i1, Nfr_c21997_g1_i1, Nfr_c21997_g2_i1
Biosynthesis of ansamycins	map01051	glycolaldehydetransferase	ec:2.2.1.1	4	4	Nfr_c12531_g1_i1, Nfr_c12531_g2_i1, Nfr_c21239_g1_i1, Nfr_c21239_g2_i1
Lysine degradation	map00310	hydratase	ec:4.2.1.17	48	3	Nfr_c23604_g1_i2, Nfr_c34323_g1_i1, Nfr_c6409_g1_i1
Lysine degradation	map00310	N-methyltransferase	ec:2.1.1.43	48	25	Nfr_CL532Contig1, Nfr_c12858_g1_i1, Nfr_c1600_g1_i1, Nfr_c16017_g1_i1, Nfr_c16017_g2_i1, Nfr_c17670_g2_i1, Nfr_c18530_g3_i1, Nfr_c18572_g1_i1, Nfr_c19485_g1_i1, Nfr_c19485_g1_i2, Nfr_c20491_g1_i1, Nfr_c22481_g2_i1, Nfr_c25113_g1_i1, Nfr_c25113_g1_i2, Nfr_c26532_g1_i1, Nfr_c27171_g1_i1, Nfr_c28073_g1_i1, Nfr_c28687_g1_i1, Nfr_c3246_g1_i1, Nfr_c37476_g1_i1, Nfr_c37662_g1_i1, Nfr_c4163_g1_i1, Nfr_c4…
Lysine degradation	map00310	succinyltransferase	ec:2.3.1.61	48	1	Nfr_c20809_g1_i1
Lysine degradation	map00310	dehydrogenase (NAD+)	ec:1.2.1.3	48	7	Nfr_c12323_g2_i1, Nfr_c14175_g1_i1, Nfr_c14175_g1_i2, Nfr_c1503_g1_i1, Nfr_c16144_g2_i1, Nfr_c29805_g1_i1, Nfr_c6785_g1_i1
Lysine degradation	map00310	C-acetyltransferase	ec:2.3.1.9	48	2	Nfr_c14140_g1_i1, Nfr_c15113_g1_i1
Lysine degradation	map00310	dehydrogenase	ec:1.1.1.35	48	7	Nfr_c17118_g1_i1, Nfr_c17118_g2_i1, Nfr_c23604_g1_i2, Nfr_c30867_g1_i1, Nfr_c34323_g1_i1, Nfr_c37123_g1_i1, Nfr_c6409_g1_i1
Lysine degradation	map00310	dehydrogenase (succinyl-transferring)	ec:1.2.4.2	48	6	Nfr_c14128_g1_i1, Nfr_c14128_g2_i1, Nfr_c20545_g1_i1, Nfr_c20545_g2_i1, Nfr_c29812_g1_i1, Nfr_c9544_g1_i1
Lysine degradation	map00310	dehydrogenase	ec:1.2.1.31	48	1	Nfr_c29805_g1_i1
Fatty acid elongation	map00062	hydratase	ec:4.2.1.74	16	1	Nfr_c34323_g1_i1
Fatty acid elongation	map00062	hydratase	ec:4.2.1.17	16	3	Nfr_c23604_g1_i2, Nfr_c34323_g1_i1, Nfr_c6409_g1_i1
Fatty acid elongation	map00062	C-acyltransferase	ec:2.3.1.16	16	4	Nfr_c14140_g1_i1, Nfr_c15113_g1_i1, Nfr_c16240_g1_i1, Nfr_c16240_g2_i1
Fatty acid elongation	map00062	dehydrogenase	ec:1.1.1.35	16	7	Nfr_c17118_g1_i1, Nfr_c17118_g2_i1, Nfr_c23604_g1_i2, Nfr_c30867_g1_i1, Nfr_c34323_g1_i1, Nfr_c37123_g1_i1, Nfr_c6409_g1_i1
Fatty acid elongation	map00062	hydrolase	ec:3.1.2.22	16	1	Nfr_c30393_g1_i1
Fatty acid elongation	map00062	reductase (NADPH)	ec:1.3.1.38	16	4	Nfr_c15865_g1_i1, Nfr_c25783_g1_i1, Nfr_c35381_g1_i1, Nfr_c35393_g1_i1
Tryptophan metabolism	map00380	oxidase	ec:1.4.3.2	38	3	Nfr_c18439_g1_i1, Nfr_c18439_g2_i1, Nfr_c37675_g1_i1
Tryptophan metabolism	map00380	hydratase	ec:4.2.1.17	38	3	Nfr_c23604_g1_i2, Nfr_c34323_g1_i1, Nfr_c6409_g1_i1
Tryptophan metabolism	map00380	equilase	ec:1.11.1.6	38	5	Nfr_c100_g1_i1, Nfr_c100_g2_i1, Nfr_c24084_g1_i2, Nfr_c25166_g1_i1, Nfr_c5636_g1_i1
Tryptophan metabolism	map00380	kynurenine formamidase	ec:3.5.1.9	38	2	Nfr_c21853_g1_i1, Nfr_c8863_g1_i1
Tryptophan metabolism	map00380	acylamidase	ec:3.5.1.4	38	1	Nfr_c27868_g1_i1
Tryptophan metabolism	map00380	oxidase	ec:1.2.3.7	38	1	Nfr_c22007_g2_i1
Tryptophan metabolism	map00380	oxidase	ec:1.2.3.1	38	1	Nfr_c22007_g2_i1
Tryptophan metabolism	map00380	dehydrogenase (NAD+)	ec:1.2.1.3	38	7	Nfr_c12323_g2_i1, Nfr_c14175_g1_i1, Nfr_c14175_g1_i2, Nfr_c1503_g1_i1, Nfr_c16144_g2_i1, Nfr_c29805_g1_i1, Nfr_c6785_g1_i1
Tryptophan metabolism	map00380	C-acetyltransferase	ec:2.3.1.9	38	2	Nfr_c14140_g1_i1, Nfr_c15113_g1_i1
Tryptophan metabolism	map00380	dehydrogenase	ec:1.1.1.35	38	7	Nfr_c17118_g1_i1, Nfr_c17118_g2_i1, Nfr_c23604_g1_i2, Nfr_c30867_g1_i1, Nfr_c34323_g1_i1, Nfr_c37123_g1_i1, Nfr_c6409_g1_i1
Tryptophan metabolism	map00380	dehydrogenase (succinyl-transferring)	ec:1.2.4.2	38	6	Nfr_c14128_g1_i1, Nfr_c14128_g2_i1, Nfr_c20545_g1_i1, Nfr_c20545_g2_i1, Nfr_c29812_g1_i1, Nfr_c9544_g1_i1
Tryptophan metabolism	map00380	acetonitrilase	ec:3.5.5.1	38	1	Nfr_c15549_g1_i2
Tryptophan metabolism	map00380	monooxygenase	ec:1.14.14.1	38	3	Nfr_c17146_g2_i1, Nfr_c23076_g2_i2, Nfr_c23076_g2_i3
Fatty acid biosynthesis	map00061	reductase (NADH)	ec:1.3.1.9	22	1	Nfr_c23480_g1_i1
Fatty acid biosynthesis	map00061	carboxylase	ec:6.4.1.2	22	2	Nfr_c19817_g2_i1, Nfr_c19817_g3_i1
Fatty acid biosynthesis	map00061	reductase	ec:1.1.1.100	22	3	Nfr_c24600_g10_i1, Nfr_c24600_g1_i1, Nfr_c24600_g4_i1
Fatty acid biosynthesis	map00061	synthase	ec:2.3.1.86	22	2	Nfr_c1649_g1_i1, Nfr_c27193_g1_i1
Fatty acid biosynthesis	map00061	synthase	ec:2.3.1.85	22	10	Nfr_c15865_g1_i1, Nfr_c23480_g1_i1, Nfr_c24003_g1_i2, Nfr_c24600_g10_i1, Nfr_c24600_g1_i1, Nfr_c24600_g4_i1, Nfr_c26138_g1_i1, Nfr_c30155_g1_i1, Nfr_c32269_g1_i1, Nfr_c35393_g1_i1
Fatty acid biosynthesis	map00061	ligase	ec:6.2.1.3	22	4	Nfr_c15167_g1_i1, Nfr_c22459_g1_i1, Nfr_c24790_g1_i1, Nfr_c8321_g1_i1
Fatty acid biosynthesis	map00061	synthase I	ec:2.3.1.41	22	3	Nfr_c24003_g1_i2, Nfr_c30155_g1_i1, Nfr_c32269_g1_i1
Fatty acid biosynthesis	map00061	S-malonyltransferase	ec:2.3.1.39	22	1	Nfr_c26138_g1_i1
Fatty acid biosynthesis	map00061	desaturase	ec:1.14.19.2	22	4	Nfr_c17802_g2_i1, Nfr_c24902_g1_i1, Nfr_c24902_g2_i1, Nfr_c27921_g1_i1
Pantothenate and CoA biosynthesis	map00770	hydroxymethyltransferase	ec:2.1.2.11	33	1	Nfr_c9225_g1_i1
Pantothenate and CoA biosynthesis	map00770	decarboxylase	ec:4.1.1.36	33	1	Nfr_c21995_g1_i2
Pantothenate and CoA biosynthesis	map00770	ligase	ec:6.3.2.5	33	2	Nfr_c24327_g2_i1, Nfr_c24327_g2_i2
Pantothenate and CoA biosynthesis	map00770	ligase (AMP-forming)	ec:6.3.2.1	33	1	Nfr_c28517_g1_i1
Pantothenate and CoA biosynthesis	map00770	N-carbamoyl-beta-alanine amidohydrolase	ec:3.5.1.6	33	1	Nfr_c18061_g1_i1
Pantothenate and CoA biosynthesis	map00770	synthase	ec:2.2.1.6	33	2	Nfr_c34480_g1_i1, Nfr_c36050_g1_i1
Pantothenate and CoA biosynthesis	map00770	adenylyltransferase	ec:2.7.7.3	33	2	Nfr_c17972_g1_i2, Nfr_c5229_g1_i1
Pantothenate and CoA biosynthesis	map00770	reductoisomerase	ec:1.1.1.86	33	1	Nfr_c24801_g1_i1
Pantothenate and CoA biosynthesis	map00770	diphosphatase	ec:3.6.1.9	33	6	Nfr_c17288_g1_i1, Nfr_c17288_g2_i1, Nfr_c30727_g1_i1, Nfr_c36755_g1_i1, Nfr_c9349_g1_i1, Nfr_c9349_g1_i2
Pantothenate and CoA biosynthesis	map00770	hydantoinase	ec:3.5.2.2	33	2	Nfr_c23894_g1_i2, Nfr_c3809_g1_i1
Pantothenate and CoA biosynthesis	map00770	synthase	ec:2.7.8.7	33	2	Nfr_c10164_g1_i1, Nfr_c33593_g1_i1
Pantothenate and CoA biosynthesis	map00770	transaminase	ec:2.6.1.42	33	4	Nfr_c26465_g1_i1, Nfr_c28193_g1_i1, Nfr_c33247_g1_i1, Nfr_c74_g1_i1
Pantothenate and CoA biosynthesis	map00770	kinase	ec:2.7.1.33	33	4	Nfr_c11567_g1_i1, Nfr_c11567_g1_i2, Nfr_c23135_g1_i1, Nfr_c26875_g1_i1
Pantothenate and CoA biosynthesis	map00770	dehydratase	ec:4.2.1.9	33	2	Nfr_c11290_g1_i1, Nfr_c35280_g1_i1
Pantothenate and CoA biosynthesis	map00770	kinase	ec:2.7.1.24	33	2	Nfr_c30482_g1_i1, Nfr_c7941_g1_i1
Selenocompound metabolism	map00450	lyase	ec:4.4.1.16	23	1	Nfr_c14609_g1_i1
Selenocompound metabolism	map00450	gamma-lyase	ec:4.4.1.11	23	2	Nfr_CL1803Contig1, Nfr_c18158_g1_i1
Selenocompound metabolism	map00450	adenylyltransferase	ec:2.7.7.4	23	4	Nfr_c15848_g3_i1, Nfr_c21583_g1_i1, Nfr_c22905_g1_i1, Nfr_c24522_g1_i1
Selenocompound metabolism	map00450	S-methyltransferase	ec:2.1.1.14	23	5	Nfr_c10423_g1_i1, Nfr_c10423_g2_i1, Nfr_c17455_g1_i1, Nfr_c24642_g2_i1, Nfr_c33902_g1_i1
Selenocompound metabolism	map00450	S-methyltransferase	ec:2.1.1.12	23	3	Nfr_c11022_g1_i1, Nfr_c11695_g1_i1, Nfr_c25634_g1_i1
Selenocompound metabolism	map00450	beta-lyase	ec:4.4.1.8	23	1	Nfr_CL1458Contig1
Selenocompound metabolism	map00450	gamma-lyase	ec:4.4.1.1	23	1	Nfr_CL1458Contig1
Selenocompound metabolism	map00450	ligase	ec:6.1.1.10	23	3	Nfr_c13395_g1_i1, Nfr_c25040_g1_i1, Nfr_c25040_g1_i2
Selenocompound metabolism	map00450	reductase	ec:1.8.1.9	23	4	Nfr_c22300_g1_i1, Nfr_c24542_g1_i1, Nfr_c24542_g1_i2, Nfr_c24542_g2_i1
Butirosin and neomycin biosynthesis	map00524	hexokinase type IV glucokinase	ec:2.7.1.1	4	4	Nfr_CL851Contig1, Nfr_c11231_g1_i1, Nfr_c21829_g2_i2, Nfr_c23488_g3_i1
Polyketide sugar unit biosynthesis	map00523	3,5-epimerase	ec:5.1.3.13	5	1	Nfr_c30420_g1_i1
Polyketide sugar unit biosynthesis	map00523	4,6-dehydratase	ec:4.2.1.46	5	3	Nfr_c19280_g1_i1, Nfr_c19280_g2_i1, Nfr_c28138_g1_i1
Polyketide sugar unit biosynthesis	map00523	reductase	ec:1.1.1.133	5	5	Nfr_c14872_g1_i1, Nfr_c19280_g1_i1, Nfr_c19280_g2_i1, Nfr_c28138_g1_i1, Nfr_c30420_g1_i1
Ubiquinone and other terpenoid-quinone biosynthesis	map00130	methyltransferase	ec:2.1.1.114	22	1	Nfr_c19708_g1_i1
Ubiquinone and other terpenoid-quinone biosynthesis	map00130	synthase	ec:4.1.3.36	22	2	Nfr_c12917_g1_i1, Nfr_c12917_g1_i2
Ubiquinone and other terpenoid-quinone biosynthesis	map00130	O-methyltransferase	ec:2.1.1.95	22	1	Nfr_c14639_g1_i1
Ubiquinone and other terpenoid-quinone biosynthesis	map00130	3-O-methyltransferase	ec:2.1.1.64	22	1	Nfr_c19708_g1_i1
Ubiquinone and other terpenoid-quinone biosynthesis	map00130	synthase	ec:4.2.99.20	22	1	Nfr_c10605_g1_i1
Ubiquinone and other terpenoid-quinone biosynthesis	map00130	synthase	ec:2.2.1.9	22	4	Nfr_c10605_g1_i1, Nfr_c10605_g2_i1, Nfr_c11283_g2_i1, Nfr_c1862_g1_i1
Ubiquinone and other terpenoid-quinone biosynthesis	map00130	dehydrogenase (quinone)	ec:1.6.5.2	22	1	Nfr_c19978_g3_i1
Ubiquinone and other terpenoid-quinone biosynthesis	map00130	synthase	ec:5.4.4.2	22	1	Nfr_c23960_g1_i3
Ubiquinone and other terpenoid-quinone biosynthesis	map00130	ligase	ec:6.2.1.26	22	1	Nfr_c19845_g3_i1
Ubiquinone and other terpenoid-quinone biosynthesis	map00130	transaminase	ec:2.6.1.5	22	6	Nfr_c17356_g1_i1, Nfr_c24285_g1_i1, Nfr_c25313_g1_i1, Nfr_c29863_g1_i1, Nfr_c35055_g1_i1, Nfr_c35698_g1_i1
Ubiquinone and other terpenoid-quinone biosynthesis	map00130	4-monooxygenase	ec:1.14.13.11	22	2	Nfr_c14683_g1_i1, Nfr_c24699_g1_i1
Ubiquinone and other terpenoid-quinone biosynthesis	map00130	ligase	ec:6.2.1.12	22	3	Nfr_c14622_g1_i2, Nfr_c16222_g1_i1, Nfr_c34468_g1_i1
Streptomycin biosynthesis	map00521	3,5-epimerase	ec:5.1.3.13	16	1	Nfr_c30420_g1_i1
Streptomycin biosynthesis	map00521	4,6-dehydratase	ec:4.2.1.46	16	3	Nfr_c19280_g1_i1, Nfr_c19280_g2_i1, Nfr_c28138_g1_i1
Streptomycin biosynthesis	map00521	hexokinase type IV glucokinase	ec:2.7.1.1	16	4	Nfr_CL851Contig1, Nfr_c11231_g1_i1, Nfr_c21829_g2_i2, Nfr_c23488_g3_i1
Streptomycin biosynthesis	map00521	reductase	ec:1.1.1.133	16	5	Nfr_c14872_g1_i1, Nfr_c19280_g1_i1, Nfr_c19280_g2_i1, Nfr_c28138_g1_i1, Nfr_c30420_g1_i1
Streptomycin biosynthesis	map00521	phosphatase	ec:3.1.3.25	16	3	Nfr_CL1194Contig1, Nfr_c20476_g1_i1, Nfr_c57_g1_i1
Streptomycin biosynthesis	map00521	synthase	ec:5.5.1.4	16	2	Nfr_c6061_g1_i1, Nfr_c7949_g1_i1
Streptomycin biosynthesis	map00521	(alpha-D-glucose-1,6-bisphosphate-dependent)	ec:5.4.2.2	16	2	Nfr_c18155_g1_i1, Nfr_c30562_g1_i1
Steroid degradation	map00984	dehydrogenase	ec:1.1.1.145	7	6	Nfr_CL806Contig1, Nfr_c10946_g1_i1, Nfr_c12322_g1_i1, Nfr_c15621_g1_i1, Nfr_c15621_g2_i1, Nfr_c7160_g2_i1
Steroid degradation	map00984	4-dehydrogenase (acceptor)	ec:1.3.99.5	7	1	Nfr_c25783_g1_i1
alpha-Linolenic acid metabolism	map00592	dehydratase	ec:4.2.1.92	39	1	Nfr_c19463_g1_i1
alpha-Linolenic acid metabolism	map00592	hydratase	ec:4.2.1.17	39	3	Nfr_c23604_g1_i2, Nfr_c34323_g1_i1, Nfr_c6409_g1_i1
alpha-Linolenic acid metabolism	map00592	dehydrogenase	ec:1.1.1.1	39	9	Nfr_CL1428Contig1, Nfr_c11175_g2_i1, Nfr_c1813_g1_i1, Nfr_c21934_g2_i1, Nfr_c26435_g1_i1, Nfr_c29195_g1_i1, Nfr_c30429_g1_i1, Nfr_c6880_g1_i1, Nfr_c6880_g2_i1
alpha-Linolenic acid metabolism	map00592	C-acyltransferase	ec:2.3.1.16	39	4	Nfr_c14140_g1_i1, Nfr_c15113_g1_i1, Nfr_c16240_g1_i1, Nfr_c16240_g2_i1
alpha-Linolenic acid metabolism	map00592	13S-lipoxygenase	ec:1.13.11.12	39	12	Nfr_CL906Contig1, Nfr_c20010_g1_i1, Nfr_c20010_g2_i1, Nfr_c20010_g3_i1, Nfr_c22359_g2_i1, Nfr_c22359_g3_i1, Nfr_c22359_g4_i1, Nfr_c23736_g1_i1, Nfr_c23736_g2_i1, Nfr_c24027_g1_i1, Nfr_c24027_g2_i1, Nfr_c4398_g1_i1
alpha-Linolenic acid metabolism	map00592	oxidase	ec:1.3.3.6	39	5	Nfr_c13745_g1_i1, Nfr_c23710_g2_i1, Nfr_c8053_g1_i1, Nfr_c9816_g1_i1, Nfr_c9816_g2_i1
alpha-Linolenic acid metabolism	map00592	A2	ec:3.1.1.4	39	3	Nfr_CL844Contig1, Nfr_c14450_g1_i1, Nfr_c31569_g1_i1
alpha-Linolenic acid metabolism	map00592	reductase	ec:1.3.1.42	39	2	Nfr_c28306_g1_i1, Nfr_c34216_g1_i1
Amino sugar and nucleotide sugar metabolism	map00520	decarboxylase	ec:4.1.1.35	77	1	Nfr_c20893_g1_i3
Amino sugar and nucleotide sugar metabolism	map00520	3,5-epimerase	ec:5.1.3.18	77	3	Nfr_c23398_g1_i1, Nfr_c23398_g2_i1, Nfr_c23398_g2_i2
Amino sugar and nucleotide sugar metabolism	map00520	4,6-dehydratase	ec:4.2.1.47	77	1	Nfr_c18029_g1_i1
Amino sugar and nucleotide sugar metabolism	map00520	isomerase	ec:5.3.1.9	77	3	Nfr_c15187_g1_i1, Nfr_c15187_g2_i1, Nfr_c29956_g1_i1
Amino sugar and nucleotide sugar metabolism	map00520	isomerase	ec:5.3.1.8	77	1	Nfr_c17623_g1_i1
Amino sugar and nucleotide sugar metabolism	map00520	galactokinase (phosphorylating)	ec:2.7.1.6	77	1	Nfr_c30758_g1_i1
Amino sugar and nucleotide sugar metabolism	map00520	fructokinase (phosphorylating)	ec:2.7.1.4	77	1	Nfr_c11231_g1_i1
Amino sugar and nucleotide sugar metabolism	map00520	hexokinase type IV glucokinase	ec:2.7.1.1	77	4	Nfr_CL851Contig1, Nfr_c11231_g1_i1, Nfr_c21829_g2_i2, Nfr_c23488_g3_i1
Amino sugar and nucleotide sugar metabolism	map00520	4-epimerase	ec:5.1.3.6	77	2	Nfr_c24866_g6_i2, Nfr_c34009_g1_i1
Amino sugar and nucleotide sugar metabolism	map00520	4-epimerase	ec:5.1.3.5	77	1	Nfr_c23425_g1_i2
Amino sugar and nucleotide sugar metabolism	map00520	4-epimerase	ec:5.1.3.2	77	7	Nfr_c13914_g1_i1, Nfr_c13914_g2_i1, Nfr_c20995_g2_i1, Nfr_c21078_g1_i2, Nfr_c23110_g2_i1, Nfr_c23425_g1_i2, Nfr_c29981_g1_i1
Amino sugar and nucleotide sugar metabolism	map00520	end alpha-L-arabinofuranosidase	ec:3.2.1.55	77	2	Nfr_c21135_g2_i1, Nfr_c24881_g1_i1
Amino sugar and nucleotide sugar metabolism	map00520	hexosaminidase	ec:3.2.1.52	77	2	Nfr_c11155_g1_i1, Nfr_c12138_g1_i1
Amino sugar and nucleotide sugar metabolism	map00520	1,4-beta-xylosidase	ec:3.2.1.37	77	1	Nfr_c20394_g2_i1
Amino sugar and nucleotide sugar metabolism	map00520	chitodextrinase	ec:3.2.1.14	77	8	Nfr_c17582_g1_i1, Nfr_c19668_g1_i1, Nfr_c20710_g1_i1, Nfr_c20710_g2_i1, Nfr_c20710_g3_i1, Nfr_c25974_g1_i1, Nfr_c32027_g1_i1, Nfr_c9811_g1_i1
Amino sugar and nucleotide sugar metabolism	map00520	uridylyltransferase	ec:2.7.7.9	77	1	Nfr_c25367_g1_i1
Amino sugar and nucleotide sugar metabolism	map00520	uridylyltransferase	ec:2.7.7.64	77	1	Nfr_c25367_g1_i1
Amino sugar and nucleotide sugar metabolism	map00520	synthase	ec:3.13.1.1	77	1	Nfr_c29719_g1_i1
Amino sugar and nucleotide sugar metabolism	map00520	reductase	ec:1.6.2.2	77	8	Nfr_c13182_g1_i1, Nfr_c16242_g1_i1, Nfr_c16242_g1_i2, Nfr_c21317_g1_i1, Nfr_c21317_g1_i2, Nfr_c21317_g2_i1, Nfr_c21317_g3_i1, Nfr_c21317_g3_i2
Amino sugar and nucleotide sugar metabolism	map00520	guanylyltransferase	ec:2.7.7.30	77	2	Nfr_c16604_g2_i1, Nfr_c16604_g3_i1
Amino sugar and nucleotide sugar metabolism	map00520	adenylyltransferase	ec:2.7.7.27	77	5	Nfr_c12705_g1_i2, Nfr_c23487_g1_i1, Nfr_c29626_g1_i1, Nfr_c30906_g1_i1, Nfr_c35000_g1_i1
Amino sugar and nucleotide sugar metabolism	map00520	guanylyltransferase (GDP)	ec:2.7.7.22	77	1	Nfr_c18354_g2_i1
Amino sugar and nucleotide sugar metabolism	map00520	guanylyltransferase	ec:2.7.7.13	77	1	Nfr_c17463_g1_i1
Amino sugar and nucleotide sugar metabolism	map00520	4-alpha-galacturonosyltransferase	ec:2.4.1.43	77	7	Nfr_c11596_g1_i1, Nfr_c13500_g1_i1, Nfr_c19446_g2_i2, Nfr_c20104_g2_i1, Nfr_c24073_g2_i2, Nfr_c28164_g1_i1, Nfr_c3821_g1_i1
Amino sugar and nucleotide sugar metabolism	map00520	synthase	ec:1.1.1.271	77	1	Nfr_c24497_g1_i2
Amino sugar and nucleotide sugar metabolism	map00520	6-dehydrogenase	ec:1.1.1.22	77	4	Nfr_c24563_g1_i1, Nfr_c24563_g1_i2, Nfr_c24563_g2_i1, Nfr_c24563_g3_i1
Amino sugar and nucleotide sugar metabolism	map00520	mannose phosphomutase	ec:5.4.2.8	77	1	Nfr_c18133_g1_i1
Amino sugar and nucleotide sugar metabolism	map00520	mutase	ec:5.4.2.3	77	2	Nfr_c19795_g1_i1, Nfr_c19795_g2_i1
Amino sugar and nucleotide sugar metabolism	map00520	(alpha-D-glucose-1,6-bisphosphate-dependent)	ec:5.4.2.2	77	2	Nfr_c18155_g1_i1, Nfr_c30562_g1_i1
Amino sugar and nucleotide sugar metabolism	map00520	transaminase (isomerizing)	ec:2.6.1.16	77	2	Nfr_c196_g1_i1, Nfr_c196_g2_i1
Amino sugar and nucleotide sugar metabolism	map00520	fucokinase (phosphorylating)	ec:2.7.1.52	77	3	Nfr_c16604_g1_i1, Nfr_c16604_g2_i1, Nfr_c16604_g3_i1
Amino sugar and nucleotide sugar metabolism	map00520	L-arabinokinase (phosphorylating)	ec:2.7.1.46	77	2	Nfr_c11116_g1_i1, Nfr_c8934_g1_i1
Drug metabolism - other enzymes	map00983	N-carbamoyl-beta-alanine amidohydrolase	ec:3.5.1.6	87	1	Nfr_c18061_g1_i1
Drug metabolism - other enzymes	map00983	phosphoribosyltransferase	ec:2.4.2.10	87	2	Nfr_c9980_g1_i1, Nfr_c9980_g2_i1
Drug metabolism - other enzymes	map00983	synthase (glutamine-hydrolysing)	ec:6.3.5.2	87	2	Nfr_c24437_g1_i2, Nfr_c37055_g1_i1
Drug metabolism - other enzymes	map00983	deaminase	ec:3.5.4.5	87	1	Nfr_c33409_g1_i1
Drug metabolism - other enzymes	map00983	phosphoribosyltransferase	ec:2.4.2.8	87	1	Nfr_c25482_g1_i1
Drug metabolism - other enzymes	map00983	hydantoinase	ec:3.5.2.2	87	2	Nfr_c23894_g1_i2, Nfr_c3809_g1_i1
Drug metabolism - other enzymes	map00983	diphosphatase	ec:3.6.1.19	87	2	Nfr_c2400_g1_i1, Nfr_c5143_g1_i1
Drug metabolism - other enzymes	map00983	1-naphthol glucuronyltransferase	ec:2.4.1.17	87	8	Nfr_CL1546Contig1, Nfr_c13592_g1_i1, Nfr_c18632_g1_i1, Nfr_c21168_g1_i1, Nfr_c22263_g2_i1, Nfr_c23164_g1_i1, Nfr_c24088_g2_i1, Nfr_c36612_g1_i1
Drug metabolism - other enzymes	map00983	dehydrogenase	ec:1.1.1.205	87	3	Nfr_c24509_g1_i1, Nfr_c24509_g3_i2, Nfr_c24509_g3_i4
Drug metabolism - other enzymes	map00983	ali-esterase	ec:3.1.1.1	87	58	Nfr_CL1095Contig1, Nfr_CL1345Contig1, Nfr_CL1881Contig1, Nfr_CL844Contig1, Nfr_c10605_g2_i1, Nfr_c12258_g2_i1, Nfr_c12498_g1_i1, Nfr_c13198_g1_i1, Nfr_c13256_g1_i1, Nfr_c13853_g1_i1, Nfr_c13853_g3_i1, Nfr_c14388_g1_i1, Nfr_c14450_g1_i1, Nfr_c15163_g1_i1, Nfr_c15278_g2_i1, Nfr_c15715_g1_i1, Nfr_c16111_g2_i1, Nfr_c1620_g1_i1, Nfr_c16365_g1_i1, Nfr_c16365_g2_i1, Nfr_c16627_g2_i1, Nfr_c17023_g1_i1, N…
Drug metabolism - other enzymes	map00983	kinase	ec:2.7.1.48	87	6	Nfr_CL14Contig1, Nfr_c15081_g2_i1, Nfr_c17145_g1_i1, Nfr_c17145_g2_i1, Nfr_c24298_g2_i1, Nfr_c35676_g1_i1
Drug metabolism - other enzymes	map00983	kinase	ec:2.7.1.21	87	1	Nfr_c13610_g1_i1
Linoleic acid metabolism	map00591	13S-lipoxygenase	ec:1.13.11.12	18	12	Nfr_CL906Contig1, Nfr_c20010_g1_i1, Nfr_c20010_g2_i1, Nfr_c20010_g3_i1, Nfr_c22359_g2_i1, Nfr_c22359_g3_i1, Nfr_c22359_g4_i1, Nfr_c23736_g1_i1, Nfr_c23736_g2_i1, Nfr_c24027_g1_i1, Nfr_c24027_g2_i1, Nfr_c4398_g1_i1
Linoleic acid metabolism	map00591	monooxygenase	ec:1.14.14.1	18	3	Nfr_c17146_g2_i1, Nfr_c23076_g2_i2, Nfr_c23076_g2_i3
Linoleic acid metabolism	map00591	A2	ec:3.1.1.4	18	3	Nfr_CL844Contig1, Nfr_c14450_g1_i1, Nfr_c31569_g1_i1
Drug metabolism - cytochrome P450	map00982	dehydrogenase	ec:1.1.1.1	35	9	Nfr_CL1428Contig1, Nfr_c11175_g2_i1, Nfr_c1813_g1_i1, Nfr_c21934_g2_i1, Nfr_c26435_g1_i1, Nfr_c29195_g1_i1, Nfr_c30429_g1_i1, Nfr_c6880_g1_i1, Nfr_c6880_g2_i1
Drug metabolism - cytochrome P450	map00982	oxidase	ec:1.2.3.1	35	1	Nfr_c22007_g2_i1
Drug metabolism - cytochrome P450	map00982	monooxygenase	ec:1.14.13.8	35	6	Nfr_c16395_g2_i1, Nfr_c17042_g1_i1, Nfr_c18332_g1_i1, Nfr_c27621_g1_i1, Nfr_c29808_g1_i1, Nfr_c37671_g1_i1
Drug metabolism - cytochrome P450	map00982	dehydrogenase [NAD(P)+]	ec:1.2.1.5	35	2	Nfr_c21272_g2_i1, Nfr_c26413_g1_i1
Drug metabolism - cytochrome P450	map00982	1-naphthol glucuronyltransferase	ec:2.4.1.17	35	8	Nfr_CL1546Contig1, Nfr_c13592_g1_i1, Nfr_c18632_g1_i1, Nfr_c21168_g1_i1, Nfr_c22263_g2_i1, Nfr_c23164_g1_i1, Nfr_c24088_g2_i1, Nfr_c36612_g1_i1
Drug metabolism - cytochrome P450	map00982	transferase	ec:2.5.1.18	35	6	Nfr_c10272_g1_i1, Nfr_c11426_g1_i1, Nfr_c21751_g1_i1, Nfr_c22809_g2_i1, Nfr_c25671_g1_i1, Nfr_c26075_g1_i1
Drug metabolism - cytochrome P450	map00982	monooxygenase	ec:1.14.14.1	35	3	Nfr_c17146_g2_i1, Nfr_c23076_g2_i2, Nfr_c23076_g2_i3
Arachidonic acid metabolism	map00590	peroxidase	ec:1.11.1.9	13	6	Nfr_c20350_g1_i1, Nfr_c2395_g1_i1, Nfr_c2395_g2_i1, Nfr_c26314_g1_i1, Nfr_c31521_g1_i1, Nfr_c35461_g1_i1
Arachidonic acid metabolism	map00590	9-reductase	ec:1.1.1.189	13	1	Nfr_c20168_g1_i1
Arachidonic acid metabolism	map00590	monooxygenase	ec:1.14.14.1	13	3	Nfr_c17146_g2_i1, Nfr_c23076_g2_i2, Nfr_c23076_g2_i3
Arachidonic acid metabolism	map00590	A2	ec:3.1.1.4	13	3	Nfr_CL844Contig1, Nfr_c14450_g1_i1, Nfr_c31569_g1_i1
Nitrogen metabolism	map00910	synthase (NADH)	ec:1.4.1.14	18	2	Nfr_c19800_g1_i1, Nfr_c19800_g2_i2
Nitrogen metabolism	map00910	monooxygenase	ec:1.13.12.16	18	1	Nfr_c11284_g1_i1
Nitrogen metabolism	map00910	dehydrogenase [NAD(P)+]	ec:1.4.1.3	18	2	Nfr_c14959_g1_i1, Nfr_c14959_g2_i1
Nitrogen metabolism	map00910	dehydrogenase	ec:1.4.1.2	18	1	Nfr_c4632_g1_i1
Nitrogen metabolism	map00910	ec:3.5.1.49 formamidase	ec:3.5.1.49	18	1	Nfr_c20936_g1_i2
Nitrogen metabolism	map00910	acetonitrilase	ec:3.5.5.1	18	1	Nfr_c15549_g1_i2
Nitrogen metabolism	map00910	ligase	ec:6.3.1.2	18	4	Nfr_CL1285Contig1, Nfr_c19639_g1_i1, Nfr_c21418_g2_i1, Nfr_c38215_g1_i1
Nitrogen metabolism	map00910	dehydratase	ec:4.2.1.1	18	6	Nfr_CL528Contig1, Nfr_c13146_g1_i1, Nfr_c13873_g1_i1, Nfr_c13873_g2_i1, Nfr_c14447_g3_i1, Nfr_c18445_g1_i1
Insect hormone biosynthesis	map00981	dehydrogenase (NADP+)	ec:1.1.1.216	3	2	Nfr_c11445_g1_i1, Nfr_c11445_g1_i2
Insect hormone biosynthesis	map00981	reductase	ec:1.3.1.21	3	1	Nfr_c29982_g1_i1
Cysteine and methionine metabolism	map00270	decarboxylase	ec:4.1.1.50	91	3	Nfr_c15650_g1_i1, Nfr_c17469_g1_i1, Nfr_c23562_g1_i2
Cysteine and methionine metabolism	map00270	isomerase	ec:5.3.1.23	91	1	Nfr_c4882_g2_i1
Cysteine and methionine metabolism	map00270	oxidase	ec:1.4.3.2	91	3	Nfr_c18439_g1_i1, Nfr_c18439_g2_i1, Nfr_c37675_g1_i1
Cysteine and methionine metabolism	map00270	1-phosphate dehydratase	ec:4.2.1.109	91	1	Nfr_c12623_g1_i1
Cysteine and methionine metabolism	map00270	ammonia-lyase	ec:4.3.1.17	91	2	Nfr_c17088_g1_i1, Nfr_c17088_g2_i1
Cysteine and methionine metabolism	map00270	dehydrogenase	ec:1.1.1.3	91	2	Nfr_c21293_g2_i1, Nfr_c9072_g1_i1
Cysteine and methionine metabolism	map00270	synthase	ec:3.1.3.77	91	1	Nfr_c12623_g1_i1
Cysteine and methionine metabolism	map00270	desulfhydrase	ec:4.4.1.15	91	1	Nfr_CL1682Contig1
Cysteine and methionine metabolism	map00270	synthase	ec:4.4.1.14	91	2	Nfr_c22124_g3_i1, Nfr_c36870_g1_i1
Cysteine and methionine metabolism	map00270	gamma-lyase	ec:4.4.1.11	91	2	Nfr_CL1803Contig1, Nfr_c18158_g1_i1
Cysteine and methionine metabolism	map00270	(cytosine-5-)-methyltransferase	ec:2.1.1.37	91	6	Nfr_c15875_g1_i1, Nfr_c15875_g2_i1, Nfr_c27312_g1_i1, Nfr_c28450_g1_i1, Nfr_c6514_g1_i1, Nfr_c9207_g1_i1
Cysteine and methionine metabolism	map00270	S-methyltransferase	ec:2.1.1.14	91	5	Nfr_c10423_g1_i1, Nfr_c10423_g2_i1, Nfr_c17455_g1_i1, Nfr_c24642_g2_i1, Nfr_c33902_g1_i1
Cysteine and methionine metabolism	map00270	adenosyltransferase	ec:2.5.1.6	91	7	Nfr_c21599_g1_i1, Nfr_c21599_g2_i1, Nfr_c21792_g1_i1, Nfr_c21792_g1_i2, Nfr_c25766_g1_i1, Nfr_c28029_g1_i1, Nfr_c36424_g1_i1
Cysteine and methionine metabolism	map00270	kinase	ec:2.7.2.4	91	5	Nfr_c21293_g2_i1, Nfr_c24933_g1_i2, Nfr_c24933_g1_i3, Nfr_c24933_g2_i1, Nfr_c24933_g2_i2
Cysteine and methionine metabolism	map00270	O-acetyltransferase	ec:2.3.1.30	91	2	Nfr_c14412_g1_i1, Nfr_c9423_g1_i1
Cysteine and methionine metabolism	map00270	S-adenosylhomocysteine synthase	ec:3.3.1.1	91	2	Nfr_c2044_g1_i1, Nfr_c24212_g1_i1
Cysteine and methionine metabolism	map00270	beta-lyase	ec:4.4.1.8	91	1	Nfr_CL1458Contig1
Cysteine and methionine metabolism	map00270	gamma-lyase	ec:4.4.1.1	91	1	Nfr_CL1458Contig1
Cysteine and methionine metabolism	map00270	dioxygenase [iron(II)-requiring]	ec:1.13.11.54	91	2	Nfr_c3977_g1_i1, Nfr_c9184_g1_i1
Cysteine and methionine metabolism	map00270	dehydrogenase	ec:1.1.1.37	91	18	Nfr_CL670Contig1, Nfr_c14778_g1_i1, Nfr_c18169_g1_i1, Nfr_c18169_g2_i1, Nfr_c18169_g2_i2, Nfr_c18169_g2_i3, Nfr_c18169_g3_i1, Nfr_c18178_g1_i1, Nfr_c19005_g1_i1, Nfr_c19005_g2_i1, Nfr_c19333_g1_i1, Nfr_c24226_g2_i1, Nfr_c24226_g2_i2, Nfr_c26234_g1_i1, Nfr_c29809_g1_i1, Nfr_c33234_g1_i1, Nfr_c34912_g1_i1, Nfr_c6827_g1_i1
Cysteine and methionine metabolism	map00270	synthase	ec:2.5.1.47	91	11	Nfr_CL1082Contig1, Nfr_c16320_g2_i1, Nfr_c20252_g1_i2, Nfr_c24711_g10_i2, Nfr_c26129_g1_i1, Nfr_c30503_g1_i1, Nfr_c6453_g1_i1, Nfr_c9166_g1_i1, Nfr_c9166_g2_i1, Nfr_c9660_g1_i1, Nfr_c9660_g1_i2
Cysteine and methionine metabolism	map00270	kinase	ec:2.7.1.100	91	1	Nfr_c11793_g1_i1
Cysteine and methionine metabolism	map00270	dehydrogenase	ec:1.1.1.27	91	1	Nfr_c10993_g1_i1
Cysteine and methionine metabolism	map00270	synthase	ec:2.5.1.22	91	2	Nfr_c19783_g1_i1, Nfr_c19783_g1_i3
Cysteine and methionine metabolism	map00270	synthase	ec:2.5.1.16	91	1	Nfr_c15156_g1_i1
Cysteine and methionine metabolism	map00270	transaminase	ec:2.6.1.57	91	7	Nfr_c17356_g1_i1, Nfr_c22124_g2_i1, Nfr_c24285_g1_i1, Nfr_c25313_g1_i1, Nfr_c29863_g1_i1, Nfr_c35055_g1_i1, Nfr_c35698_g1_i1
Cysteine and methionine metabolism	map00270	transaminase	ec:2.6.1.5	91	6	Nfr_c17356_g1_i1, Nfr_c24285_g1_i1, Nfr_c25313_g1_i1, Nfr_c29863_g1_i1, Nfr_c35055_g1_i1, Nfr_c35698_g1_i1
Cysteine and methionine metabolism	map00270	transaminase	ec:2.6.1.1	91	7	Nfr_c17356_g1_i1, Nfr_c22124_g2_i1, Nfr_c24285_g1_i1, Nfr_c25313_g1_i1, Nfr_c29863_g1_i1, Nfr_c35055_g1_i1, Nfr_c35698_g1_i1
Cysteine and methionine metabolism	map00270	dehydrogenase	ec:1.2.1.11	91	1	Nfr_c26777_g1_i1
Cysteine and methionine metabolism	map00270	racemase	ec:5.1.1.10	91	5	Nfr_c15950_g1_i1, Nfr_c15950_g1_i2, Nfr_c15950_g2_i1, Nfr_c17088_g1_i1, Nfr_c17088_g2_i1
Metabolism of xenobiotics by cytochrome P450	map00980	dehydrogenase	ec:1.1.1.1	28	9	Nfr_CL1428Contig1, Nfr_c11175_g2_i1, Nfr_c1813_g1_i1, Nfr_c21934_g2_i1, Nfr_c26435_g1_i1, Nfr_c29195_g1_i1, Nfr_c30429_g1_i1, Nfr_c6880_g1_i1, Nfr_c6880_g2_i1
Metabolism of xenobiotics by cytochrome P450	map00980	dehydrogenase [NAD(P)+]	ec:1.2.1.5	28	2	Nfr_c21272_g2_i1, Nfr_c26413_g1_i1
Metabolism of xenobiotics by cytochrome P450	map00980	1-naphthol glucuronyltransferase	ec:2.4.1.17	28	8	Nfr_CL1546Contig1, Nfr_c13592_g1_i1, Nfr_c18632_g1_i1, Nfr_c21168_g1_i1, Nfr_c22263_g2_i1, Nfr_c23164_g1_i1, Nfr_c24088_g2_i1, Nfr_c36612_g1_i1
Metabolism of xenobiotics by cytochrome P450	map00980	transferase	ec:2.5.1.18	28	6	Nfr_c10272_g1_i1, Nfr_c11426_g1_i1, Nfr_c21751_g1_i1, Nfr_c22809_g2_i1, Nfr_c25671_g1_i1, Nfr_c26075_g1_i1
Metabolism of xenobiotics by cytochrome P450	map00980	monooxygenase	ec:1.14.14.1	28	3	Nfr_c17146_g2_i1, Nfr_c23076_g2_i2, Nfr_c23076_g2_i3
C5-Branched dibasic acid metabolism	map00660	aldolase	ec:4.1.3.17	8	2	Nfr_c22026_g1_i2, Nfr_c22026_g2_i1
C5-Branched dibasic acid metabolism	map00660	synthase	ec:2.2.1.6	8	2	Nfr_c34480_g1_i1, Nfr_c36050_g1_i1
C5-Branched dibasic acid metabolism	map00660	ligase (ADP-forming)	ec:6.2.1.5	8	3	Nfr_c23397_g2_i1, Nfr_c24342_g1_i2, Nfr_c24738_g1_i1
C5-Branched dibasic acid metabolism	map00660	dehydrogenase	ec:1.1.1.85	8	1	Nfr_c35511_g1_i1
Histidine metabolism	map00340	isomerase	ec:5.3.1.16	25	1	Nfr_c11570_g1_i1
Histidine metabolism	map00340	dehydratase	ec:4.2.1.19	25	2	Nfr_c21609_g1_i1, Nfr_c21609_g4_i1
Histidine metabolism	map00340	phosphoribosyltransferase	ec:2.4.2.17	25	3	Nfr_c24579_g1_i1, Nfr_c24579_g1_i2, Nfr_c24579_g1_i3
Histidine metabolism	map00340	cyclohydrolase	ec:3.5.4.19	25	1	Nfr_c24706_g3_i1
Histidine metabolism	map00340	histidinol phosphate phosphatase	ec:3.1.3.15	25	1	Nfr_c57_g1_i1
Histidine metabolism	map00340	diphosphatase	ec:3.6.1.31	25	1	Nfr_c24706_g3_i1
Histidine metabolism	map00340	dehydrogenase [NAD(P)+]	ec:1.2.1.5	25	2	Nfr_c21272_g2_i1, Nfr_c26413_g1_i1
Histidine metabolism	map00340	dehydrogenase (NAD+)	ec:1.2.1.3	25	7	Nfr_c12323_g2_i1, Nfr_c14175_g1_i1, Nfr_c14175_g1_i2, Nfr_c1503_g1_i1, Nfr_c16144_g2_i1, Nfr_c29805_g1_i1, Nfr_c6785_g1_i1
Histidine metabolism	map00340	dehydrogenase	ec:1.1.1.23	25	1	Nfr_c18992_g1_i1
Histidine metabolism	map00340	transaminase	ec:2.6.1.9	25	7	Nfr_c17356_g1_i1, Nfr_c24285_g1_i1, Nfr_c25313_g1_i1, Nfr_c29863_g1_i1, Nfr_c34409_g1_i1, Nfr_c35055_g1_i1, Nfr_c35698_g1_i1
Thiamine metabolism	map00730	diphosphokinase	ec:2.7.6.2	865	1	Nfr_c6363_g1_i1
Thiamine metabolism	map00730	kinase	ec:2.7.4.7	865	1	Nfr_c15130_g1_i1
Thiamine metabolism	map00730	synthase	ec:2.2.1.7	865	5	Nfr_c22814_g1_i1, Nfr_c22814_g1_i2, Nfr_c22814_g2_i1, Nfr_c23016_g1_i1, Nfr_c23016_g2_i1
Thiamine metabolism	map00730	diphosphorylase	ec:2.5.1.3	865	1	Nfr_c15130_g1_i1
Thiamine metabolism	map00730	desulfurase	ec:2.8.1.7	865	2	Nfr_c14609_g1_i1, Nfr_c31394_g1_i1
Thiamine metabolism	map00730	phosphatase	ec:3.6.1.15	865	855	Nfr_CL1079Contig1, Nfr_CL1146Contig1, Nfr_CL1148Contig1, Nfr_CL1158Contig1, Nfr_CL115Contig1, Nfr_CL1174Contig1, Nfr_CL1181Contig1, Nfr_CL1235Contig1, Nfr_CL1243Contig1, Nfr_CL1268Contig1, Nfr_CL1311Contig1, Nfr_CL1314Contig1, Nfr_CL1353Contig1, Nfr_CL1512Contig1, Nfr_CL1515Contig1, Nfr_CL1532Contig1, Nfr_CL1586Contig1, Nfr_CL1670Contig1, Nfr_CL1677Contig1, Nfr_CL167Contig1, Nfr_CL1713Contig1, Nf…
Thiamine metabolism	map00730	kinase	ec:2.7.1.50	865	1	Nfr_c25471_g1_i1
Thiamine metabolism	map00730	kinase	ec:2.7.1.49	865	1	Nfr_c15130_g1_i1
Citrate cycle (TCA cycle)	map00020	carboxykinase (ATP)	ec:4.1.1.49	63	3	Nfr_c19531_g1_i1, Nfr_c24403_g1_i1, Nfr_c24403_g1_i2
Citrate cycle (TCA cycle)	map00020	citrate synthase	ec:2.3.3.8	63	3	Nfr_c23397_g2_i1, Nfr_c23970_g1_i1, Nfr_c24738_g1_i1
Citrate cycle (TCA cycle)	map00020	(Si)-synthase	ec:2.3.3.1	63	2	Nfr_c23316_g1_i1, Nfr_c28500_g1_i1
Citrate cycle (TCA cycle)	map00020	ligase (ADP-forming)	ec:6.2.1.5	63	3	Nfr_c23397_g2_i1, Nfr_c24342_g1_i2, Nfr_c24738_g1_i1
Citrate cycle (TCA cycle)	map00020	succinyltransferase	ec:2.3.1.61	63	1	Nfr_c20809_g1_i1
Citrate cycle (TCA cycle)	map00020	dehydrogenase	ec:1.3.5.1	63	3	Nfr_c21759_g1_i1, Nfr_c24884_g1_i1, Nfr_c24884_g1_i2
Citrate cycle (TCA cycle)	map00020	acetyltransferase	ec:2.3.1.12	63	2	Nfr_c24448_g2_i2, Nfr_c24670_g1_i1
Citrate cycle (TCA cycle)	map00020	dehydrogenase (NADP+)	ec:1.1.1.42	63	5	Nfr_c14895_g1_i1, Nfr_c22207_g1_i1, Nfr_c22207_g2_i1, Nfr_c6974_g1_i1, Nfr_c9864_g2_i1
Citrate cycle (TCA cycle)	map00020	dehydrogenase (NAD+)	ec:1.1.1.41	63	5	Nfr_c19673_g1_i1, Nfr_c22314_g2_i3, Nfr_c22314_g2_i4, Nfr_c24042_g1_i2, Nfr_c34116_g1_i1
Citrate cycle (TCA cycle)	map00020	dehydrogenase	ec:1.1.1.37	63	18	Nfr_CL670Contig1, Nfr_c14778_g1_i1, Nfr_c18169_g1_i1, Nfr_c18169_g2_i1, Nfr_c18169_g2_i2, Nfr_c18169_g2_i3, Nfr_c18169_g3_i1, Nfr_c18178_g1_i1, Nfr_c19005_g1_i1, Nfr_c19005_g2_i1, Nfr_c19333_g1_i1, Nfr_c24226_g2_i1, Nfr_c24226_g2_i2, Nfr_c26234_g1_i1, Nfr_c29809_g1_i1, Nfr_c33234_g1_i1, Nfr_c34912_g1_i1, Nfr_c6827_g1_i1
Citrate cycle (TCA cycle)	map00020	dehydrogenase (succinyl-transferring)	ec:1.2.4.2	63	6	Nfr_c14128_g1_i1, Nfr_c14128_g2_i1, Nfr_c20545_g1_i1, Nfr_c20545_g2_i1, Nfr_c29812_g1_i1, Nfr_c9544_g1_i1
Citrate cycle (TCA cycle)	map00020	dehydrogenase (acetyl-transferring)	ec:1.2.4.1	63	10	Nfr_c12898_g1_i1, Nfr_c15061_g1_i1, Nfr_c23515_g1_i1, Nfr_c23979_g1_i1, Nfr_c23979_g2_i1, Nfr_c24286_g1_i1, Nfr_c24286_g1_i2, Nfr_c24286_g2_i1, Nfr_c24286_g3_i1, Nfr_c27767_g1_i1
Citrate cycle (TCA cycle)	map00020	dehydrogenase	ec:1.8.1.4	63	2	Nfr_c24629_g1_i1, Nfr_c34641_g1_i1
Citrate cycle (TCA cycle)	map00020	hydratase	ec:4.2.1.3	63	1	Nfr_c25081_g1_i2
Citrate cycle (TCA cycle)	map00020	hydratase	ec:4.2.1.2	63	1	Nfr_CL1373Contig1
beta-Alanine metabolism	map00410	decarboxylase	ec:4.1.1.15	27	2	Nfr_c19551_g1_i1, Nfr_c35305_g1_i1
beta-Alanine metabolism	map00410	hydratase	ec:4.2.1.17	27	3	Nfr_c23604_g1_i2, Nfr_c34323_g1_i1, Nfr_c6409_g1_i1
beta-Alanine metabolism	map00410	oxidase	ec:1.4.3.21	27	3	Nfr_c15966_g1_i1, Nfr_c15966_g2_i1, Nfr_c16275_g1_i2
beta-Alanine metabolism	map00410	ligase (AMP-forming)	ec:6.3.2.1	27	1	Nfr_c28517_g1_i1
beta-Alanine metabolism	map00410	N-carbamoyl-beta-alanine amidohydrolase	ec:3.5.1.6	27	1	Nfr_c18061_g1_i1
beta-Alanine metabolism	map00410	polyamine oxidase	ec:1.5.3.17	27	1	Nfr_c15720_g1_i1
beta-Alanine metabolism	map00410	oxidase	ec:1.5.3.16	27	1	Nfr_c15720_g1_i1
beta-Alanine metabolism	map00410	decarboxylase	ec:4.1.1.9	27	2	Nfr_c11021_g1_i1, Nfr_c31018_g1_i1
beta-Alanine metabolism	map00410	dehydrogenase [NAD(P)+]	ec:1.2.1.5	27	2	Nfr_c21272_g2_i1, Nfr_c26413_g1_i1
beta-Alanine metabolism	map00410	dehydrogenase (NAD+)	ec:1.2.1.3	27	7	Nfr_c12323_g2_i1, Nfr_c14175_g1_i1, Nfr_c14175_g1_i2, Nfr_c1503_g1_i1, Nfr_c16144_g2_i1, Nfr_c29805_g1_i1, Nfr_c6785_g1_i1
beta-Alanine metabolism	map00410	hydantoinase	ec:3.5.2.2	27	2	Nfr_c23894_g1_i2, Nfr_c3809_g1_i1
beta-Alanine metabolism	map00410	synthase	ec:2.5.1.22	27	2	Nfr_c19783_g1_i1, Nfr_c19783_g1_i3
beta-Alanine metabolism	map00410	synthase	ec:2.5.1.16	27	1	Nfr_c15156_g1_i1
Glutathione metabolism	map00480	glutamyl transpeptidase	ec:2.3.2.2	56	1	Nfr_c19512_g1_i1
Glutathione metabolism	map00480	synthase	ec:6.3.2.3	56	1	Nfr_c19759_g2_i1
Glutathione metabolism	map00480	ligase	ec:6.3.2.2	56	1	Nfr_c23381_g1_i1
Glutathione metabolism	map00480	peroxidase	ec:1.11.1.9	56	6	Nfr_c20350_g1_i1, Nfr_c2395_g1_i1, Nfr_c2395_g2_i1, Nfr_c26314_g1_i1, Nfr_c31521_g1_i1, Nfr_c35461_g1_i1
Glutathione metabolism	map00480	thioredoxin peroxidase	ec:1.11.1.15	56	4	Nfr_c13440_g1_i1, Nfr_c16443_g1_i1, Nfr_c34686_g1_i1, Nfr_c9161_g1_i1
Glutathione metabolism	map00480	peroxidase	ec:1.11.1.11	56	5	Nfr_c25415_g1_i1, Nfr_c30507_g1_i1, Nfr_c34217_g1_i1, Nfr_c35004_g1_i1, Nfr_c3928_g1_i1
Glutathione metabolism	map00480	dehydrogenase (ascorbate)	ec:1.8.5.1	56	1	Nfr_c25671_g1_i1
Glutathione metabolism	map00480	hydrolase	ec:3.4.19.13	56	1	Nfr_c19512_g1_i1
Glutathione metabolism	map00480	reductase	ec:1.17.4.1	56	5	Nfr_CL1541Contig1, Nfr_c16942_g1_i1, Nfr_c20253_g1_i1, Nfr_c20253_g3_i1, Nfr_c20253_g4_i1
Glutathione metabolism	map00480	(ATP-hydrolysing)	ec:3.5.2.9	56	3	Nfr_c21876_g1_i1, Nfr_c21876_g2_i1, Nfr_c21876_g3_i1
Glutathione metabolism	map00480	dehydrogenase (NADP+)	ec:1.1.1.49	56	4	Nfr_c19561_g2_i2, Nfr_c22722_g1_i3, Nfr_c23558_g2_i1, Nfr_c24614_g1_i2
Glutathione metabolism	map00480	dehydrogenase (NADP+-dependent, decarboxylating)	ec:1.1.1.44	56	9	Nfr_CL618Contig1, Nfr_c13049_g1_i1, Nfr_c14882_g1_i1, Nfr_c21675_g1_i1, Nfr_c23536_g1_i1, Nfr_c24606_g1_i1, Nfr_c30132_g1_i1, Nfr_c4461_g1_i1, Nfr_c6102_g1_i1
Glutathione metabolism	map00480	dehydrogenase (NADP+)	ec:1.1.1.42	56	5	Nfr_c14895_g1_i1, Nfr_c22207_g1_i1, Nfr_c22207_g2_i1, Nfr_c6974_g1_i1, Nfr_c9864_g2_i1
Glutathione metabolism	map00480	synthase	ec:2.5.1.22	56	2	Nfr_c19783_g1_i1, Nfr_c19783_g1_i3
Glutathione metabolism	map00480	transferase	ec:2.5.1.18	56	6	Nfr_c10272_g1_i1, Nfr_c11426_g1_i1, Nfr_c21751_g1_i1, Nfr_c22809_g2_i1, Nfr_c25671_g1_i1, Nfr_c26075_g1_i1
Glutathione metabolism	map00480	synthase	ec:2.5.1.16	56	1	Nfr_c15156_g1_i1
Glutathione metabolism	map00480	reductase	ec:1.8.1.7	56	3	Nfr_c19638_g3_i1, Nfr_c19638_g3_i2, Nfr_c25953_g1_i1
Stilbenoid, diarylheptanoid and gingerol biosynthesis	map00945	4-monooxygenase	ec:1.14.13.11	2	2	Nfr_c14683_g1_i1, Nfr_c24699_g1_i1
Aminobenzoate degradation	map00627	hydratase	ec:4.2.1.17	242	3	Nfr_c23604_g1_i2, Nfr_c34323_g1_i1, Nfr_c6409_g1_i1
Aminobenzoate degradation	map00627	acylamidase	ec:3.5.1.4	242	1	Nfr_c27868_g1_i1
Aminobenzoate degradation	map00627	nitrophenyl phosphatase	ec:3.1.3.41	242	233	Nfr_CL1137Contig1, Nfr_CL1194Contig1, Nfr_CL1216Contig1, Nfr_CL1701Contig1, Nfr_CL636Contig1, Nfr_CL712Contig1, Nfr_c10258_g1_i1, Nfr_c1034_g1_i1, Nfr_c10374_g1_i1, Nfr_c10374_g2_i1, Nfr_c10794_g1_i1, Nfr_c10794_g1_i2, Nfr_c11363_g1_i1, Nfr_c11363_g1_i2, Nfr_c11628_g2_i1, Nfr_c11661_g1_i2, Nfr_c11775_g1_i1, Nfr_c11860_g1_i1, Nfr_c12623_g1_i1, Nfr_c12628_g1_i1, Nfr_c12658_g1_i1, Nfr_c12671_g1_i1, …
Aminobenzoate degradation	map00627	phosphatase	ec:3.1.3.2	242	27	Nfr_c10374_g1_i1, Nfr_c10374_g2_i1, Nfr_c11775_g1_i1, Nfr_c16013_g1_i1, Nfr_c16013_g2_i1, Nfr_c1731_g1_i1, Nfr_c18198_g1_i1, Nfr_c18591_g1_i1, Nfr_c18591_g1_i2, Nfr_c18756_g1_i1, Nfr_c19425_g3_i1, Nfr_c19425_g4_i1, Nfr_c20564_g1_i1, Nfr_c20564_g2_i1, Nfr_c20564_g3_i2, Nfr_c22658_g1_i1, Nfr_c22658_g2_i2, Nfr_c24784_g1_i1, Nfr_c26254_g1_i1, Nfr_c27162_g1_i1, Nfr_c27654_g1_i1, Nfr_c27851_g1_i1, Nfr_…
Aminobenzoate degradation	map00627	acetylphosphatase	ec:3.6.1.7	242	1	Nfr_c35829_g1_i1
Aminobenzoate degradation	map00627	acetonitrilase	ec:3.5.5.1	242	1	Nfr_c15549_g1_i2
Aminobenzoate degradation	map00627	monooxygenase	ec:1.14.14.1	242	3	Nfr_c17146_g2_i1, Nfr_c23076_g2_i2, Nfr_c23076_g2_i3
Flavone and flavonol biosynthesis	map00944	3',5'-hydroxylase	ec:1.14.13.88	3	1	Nfr_c17354_g1_i1
Flavone and flavonol biosynthesis	map00944	3'-monooxygenase	ec:1.14.13.21	3	2	Nfr_c20535_g1_i1, Nfr_c29759_g1_i1
Naphthalene degradation	map00626	dehydrogenase	ec:1.1.1.1	9	9	Nfr_CL1428Contig1, Nfr_c11175_g2_i1, Nfr_c1813_g1_i1, Nfr_c21934_g2_i1, Nfr_c26435_g1_i1, Nfr_c29195_g1_i1, Nfr_c30429_g1_i1, Nfr_c6880_g1_i1, Nfr_c6880_g2_i1
Chloroalkane and chloroalkene degradation	map00625	dehydrogenase	ec:1.1.1.1	17	9	Nfr_CL1428Contig1, Nfr_c11175_g2_i1, Nfr_c1813_g1_i1, Nfr_c21934_g2_i1, Nfr_c26435_g1_i1, Nfr_c29195_g1_i1, Nfr_c30429_g1_i1, Nfr_c6880_g1_i1, Nfr_c6880_g2_i1
Chloroalkane and chloroalkene degradation	map00625	dehalogenase	ec:3.8.1.5	17	1	Nfr_c9320_g1_i1
Chloroalkane and chloroalkene degradation	map00625	dehydrogenase (NAD+)	ec:1.2.1.3	17	7	Nfr_c12323_g2_i1, Nfr_c14175_g1_i1, Nfr_c14175_g1_i2, Nfr_c1503_g1_i1, Nfr_c16144_g2_i1, Nfr_c29805_g1_i1, Nfr_c6785_g1_i1
Peptidoglycan biosynthesis	map00550	MraY transferase	ec:2.7.8.13	8	2	Nfr_c16479_g2_i1, Nfr_c17794_g1_i1
Peptidoglycan biosynthesis	map00550	ligase	ec:6.3.2.9	8	1	Nfr_c31019_g1_i1
Peptidoglycan biosynthesis	map00550	ligase	ec:6.3.2.4	8	3	Nfr_c16944_g2_i2, Nfr_c17335_g1_i1, Nfr_c17335_g2_i1
Peptidoglycan biosynthesis	map00550	ligase	ec:6.3.2.13	8	2	Nfr_c10788_g1_i1, Nfr_c22704_g2_i1
Caffeine metabolism	map00232	urate hydroxylase	ec:1.7.3.3	4	1	Nfr_c22389_g1_i1
Caffeine metabolism	map00232	monooxygenase	ec:1.14.14.1	4	3	Nfr_c17146_g2_i1, Nfr_c23076_g2_i2, Nfr_c23076_g2_i3
Flavonoid biosynthesis	map00941	reductase	ec:1.17.1.3	18	1	Nfr_c10591_g1_i1
Flavonoid biosynthesis	map00941	synthase	ec:2.3.1.74	18	3	Nfr_c14073_g1_i1, Nfr_c20315_g1_i3, Nfr_c29080_g1_i1
Flavonoid biosynthesis	map00941	oxygenase	ec:1.14.11.19	18	1	Nfr_c33463_g1_i1
Flavonoid biosynthesis	map00941	3',5'-hydroxylase	ec:1.14.13.88	18	1	Nfr_c17354_g1_i1
Flavonoid biosynthesis	map00941	4-reductase	ec:1.1.1.219	18	2	Nfr_c11445_g1_i1, Nfr_c17633_g1_i1
Flavonoid biosynthesis	map00941	3'-monooxygenase	ec:1.14.13.21	18	2	Nfr_c20535_g1_i1, Nfr_c29759_g1_i1
Flavonoid biosynthesis	map00941	4-monooxygenase	ec:1.14.13.11	18	2	Nfr_c14683_g1_i1, Nfr_c24699_g1_i1
Flavonoid biosynthesis	map00941	reductase	ec:1.3.1.77	18	2	Nfr_c18816_g1_i1, Nfr_c26860_g1_i1
Flavonoid biosynthesis	map00941	isomerase	ec:5.5.1.6	18	4	Nfr_c20454_g1_i2, Nfr_c26372_g1_i1, Nfr_c34807_g1_i1, Nfr_c8297_g1_i1
Toluene degradation	map00623	dehydrogenase	ec:1.1.1.35	7	7	Nfr_c17118_g1_i1, Nfr_c17118_g2_i1, Nfr_c23604_g1_i2, Nfr_c30867_g1_i1, Nfr_c34323_g1_i1, Nfr_c37123_g1_i1, Nfr_c6409_g1_i1
mTOR signaling pathway	map04150	protein kinase	ec:2.7.11.24	16	16	Nfr_c15790_g1_i1, Nfr_c15790_g3_i1, Nfr_c17373_g1_i1, Nfr_c17373_g2_i1, Nfr_c20540_g1_i1, Nfr_c21099_g1_i1, Nfr_c22535_g2_i1, Nfr_c22535_g3_i1, Nfr_c24450_g1_i2, Nfr_c24468_g1_i1, Nfr_c24468_g2_i1, Nfr_c24468_g3_i1, Nfr_c24468_g4_i1, Nfr_c24477_g1_i1, Nfr_c24477_g2_i1, Nfr_c35802_g1_i1
Phenylpropanoid biosynthesis	map00940	ammonia-lyase	ec:4.3.1.25	89	3	Nfr_c169_g1_i1, Nfr_c18274_g4_i1, Nfr_c9421_g1_i1
Phenylpropanoid biosynthesis	map00940	ammonia-lyase	ec:4.3.1.24	89	3	Nfr_c169_g1_i1, Nfr_c18274_g4_i1, Nfr_c9421_g1_i1
Phenylpropanoid biosynthesis	map00940	lactoperoxidase	ec:1.11.1.7	89	62	Nfr_CL1640Contig1, Nfr_c100_g1_i1, Nfr_c100_g2_i1, Nfr_c10146_g1_i1, Nfr_c10146_g2_i1, Nfr_c10629_g1_i1, Nfr_c11193_g1_i1, Nfr_c11344_g1_i1, Nfr_c11685_g1_i1, Nfr_c12093_g1_i1, Nfr_c12468_g1_i1, Nfr_c13440_g1_i1, Nfr_c13840_g2_i1, Nfr_c14519_g1_i1, Nfr_c14539_g1_i1, Nfr_c14539_g2_i1, Nfr_c14560_g2_i1, Nfr_c14560_g3_i1, Nfr_c14776_g1_i1, Nfr_c15793_g3_i1, Nfr_c16443_g1_i1, Nfr_c17041_g2_i2, Nfr_c1…
Phenylpropanoid biosynthesis	map00940	dehydrogenase	ec:1.1.1.195	89	2	Nfr_c35085_g1_i1, Nfr_c37984_g1_i1
Phenylpropanoid biosynthesis	map00940	gentiobiase	ec:3.2.1.21	89	15	Nfr_c14068_g1_i1, Nfr_c1598_g1_i1, Nfr_c16132_g1_i1, Nfr_c17549_g2_i1, Nfr_c20470_g3_i1, Nfr_c21578_g1_i2, Nfr_c22967_g2_i1, Nfr_c22967_g3_i1, Nfr_c25979_g1_i1, Nfr_c30784_g1_i1, Nfr_c35021_g1_i1, Nfr_c36367_g1_i1, Nfr_c36433_g1_i1, Nfr_c37271_g1_i1, Nfr_c37618_g1_i1
Phenylpropanoid biosynthesis	map00940	O-methyltransferase	ec:2.1.1.68	89	1	Nfr_c30151_g1_i1
Phenylpropanoid biosynthesis	map00940	reductase	ec:1.2.1.44	89	1	Nfr_c18790_g1_i1
Phenylpropanoid biosynthesis	map00940	4-monooxygenase	ec:1.14.13.11	89	2	Nfr_c14683_g1_i1, Nfr_c24699_g1_i1
Phenylpropanoid biosynthesis	map00940	ligase	ec:6.2.1.12	89	3	Nfr_c14622_g1_i2, Nfr_c16222_g1_i1, Nfr_c34468_g1_i1
Purine metabolism	map00230	synthase	ec:6.3.4.4	1057	2	Nfr_c23506_g1_i1, Nfr_c28812_g1_i1
Purine metabolism	map00230	diphosphokinase	ec:2.7.6.5	1057	1	Nfr_c25008_g1_i2
Purine metabolism	map00230	diphosphokinase	ec:2.7.6.1	1057	5	Nfr_CL1641Contig1, Nfr_c11500_g1_i1, Nfr_c25006_g5_i1, Nfr_c26913_g1_i1, Nfr_c7091_g1_i1
Purine metabolism	map00230	deiminase	ec:3.5.3.9	1057	1	Nfr_c29936_g1_i1
Purine metabolism	map00230	carboxylase	ec:4.1.1.21	1057	2	Nfr_c22842_g1_i2, Nfr_c22842_g1_i3
Purine metabolism	map00230	urate hydroxylase	ec:1.7.3.3	1057	1	Nfr_c22389_g1_i1
Purine metabolism	map00230	hydrolase	ec:3.5.2.17	1057	2	Nfr_c471_g1_i1, Nfr_c471_g1_i2
Purine metabolism	map00230	synthase	ec:6.3.2.6	1057	1	Nfr_c8844_g2_i1
Purine metabolism	map00230	kinase	ec:2.7.4.8	1057	3	Nfr_c19466_g2_i1, Nfr_c29259_g1_i1, Nfr_c35941_g1_i1
Purine metabolism	map00230	kinase	ec:2.7.4.6	1057	5	Nfr_CL1183Contig1, Nfr_c24302_g1_i1, Nfr_c24302_g1_i2, Nfr_c26754_g1_i1, Nfr_c30798_g1_i1
Purine metabolism	map00230	kinase	ec:2.7.4.3	1057	5	Nfr_c11642_g1_i1, Nfr_c22383_g1_i1, Nfr_c22383_g1_i2, Nfr_c24060_g1_i1, Nfr_c758_g1_i1
Purine metabolism	map00230	phosphoribosyldiphosphate 5-amidotransferase	ec:2.4.2.14	1057	1	Nfr_c23105_g1_i1
Purine metabolism	map00230	ec:3.5.1.5 urease	ec:3.5.1.5	1057	1	Nfr_c34621_g1_i1
Purine metabolism	map00230	synthase	ec:6.3.5.3	1057	4	Nfr_CL1316Contig1, Nfr_CL1441Contig1, Nfr_c21312_g2_i1, Nfr_c2390_g1_i1
Purine metabolism	map00230	synthase (glutamine-hydrolysing)	ec:6.3.5.2	1057	2	Nfr_c24437_g1_i2, Nfr_c37055_g1_i1
Purine metabolism	map00230	formyltransferase	ec:2.1.2.3	1057	1	Nfr_c18113_g1_i1
Purine metabolism	map00230	formyltransferase	ec:2.1.2.2	1057	1	Nfr_c18349_g1_i1
Purine metabolism	map00230	cyclohydrolase	ec:3.5.4.10	1057	1	Nfr_c18113_g1_i1
Purine metabolism	map00230	nucleotidyltransferase	ec:2.7.7.8	1057	5	Nfr_c16273_g2_i1, Nfr_c16273_g3_i1, Nfr_c21967_g1_i1, Nfr_c21967_g3_i1, Nfr_c35550_g1_i1
Purine metabolism	map00230	DNA polymerase	ec:2.7.7.7	1057	36	Nfr_CL572Contig1, Nfr_CL846Contig1, Nfr_CL918Contig1, Nfr_c10169_g1_i1, Nfr_c10487_g1_i1, Nfr_c14134_g1_i1, Nfr_c14159_g2_i1, Nfr_c15275_g1_i1, Nfr_c16218_g1_i1, Nfr_c16985_g1_i1, Nfr_c18690_g1_i1, Nfr_c18690_g2_i1, Nfr_c2111_g1_i1, Nfr_c22261_g2_i1, Nfr_c22728_g2_i2, Nfr_c25232_g1_i1, Nfr_c26022_g1_i1, Nfr_c26795_g1_i1, Nfr_c27737_g1_i1, Nfr_c28657_g1_i1, Nfr_c29191_g1_i1, Nfr_c3059_g1_i1, Nfr_c…
Purine metabolism	map00230	RNA polymerase	ec:2.7.7.6	1057	65	Nfr_CL1499Contig1, Nfr_CL1506Contig1, Nfr_CL1643Contig1, Nfr_CL1652Contig1, Nfr_c10165_g1_i1, Nfr_c10413_g1_i2, Nfr_c1215_g1_i1, Nfr_c13317_g1_i1, Nfr_c13317_g2_i1, Nfr_c13387_g1_i2, Nfr_c13932_g2_i1, Nfr_c14363_g1_i1, Nfr_c15086_g1_i1, Nfr_c15086_g1_i2, Nfr_c16271_g1_i1, Nfr_c16271_g2_i1, Nfr_c16271_g3_i1, Nfr_c16717_g1_i1, Nfr_c18177_g1_i1, Nfr_c19059_g2_i1, Nfr_c19417_g2_i2, Nfr_c20153_g1_i1, …
Purine metabolism	map00230	adenylyltransferase	ec:2.7.7.4	1057	4	Nfr_c15848_g3_i1, Nfr_c21583_g1_i1, Nfr_c22905_g1_i1, Nfr_c24522_g1_i1
Purine metabolism	map00230	deaminase	ec:3.5.4.6	1057	1	Nfr_c21832_g1_i2
Purine metabolism	map00230	phosphoribosyltransferase	ec:2.4.2.8	1057	1	Nfr_c25482_g1_i1
Purine metabolism	map00230	phosphoribosyltransferase	ec:2.4.2.7	1057	3	Nfr_c19960_g2_i1, Nfr_c20818_g1_i1, Nfr_c26690_g1_i1
Purine metabolism	map00230	reductase	ec:1.17.4.1	1057	5	Nfr_CL1541Contig1, Nfr_c16942_g1_i1, Nfr_c20253_g1_i1, Nfr_c20253_g3_i1, Nfr_c20253_g4_i1
Purine metabolism	map00230	nucleosidase	ec:3.2.2.8	1057	2	Nfr_c23233_g1_i2, Nfr_c34367_g1_i1
Purine metabolism	map00230	nucleosidase	ec:3.2.2.7	1057	1	Nfr_c23233_g1_i2
Purine metabolism	map00230	cyclo-ligase	ec:6.3.3.1	1057	1	Nfr_c11227_g1_i1
Purine metabolism	map00230	nucleosidase	ec:3.2.2.2	1057	2	Nfr_c23233_g1_i2, Nfr_c34367_g1_i1
Purine metabolism	map00230	nucleosidase	ec:3.2.2.1	1057	2	Nfr_c23233_g1_i2, Nfr_c34367_g1_i1
Purine metabolism	map00230	uridine 5'-nucleotidase	ec:3.1.3.5	1057	2	Nfr_c19501_g1_i1, Nfr_c19501_g1_i2
Purine metabolism	map00230	diphosphatase	ec:3.6.1.9	1057	6	Nfr_c17288_g1_i1, Nfr_c17288_g2_i1, Nfr_c30727_g1_i1, Nfr_c36755_g1_i1, Nfr_c9349_g1_i1, Nfr_c9349_g1_i2
Purine metabolism	map00230	adenylpyrophosphatase	ec:3.6.1.3	1057	480	Nfr_CL1079Contig1, Nfr_CL1148Contig1, Nfr_CL1158Contig1, Nfr_CL115Contig1, Nfr_CL1181Contig1, Nfr_CL1235Contig1, Nfr_CL1243Contig1, Nfr_CL1311Contig1, Nfr_CL1512Contig1, Nfr_CL1515Contig1, Nfr_CL1586Contig1, Nfr_CL1670Contig1, Nfr_CL167Contig1, Nfr_CL1713Contig1, Nfr_CL1818Contig1, Nfr_CL213Contig1, Nfr_CL215Contig1, Nfr_CL292Contig1, Nfr_CL352Contig1, Nfr_CL457Contig1, Nfr_CL580Contig1, Nfr_CL59…
Purine metabolism	map00230	lyase	ec:4.3.2.2	1057	1	Nfr_c19740_g2_i1
Purine metabolism	map00230	ec:3.5.2.5 allantoinase	ec:3.5.2.5	1057	1	Nfr_c29804_g1_i1
Purine metabolism	map00230	ligase	ec:6.3.4.13	1057	2	Nfr_c13532_g1_i1, Nfr_c29288_g1_i1
Purine metabolism	map00230	diphosphatase	ec:3.6.1.19	1057	2	Nfr_c2400_g1_i1, Nfr_c5143_g1_i1
Purine metabolism	map00230	(asymmetrical)	ec:3.6.1.17	1057	2	Nfr_c9349_g1_i1, Nfr_c9349_g1_i2
Purine metabolism	map00230	phosphatase	ec:3.6.1.15	1057	855	Nfr_CL1079Contig1, Nfr_CL1146Contig1, Nfr_CL1148Contig1, Nfr_CL1158Contig1, Nfr_CL115Contig1, Nfr_CL1174Contig1, Nfr_CL1181Contig1, Nfr_CL1235Contig1, Nfr_CL1243Contig1, Nfr_CL1268Contig1, Nfr_CL1311Contig1, Nfr_CL1314Contig1, Nfr_CL1353Contig1, Nfr_CL1512Contig1, Nfr_CL1515Contig1, Nfr_CL1532Contig1, Nfr_CL1586Contig1, Nfr_CL1670Contig1, Nfr_CL1677Contig1, Nfr_CL167Contig1, Nfr_CL1713Contig1, Nf…
Purine metabolism	map00230	diphosphatase	ec:3.6.1.13	1057	2	Nfr_c30727_g1_i1, Nfr_c36755_g1_i1
Purine metabolism	map00230	dehydrogenase	ec:1.1.1.205	1057	3	Nfr_c24509_g1_i1, Nfr_c24509_g3_i2, Nfr_c24509_g3_i4
Purine metabolism	map00230	(alpha-D-glucose-1,6-bisphosphate-dependent)	ec:5.4.2.2	1057	2	Nfr_c18155_g1_i1, Nfr_c30562_g1_i1
Purine metabolism	map00230	kinase	ec:2.7.1.40	1057	21	Nfr_c12158_g1_i1, Nfr_c12259_g1_i1, Nfr_c12259_g2_i1, Nfr_c15355_g1_i1, Nfr_c17074_g1_i1, Nfr_c17074_g2_i1, Nfr_c19234_g1_i1, Nfr_c19892_g1_i2, Nfr_c19892_g2_i1, Nfr_c24583_g1_i1, Nfr_c24588_g1_i2, Nfr_c24604_g1_i2, Nfr_c24946_g1_i1, Nfr_c24946_g1_i2, Nfr_c24946_g3_i1, Nfr_c24946_g3_i2, Nfr_c24946_g3_i3, Nfr_c24946_g3_i4, Nfr_c24946_g3_i5, Nfr_c25670_g1_i1, Nfr_c25881_g1_i1
Purine metabolism	map00230	kinase	ec:2.7.1.25	1057	5	Nfr_c16790_g1_i1, Nfr_c16790_g2_i1, Nfr_c16790_g2_i2, Nfr_c20575_g1_i1, Nfr_c3520_g1_i1
Purine metabolism	map00230	kinase	ec:2.7.1.20	1057	1	Nfr_c23500_g1_i3
Pyruvate metabolism	map00620	carboxykinase (ATP)	ec:4.1.1.49	108	3	Nfr_c19531_g1_i1, Nfr_c24403_g1_i1, Nfr_c24403_g1_i2
Pyruvate metabolism	map00620	carboxylase	ec:4.1.1.31	108	12	Nfr_c22113_g1_i1, Nfr_c22113_g2_i1, Nfr_c22348_g1_i1, Nfr_c22348_g1_i2, Nfr_c22995_g1_i1, Nfr_c22995_g2_i1, Nfr_c22995_g3_i1, Nfr_c25005_g1_i1, Nfr_c25005_g2_i1, Nfr_c25005_g3_i1, Nfr_c25005_g3_i2, Nfr_c25005_g4_i1
Pyruvate metabolism	map00620	phosphate dikinase	ec:2.7.9.1	108	1	Nfr_c23692_g2_i3
Pyruvate metabolism	map00620	carboxylase	ec:6.4.1.2	108	2	Nfr_c19817_g2_i1, Nfr_c19817_g3_i1
Pyruvate metabolism	map00620	hydrolase	ec:3.1.2.6	108	6	Nfr_c23586_g2_i1, Nfr_c23586_g2_i2, Nfr_c23586_g3_i1, Nfr_c30352_g1_i1, Nfr_c7863_g1_i1, Nfr_c8564_g1_i1
Pyruvate metabolism	map00620	ligase	ec:6.2.1.1	108	3	Nfr_c13924_g1_i1, Nfr_c22284_g1_i1, Nfr_c37294_g1_i1
Pyruvate metabolism	map00620	decarboxylase	ec:4.1.1.3	108	2	Nfr_c22026_g1_i2, Nfr_c22026_g2_i1
Pyruvate metabolism	map00620	acetyltransferase	ec:2.3.1.12	108	2	Nfr_c24448_g2_i2, Nfr_c24670_g1_i1
Pyruvate metabolism	map00620	dehydrogenase (NADP+)	ec:1.1.1.82	108	1	Nfr_c29809_g1_i1
Pyruvate metabolism	map00620	reductase (NADP+)	ec:1.1.1.79	108	1	Nfr_c6102_g1_i1
Pyruvate metabolism	map00620	lyase	ec:4.4.1.5	108	5	Nfr_c23078_g1_i1, Nfr_c24458_g1_i2, Nfr_c25788_g1_i1, Nfr_c27202_g1_i1, Nfr_c31175_g1_i1
Pyruvate metabolism	map00620	acetylphosphatase	ec:3.6.1.7	108	1	Nfr_c35829_g1_i1
Pyruvate metabolism	map00620	dehydrogenase (NAD+)	ec:1.2.1.3	108	7	Nfr_c12323_g2_i1, Nfr_c14175_g1_i1, Nfr_c14175_g1_i2, Nfr_c1503_g1_i1, Nfr_c16144_g2_i1, Nfr_c29805_g1_i1, Nfr_c6785_g1_i1
Pyruvate metabolism	map00620	dehydrogenase (cytochrome)	ec:1.1.2.4	108	2	Nfr_c21997_g1_i1, Nfr_c21997_g2_i1
Pyruvate metabolism	map00620	dehydrogenase (oxaloacetate-decarboxylating) (NADP+)	ec:1.1.1.40	108	3	Nfr_c15136_g2_i1, Nfr_c22026_g1_i2, Nfr_c22026_g2_i1
Pyruvate metabolism	map00620	dehydrogenase (decarboxylating)	ec:1.1.1.39	108	5	Nfr_c15136_g2_i1, Nfr_c15146_g1_i1, Nfr_c15469_g1_i1, Nfr_c19470_g1_i1, Nfr_c8956_g1_i1
Pyruvate metabolism	map00620	dehydrogenase (oxaloacetate-decarboxylating)	ec:1.1.1.38	108	7	Nfr_c15136_g2_i1, Nfr_c15146_g1_i1, Nfr_c15469_g1_i1, Nfr_c19470_g1_i1, Nfr_c22026_g1_i2, Nfr_c22026_g2_i1, Nfr_c8956_g1_i1
Pyruvate metabolism	map00620	dehydrogenase	ec:1.1.1.37	108	18	Nfr_CL670Contig1, Nfr_c14778_g1_i1, Nfr_c18169_g1_i1, Nfr_c18169_g2_i1, Nfr_c18169_g2_i2, Nfr_c18169_g2_i3, Nfr_c18169_g3_i1, Nfr_c18178_g1_i1, Nfr_c19005_g1_i1, Nfr_c19005_g2_i1, Nfr_c19333_g1_i1, Nfr_c24226_g2_i1, Nfr_c24226_g2_i2, Nfr_c26234_g1_i1, Nfr_c29809_g1_i1, Nfr_c33234_g1_i1, Nfr_c34912_g1_i1, Nfr_c6827_g1_i1
Pyruvate metabolism	map00620	C-acetyltransferase	ec:2.3.1.9	108	2	Nfr_c14140_g1_i1, Nfr_c15113_g1_i1
Pyruvate metabolism	map00620	dehydrogenase	ec:1.1.1.27	108	1	Nfr_c10993_g1_i1
Pyruvate metabolism	map00620	dehydrogenase (acetyl-transferring)	ec:1.2.4.1	108	10	Nfr_c12898_g1_i1, Nfr_c15061_g1_i1, Nfr_c23515_g1_i1, Nfr_c23979_g1_i1, Nfr_c23979_g2_i1, Nfr_c24286_g1_i1, Nfr_c24286_g1_i2, Nfr_c24286_g2_i1, Nfr_c24286_g3_i1, Nfr_c27767_g1_i1
Pyruvate metabolism	map00620	synthase	ec:2.3.3.13	108	1	Nfr_c18612_g1_i2
Pyruvate metabolism	map00620	dehydrogenase	ec:1.8.1.4	108	2	Nfr_c24629_g1_i1, Nfr_c34641_g1_i1
Pyruvate metabolism	map00620	kinase	ec:2.7.1.40	108	21	Nfr_c12158_g1_i1, Nfr_c12259_g1_i1, Nfr_c12259_g2_i1, Nfr_c15355_g1_i1, Nfr_c17074_g1_i1, Nfr_c17074_g2_i1, Nfr_c19234_g1_i1, Nfr_c19892_g1_i2, Nfr_c19892_g2_i1, Nfr_c24583_g1_i1, Nfr_c24588_g1_i2, Nfr_c24604_g1_i2, Nfr_c24946_g1_i1, Nfr_c24946_g1_i2, Nfr_c24946_g3_i1, Nfr_c24946_g3_i2, Nfr_c24946_g3_i3, Nfr_c24946_g3_i4, Nfr_c24946_g3_i5, Nfr_c25670_g1_i1, Nfr_c25881_g1_i1
Pyruvate metabolism	map00620	hydratase	ec:4.2.1.2	108	1	Nfr_CL1373Contig1
Ascorbate and aldarate metabolism	map00053	3,5-epimerase	ec:5.1.3.18	38	3	Nfr_c23398_g1_i1, Nfr_c23398_g2_i1, Nfr_c23398_g2_i2
Ascorbate and aldarate metabolism	map00053	peroxidase	ec:1.11.1.11	38	5	Nfr_c25415_g1_i1, Nfr_c30507_g1_i1, Nfr_c34217_g1_i1, Nfr_c35004_g1_i1, Nfr_c3928_g1_i1
Ascorbate and aldarate metabolism	map00053	dehydrogenase (ascorbate)	ec:1.8.5.1	38	1	Nfr_c25671_g1_i1
Ascorbate and aldarate metabolism	map00053	oxygenase	ec:1.13.99.1	38	5	Nfr_c16571_g1_i1, Nfr_c16571_g2_i1, Nfr_c26962_g1_i1, Nfr_c299_g1_i1, Nfr_c8677_g1_i1
Ascorbate and aldarate metabolism	map00053	dehydrogenase	ec:1.3.2.3	38	1	Nfr_c21519_g1_i1
Ascorbate and aldarate metabolism	map00053	uridylyltransferase	ec:2.7.7.64	38	1	Nfr_c25367_g1_i1
Ascorbate and aldarate metabolism	map00053	reductase (NADH)	ec:1.6.5.4	38	3	Nfr_c15702_g1_i1, Nfr_c29942_g1_i1, Nfr_c29973_g1_i1
Ascorbate and aldarate metabolism	map00053	dehydrogenase (NAD+)	ec:1.2.1.3	38	7	Nfr_c12323_g2_i1, Nfr_c14175_g1_i1, Nfr_c14175_g1_i2, Nfr_c1503_g1_i1, Nfr_c16144_g2_i1, Nfr_c29805_g1_i1, Nfr_c6785_g1_i1
Ascorbate and aldarate metabolism	map00053	1-naphthol glucuronyltransferase	ec:2.4.1.17	38	8	Nfr_CL1546Contig1, Nfr_c13592_g1_i1, Nfr_c18632_g1_i1, Nfr_c21168_g1_i1, Nfr_c22263_g2_i1, Nfr_c23164_g1_i1, Nfr_c24088_g2_i1, Nfr_c36612_g1_i1
Ascorbate and aldarate metabolism	map00053	6-dehydrogenase	ec:1.1.1.22	38	4	Nfr_c24563_g1_i1, Nfr_c24563_g1_i2, Nfr_c24563_g2_i1, Nfr_c24563_g3_i1
Lysine biosynthesis	map00300	synthase	ec:4.3.3.7	27	2	Nfr_c19689_g1_i1, Nfr_c19689_g1_i2
Lysine biosynthesis	map00300	decarboxylase	ec:4.1.1.20	27	1	Nfr_c34690_g1_i1
Lysine biosynthesis	map00300	dehydrogenase	ec:1.1.1.3	27	2	Nfr_c21293_g2_i1, Nfr_c9072_g1_i1
Lysine biosynthesis	map00300	reductase	ec:1.17.1.8	27	3	Nfr_c19642_g1_i1, Nfr_c23030_g2_i1, Nfr_c23030_g2_i2
Lysine biosynthesis	map00300	epimerase	ec:5.1.1.7	27	3	Nfr_c15950_g1_i1, Nfr_c15950_g1_i2, Nfr_c15950_g2_i1
Lysine biosynthesis	map00300	ligase	ec:6.3.2.13	27	2	Nfr_c10788_g1_i1, Nfr_c22704_g2_i1
Lysine biosynthesis	map00300	kinase	ec:2.7.2.4	27	5	Nfr_c21293_g2_i1, Nfr_c24933_g1_i2, Nfr_c24933_g1_i3, Nfr_c24933_g2_i1, Nfr_c24933_g2_i2
Lysine biosynthesis	map00300	aminotransferase	ec:2.6.1.83	27	1	Nfr_c24159_g7_i2
Lysine biosynthesis	map00300	transaminase	ec:2.6.1.57	27	7	Nfr_c17356_g1_i1, Nfr_c22124_g2_i1, Nfr_c24285_g1_i1, Nfr_c25313_g1_i1, Nfr_c29863_g1_i1, Nfr_c35055_g1_i1, Nfr_c35698_g1_i1
Lysine biosynthesis	map00300	dehydrogenase	ec:1.2.1.31	27	1	Nfr_c29805_g1_i1
Lysine biosynthesis	map00300	dehydrogenase	ec:1.2.1.11	27	1	Nfr_c26777_g1_i1
Biosynthesis of unsaturated fatty acids	map01040	hydratase	ec:4.2.1.17	23	3	Nfr_c23604_g1_i2, Nfr_c34323_g1_i1, Nfr_c6409_g1_i1
Biosynthesis of unsaturated fatty acids	map01040	reductase	ec:1.1.1.100	23	3	Nfr_c24600_g10_i1, Nfr_c24600_g1_i1, Nfr_c24600_g4_i1
Biosynthesis of unsaturated fatty acids	map01040	C-acyltransferase	ec:2.3.1.16	23	4	Nfr_c14140_g1_i1, Nfr_c15113_g1_i1, Nfr_c16240_g1_i1, Nfr_c16240_g2_i1
Biosynthesis of unsaturated fatty acids	map01040	desaturase	ec:1.14.19.2	23	4	Nfr_c17802_g2_i1, Nfr_c24902_g1_i1, Nfr_c24902_g2_i1, Nfr_c27921_g1_i1
Biosynthesis of unsaturated fatty acids	map01040	oxidase	ec:1.3.3.6	23	5	Nfr_c13745_g1_i1, Nfr_c23710_g2_i1, Nfr_c8053_g1_i1, Nfr_c9816_g1_i1, Nfr_c9816_g2_i1
Biosynthesis of unsaturated fatty acids	map01040	reductase (NADPH)	ec:1.3.1.38	23	4	Nfr_c15865_g1_i1, Nfr_c25783_g1_i1, Nfr_c35381_g1_i1, Nfr_c35393_g1_i1
Galactose metabolism	map00052	phosphohexokinase	ec:2.7.1.11	86	22	Nfr_c10040_g1_i1, Nfr_c11774_g1_i1, Nfr_c12962_g1_i1, Nfr_c23117_g1_i2, Nfr_c23117_g1_i3, Nfr_c24288_g1_i1, Nfr_c24288_g2_i1, Nfr_c24532_g1_i1, Nfr_c24532_g2_i1, Nfr_c24532_g3_i1, Nfr_c24532_g3_i2, Nfr_c25125_g5_i3, Nfr_c26293_g1_i1, Nfr_c30722_g1_i1, Nfr_c34638_g1_i1, Nfr_c36423_g1_i1, Nfr_c37411_g1_i1, Nfr_c38067_g1_i1, Nfr_c7040_g1_i1, Nfr_c8541_g1_i1, Nfr_c9220_g1_i1, Nfr_c9220_g2_i1
Galactose metabolism	map00052	galactokinase (phosphorylating)	ec:2.7.1.6	86	1	Nfr_c30758_g1_i1
Galactose metabolism	map00052	hexokinase type IV glucokinase	ec:2.7.1.1	86	4	Nfr_CL851Contig1, Nfr_c11231_g1_i1, Nfr_c21829_g2_i2, Nfr_c23488_g3_i1
Galactose metabolism	map00052	1-epimerase	ec:5.1.3.3	86	3	Nfr_c15593_g1_i1, Nfr_c15593_g1_i2, Nfr_c25375_g1_i1
Galactose metabolism	map00052	4-epimerase	ec:5.1.3.2	86	7	Nfr_c13914_g1_i1, Nfr_c13914_g2_i1, Nfr_c20995_g2_i1, Nfr_c21078_g1_i2, Nfr_c23110_g2_i1, Nfr_c23425_g1_i2, Nfr_c29981_g1_i1
Galactose metabolism	map00052	invertase	ec:3.2.1.26	86	6	Nfr_CL1287Contig1, Nfr_c14684_g1_i1, Nfr_c21486_g1_i2, Nfr_c24269_g1_i2, Nfr_c5340_g1_i1, Nfr_c9504_g1_i1
Galactose metabolism	map00052	lactase (ambiguous)	ec:3.2.1.23	86	25	Nfr_c12423_g1_i1, Nfr_c12423_g2_i1, Nfr_c13948_g1_i1, Nfr_c148_g1_i1, Nfr_c16132_g1_i1, Nfr_c21214_g1_i1, Nfr_c21214_g2_i1, Nfr_c21214_g3_i1, Nfr_c21578_g1_i2, Nfr_c22870_g3_i1, Nfr_c22870_g3_i2, Nfr_c24432_g2_i1, Nfr_c24432_g3_i1, Nfr_c24432_g4_i1, Nfr_c24432_g5_i1, Nfr_c24432_g6_i2, Nfr_c24711_g8_i1, Nfr_c29051_g1_i1, Nfr_c29842_g1_i1, Nfr_c34188_g1_i1, Nfr_c36367_g1_i1, Nfr_c36580_g1_i1, Nfr_c…
Galactose metabolism	map00052	melibiase	ec:3.2.1.22	86	5	Nfr_CL355Contig1, Nfr_c15479_g1_i1, Nfr_c21716_g1_i3, Nfr_c21716_g2_i1, Nfr_c870_g1_i2
Galactose metabolism	map00052	maltase	ec:3.2.1.20	86	1	Nfr_c1346_g1_i1
Galactose metabolism	map00052	uridylyltransferase	ec:2.7.7.9	86	1	Nfr_c25367_g1_i1
Galactose metabolism	map00052	uridylyltransferase	ec:2.7.7.64	86	1	Nfr_c25367_g1_i1
Galactose metabolism	map00052	3-alpha-galactosyltransferase	ec:2.4.1.123	86	1	Nfr_c16231_g1_i1
Galactose metabolism	map00052	galactosyltransferase	ec:2.4.1.82	86	7	Nfr_c1264_g1_i1, Nfr_c20937_g3_i1, Nfr_c22602_g1_i1, Nfr_c22602_g2_i1, Nfr_c25458_g1_i1, Nfr_c32649_g1_i1, Nfr_c33796_g1_i1
Galactose metabolism	map00052	galactosyltransferase	ec:2.4.1.67	86	1	Nfr_c32649_g1_i1
Galactose metabolism	map00052	reductase	ec:1.1.1.21	86	1	Nfr_c25289_g1_i1
Galactose metabolism	map00052	(alpha-D-glucose-1,6-bisphosphate-dependent)	ec:5.4.2.2	86	2	Nfr_c18155_g1_i1, Nfr_c30562_g1_i1
Fructose and mannose metabolism	map00051	phosphohexokinase	ec:2.7.1.11	71	22	Nfr_c10040_g1_i1, Nfr_c11774_g1_i1, Nfr_c12962_g1_i1, Nfr_c23117_g1_i2, Nfr_c23117_g1_i3, Nfr_c24288_g1_i1, Nfr_c24288_g2_i1, Nfr_c24532_g1_i1, Nfr_c24532_g2_i1, Nfr_c24532_g3_i1, Nfr_c24532_g3_i2, Nfr_c25125_g5_i3, Nfr_c26293_g1_i1, Nfr_c30722_g1_i1, Nfr_c34638_g1_i1, Nfr_c36423_g1_i1, Nfr_c37411_g1_i1, Nfr_c38067_g1_i1, Nfr_c7040_g1_i1, Nfr_c8541_g1_i1, Nfr_c9220_g1_i1, Nfr_c9220_g2_i1
Fructose and mannose metabolism	map00051	4,6-dehydratase	ec:4.2.1.47	71	1	Nfr_c18029_g1_i1
Fructose and mannose metabolism	map00051	isomerase	ec:5.3.1.8	71	1	Nfr_c17623_g1_i1
Fructose and mannose metabolism	map00051	isomerase	ec:5.3.1.6	71	4	Nfr_c22866_g1_i1, Nfr_c22866_g1_i2, Nfr_c34180_g1_i1, Nfr_c36125_g1_i1
Fructose and mannose metabolism	map00051	isomerase	ec:5.3.1.5	71	2	Nfr_c10028_g1_i1, Nfr_c24385_g1_i2
Fructose and mannose metabolism	map00051	isomerase	ec:5.3.1.1	71	4	Nfr_c12934_g1_i1, Nfr_c12934_g2_i1, Nfr_c21211_g1_i1, Nfr_c34142_g1_i1
Fructose and mannose metabolism	map00051	fructokinase (phosphorylating)	ec:2.7.1.4	71	1	Nfr_c11231_g1_i1
Fructose and mannose metabolism	map00051	hexokinase type IV glucokinase	ec:2.7.1.1	71	4	Nfr_CL851Contig1, Nfr_c11231_g1_i1, Nfr_c21829_g2_i2, Nfr_c23488_g3_i1
Fructose and mannose metabolism	map00051	endo-1,4-beta-mannosidase	ec:3.2.1.78	71	5	Nfr_CL1374Contig1, Nfr_CL870Contig1, Nfr_c23656_g1_i1, Nfr_c30757_g1_i1, Nfr_c6903_g1_i2
Fructose and mannose metabolism	map00051	2-phosphatase	ec:3.1.3.46	71	1	Nfr_c19209_g1_i1
Fructose and mannose metabolism	map00051	hexose diphosphatase	ec:3.1.3.11	71	6	Nfr_c15405_g1_i1, Nfr_c20220_g1_i1, Nfr_c20220_g2_i1, Nfr_c22450_g1_i1, Nfr_c22450_g2_i1, Nfr_c25381_g1_i1
Fructose and mannose metabolism	map00051	guanylyltransferase	ec:2.7.7.30	71	2	Nfr_c16604_g2_i1, Nfr_c16604_g3_i1
Fructose and mannose metabolism	map00051	guanylyltransferase (GDP)	ec:2.7.7.22	71	1	Nfr_c18354_g2_i1
Fructose and mannose metabolism	map00051	guanylyltransferase	ec:2.7.7.13	71	1	Nfr_c17463_g1_i1
Fructose and mannose metabolism	map00051	synthase	ec:1.1.1.271	71	1	Nfr_c24497_g1_i2
Fructose and mannose metabolism	map00051	aldolase	ec:4.1.2.13	71	12	Nfr_c13478_g1_i1, Nfr_c14724_g1_i1, Nfr_c14724_g2_i1, Nfr_c18836_g1_i1, Nfr_c21649_g1_i1, Nfr_c26009_g1_i1, Nfr_c29164_g1_i1, Nfr_c34093_g1_i1, Nfr_c34130_g1_i1, Nfr_c34264_g1_i1, Nfr_c35523_g1_i1, Nfr_c7972_g1_i1
Fructose and mannose metabolism	map00051	phosphofructokinase 2	ec:2.7.1.105	71	1	Nfr_c19209_g1_i1
Fructose and mannose metabolism	map00051	reductase	ec:1.1.1.21	71	1	Nfr_c25289_g1_i1
Fructose and mannose metabolism	map00051	2-dehydrogenase	ec:1.1.1.14	71	1	Nfr_c8524_g1_i1
Fructose and mannose metabolism	map00051	1-phosphotransferase	ec:2.7.1.90	71	9	Nfr_c12962_g1_i1, Nfr_c24288_g1_i1, Nfr_c24288_g2_i1, Nfr_c25125_g5_i3, Nfr_c26293_g1_i1, Nfr_c30722_g1_i1, Nfr_c37411_g1_i1, Nfr_c9220_g1_i1, Nfr_c9220_g2_i1
Fructose and mannose metabolism	map00051	mannose phosphomutase	ec:5.4.2.8	71	1	Nfr_c18133_g1_i1
Fructose and mannose metabolism	map00051	fucokinase (phosphorylating)	ec:2.7.1.52	71	3	Nfr_c16604_g1_i1, Nfr_c16604_g2_i1, Nfr_c16604_g3_i1
Sesquiterpenoid and triterpenoid biosynthesis	map00909	monooxygenase	ec:1.14.13.132	4	1	Nfr_c9458_g1_i1
Sesquiterpenoid and triterpenoid biosynthesis	map00909	synthase	ec:2.5.1.21	4	1	Nfr_c23556_g1_i1
Sesquiterpenoid and triterpenoid biosynthesis	map00909	dehydrogenase (NADP+)	ec:1.1.1.216	4	2	Nfr_c11445_g1_i1, Nfr_c11445_g1_i2
Nicotinate and nicotinamide metabolism	map00760	oxidase	ec:1.4.3.16	39	2	Nfr_c18439_g1_i1, Nfr_c18439_g2_i1
Nicotinate and nicotinamide metabolism	map00760	diphosphorylase (carboxylating)	ec:2.4.2.19	39	5	Nfr_c14629_g1_i1, Nfr_c14629_g1_i2, Nfr_c23999_g2_i1, Nfr_c23999_g2_i2, Nfr_c23999_g3_i1
Nicotinate and nicotinamide metabolism	map00760	synthase (glutamine-hydrolysing)	ec:6.3.5.1	39	2	Nfr_CL1397Contig1, Nfr_c18944_g1_i1
Nicotinate and nicotinamide metabolism	map00760	oxidase	ec:1.2.3.1	39	1	Nfr_c22007_g2_i1
Nicotinate and nicotinamide metabolism	map00760	nucleosidase	ec:3.2.2.3	39	2	Nfr_c23233_g1_i2, Nfr_c34367_g1_i1
Nicotinate and nicotinamide metabolism	map00760	nucleosidase	ec:3.2.2.1	39	2	Nfr_c23233_g1_i2, Nfr_c34367_g1_i1
Nicotinate and nicotinamide metabolism	map00760	uridine 5'-nucleotidase	ec:3.1.3.5	39	2	Nfr_c19501_g1_i1, Nfr_c19501_g1_i2
Nicotinate and nicotinamide metabolism	map00760	diphosphatase	ec:3.6.1.9	39	6	Nfr_c17288_g1_i1, Nfr_c17288_g2_i1, Nfr_c30727_g1_i1, Nfr_c36755_g1_i1, Nfr_c9349_g1_i1, Nfr_c9349_g1_i2
Nicotinate and nicotinamide metabolism	map00760	diphosphatase	ec:3.6.1.22	39	3	Nfr_c17288_g1_i1, Nfr_c17288_g2_i1, Nfr_c30727_g1_i1
Nicotinate and nicotinamide metabolism	map00760	kinase	ec:2.7.1.23	39	19	Nfr_CL1365Contig1, Nfr_c15169_g1_i1, Nfr_c16021_g1_i1, Nfr_c19726_g1_i1, Nfr_c21659_g1_i1, Nfr_c21659_g2_i1, Nfr_c22319_g1_i1, Nfr_c22319_g2_i1, Nfr_c23971_g2_i1, Nfr_c23971_g2_i3, Nfr_c24500_g1_i1, Nfr_c24500_g2_i1, Nfr_c24914_g2_i1, Nfr_c25296_g1_i1, Nfr_c26485_g1_i1, Nfr_c36706_g1_i1, Nfr_c36972_g1_i1, Nfr_c680_g1_i1, Nfr_c7541_g1_i1
Zeatin biosynthesis	map00908	dehydrogenase	ec:1.5.99.12	1	1	Nfr_c35646_g1_i1
Photosynthesis	map00195	reductase	ec:1.18.1.2	3	2	Nfr_c29896_g1_i1, Nfr_c35131_g1_i1
Photosynthesis	map00195	reductase	ec:1.10.9.1	3	1	Nfr_c25569_g1_i1
Carotenoid biosynthesis	map00906	synthase	ec:5.3.99.8	9	2	Nfr_c24613_g3_i2, Nfr_c24613_g3_i3
Carotenoid biosynthesis	map00906	de-epoxidase	ec:1.10.99.3	9	3	Nfr_CL616Contig1, Nfr_c13660_g1_i1, Nfr_c32610_g1_i1
Carotenoid biosynthesis	map00906	desaturase	ec:1.3.5.6	9	1	Nfr_c1505_g2_i1
Carotenoid biosynthesis	map00906	dehydrogenase	ec:1.1.1.288	9	1	Nfr_c1813_g1_i1
Carotenoid biosynthesis	map00906	epoxidase	ec:1.14.13.90	9	1	Nfr_c22999_g4_i1
Carotenoid biosynthesis	map00906	synthase	ec:2.5.1.32	9	1	Nfr_c19863_g1_i1
Other types of O-glycan biosynthesis	map00514	3-beta-glucuronosyltransferase	ec:2.4.1.135	5	5	Nfr_c13592_g1_i1, Nfr_c21168_g1_i1, Nfr_c22263_g2_i1, Nfr_c24088_g2_i1, Nfr_c36612_g1_i1
Various types of N-glycan biosynthesis	map00513	2-beta-D-xylosyltransferase	ec:2.4.2.38	26	2	Nfr_c19407_g1_i1, Nfr_c19407_g2_i1
Various types of N-glycan biosynthesis	map00513	hexosaminidase	ec:3.2.1.52	26	2	Nfr_c11155_g1_i1, Nfr_c12138_g1_i1
Various types of N-glycan biosynthesis	map00513	2-beta-N-acetylglucosaminyltransferase	ec:2.4.1.143	26	2	Nfr_c22806_g1_i3, Nfr_c22806_g1_i4
Various types of N-glycan biosynthesis	map00513	alpha-1,3-mannosyltransferase	ec:2.4.1.132	26	2	Nfr_c12990_g1_i1, Nfr_c27460_g1_i1
Various types of N-glycan biosynthesis	map00513	alpha-1,2-mannosyltransferase	ec:2.4.1.131	26	2	Nfr_c18456_g1_i1, Nfr_c23906_g1_i1
Various types of N-glycan biosynthesis	map00513	1,3-1,6-alpha-mannosidase	ec:3.2.1.114	26	6	Nfr_c20705_g1_i1, Nfr_c24722_g1_i1, Nfr_c24722_g2_i1, Nfr_c24722_g3_i2, Nfr_c24722_g4_i1, Nfr_c9240_g1_i1
Various types of N-glycan biosynthesis	map00513	1,2-alpha-mannosidase	ec:3.2.1.113	26	7	Nfr_CL1293Contig1, Nfr_c19711_g2_i1, Nfr_c24705_g2_i1, Nfr_c24705_g3_i1, Nfr_c29918_g1_i1, Nfr_c31697_g1_i1, Nfr_c9532_g1_i1
Various types of N-glycan biosynthesis	map00513	alpha-1,2-mannosyltransferase	ec:2.4.1.261	26	1	Nfr_c18456_g1_i1
Various types of N-glycan biosynthesis	map00513	alpha-1,3-mannosyltransferase	ec:2.4.1.258	26	2	Nfr_c20095_g1_i1, Nfr_c20095_g3_i1
Various types of N-glycan biosynthesis	map00513	alpha-1,6-mannosyltransferase	ec:2.4.1.232	26	2	Nfr_c12990_g1_i1, Nfr_c27460_g1_i1
Various types of N-glycan biosynthesis	map00513	3-alpha-L-fucosyltransferase	ec:2.4.1.214	26	1	Nfr_c18258_g2_i1
Retinol metabolism	map00830	15,15'-monooxygenase	ec:1.14.99.36	22	1	Nfr_CL1007Contig1
Retinol metabolism	map00830	dehydrogenase	ec:1.1.1.1	22	9	Nfr_CL1428Contig1, Nfr_c11175_g2_i1, Nfr_c1813_g1_i1, Nfr_c21934_g2_i1, Nfr_c26435_g1_i1, Nfr_c29195_g1_i1, Nfr_c30429_g1_i1, Nfr_c6880_g1_i1, Nfr_c6880_g2_i1
Retinol metabolism	map00830	oxidase	ec:1.2.3.1	22	1	Nfr_c22007_g2_i1
Retinol metabolism	map00830	1-naphthol glucuronyltransferase	ec:2.4.1.17	22	8	Nfr_CL1546Contig1, Nfr_c13592_g1_i1, Nfr_c18632_g1_i1, Nfr_c21168_g1_i1, Nfr_c22263_g2_i1, Nfr_c23164_g1_i1, Nfr_c24088_g2_i1, Nfr_c36612_g1_i1
Retinol metabolism	map00830	monooxygenase	ec:1.14.14.1	22	3	Nfr_c17146_g2_i1, Nfr_c23076_g2_i2, Nfr_c23076_g2_i3
Diterpenoid biosynthesis	map00904	2beta-dioxygenase	ec:1.14.11.13	4	1	Nfr_c26965_g1_i1
Diterpenoid biosynthesis	map00904	oxidase	ec:1.14.13.78	4	2	Nfr_c16792_g1_i1, Nfr_c35750_g1_i1
Diterpenoid biosynthesis	map00904	10beta-hydroxylase	ec:1.14.13.76	4	1	Nfr_c17020_g2_i1
Primary bile acid biosynthesis	map00120	dehydrogenase	ec:1.1.1.35	7	7	Nfr_c17118_g1_i1, Nfr_c17118_g2_i1, Nfr_c23604_g1_i2, Nfr_c30867_g1_i1, Nfr_c34323_g1_i1, Nfr_c37123_g1_i1, Nfr_c6409_g1_i1
Limonene and pinene degradation	map00903	hydratase	ec:4.2.1.17	10	3	Nfr_c23604_g1_i2, Nfr_c34323_g1_i1, Nfr_c6409_g1_i1
Limonene and pinene degradation	map00903	dehydrogenase (NAD+)	ec:1.2.1.3	10	7	Nfr_c12323_g2_i1, Nfr_c14175_g1_i1, Nfr_c14175_g1_i2, Nfr_c1503_g1_i1, Nfr_c16144_g2_i1, Nfr_c29805_g1_i1, Nfr_c6785_g1_i1
Other glycan degradation	map00511	endo-beta-N-acetylglucosaminidase	ec:3.2.1.96	67	2	Nfr_c18063_g1_i1, Nfr_c33329_g1_i1
Other glycan degradation	map00511	hexosaminidase	ec:3.2.1.52	67	2	Nfr_c11155_g1_i1, Nfr_c12138_g1_i1
Other glycan degradation	map00511	alpha-fucosidase	ec:3.2.1.51	67	5	Nfr_c21015_g1_i1, Nfr_c21015_g2_i1, Nfr_c24841_g1_i1, Nfr_c26086_g1_i1, Nfr_c33512_g1_i1
Other glycan degradation	map00511	psychosine hydrolase	ec:3.2.1.45	67	7	Nfr_c14620_g1_i2, Nfr_c22009_g3_i1, Nfr_c22009_g4_i1, Nfr_c22009_g5_i1, Nfr_c31026_g1_i1, Nfr_c8209_g1_i1, Nfr_c8209_g2_i1
Other glycan degradation	map00511	mannanase	ec:3.2.1.25	67	7	Nfr_CL1374Contig1, Nfr_CL870Contig1, Nfr_c21281_g1_i1, Nfr_c21281_g2_i1, Nfr_c23656_g1_i1, Nfr_c30757_g1_i1, Nfr_c6903_g1_i2
Other glycan degradation	map00511	alpha-D-mannosidase	ec:3.2.1.24	67	19	Nfr_CL1293Contig1, Nfr_c19711_g2_i1, Nfr_c20705_g1_i1, Nfr_c24705_g2_i1, Nfr_c24705_g3_i1, Nfr_c24722_g1_i1, Nfr_c24722_g2_i1, Nfr_c24722_g3_i2, Nfr_c24722_g4_i1, Nfr_c24722_g5_i1, Nfr_c24909_g2_i1, Nfr_c29918_g1_i1, Nfr_c31697_g1_i1, Nfr_c33252_g1_i1, Nfr_c33504_g1_i1, Nfr_c4388_g1_i1, Nfr_c6315_g1_i1, Nfr_c9240_g1_i1, Nfr_c9532_g1_i1
Other glycan degradation	map00511	lactase (ambiguous)	ec:3.2.1.23	67	25	Nfr_c12423_g1_i1, Nfr_c12423_g2_i1, Nfr_c13948_g1_i1, Nfr_c148_g1_i1, Nfr_c16132_g1_i1, Nfr_c21214_g1_i1, Nfr_c21214_g2_i1, Nfr_c21214_g3_i1, Nfr_c21578_g1_i2, Nfr_c22870_g3_i1, Nfr_c22870_g3_i2, Nfr_c24432_g2_i1, Nfr_c24432_g3_i1, Nfr_c24432_g4_i1, Nfr_c24432_g5_i1, Nfr_c24432_g6_i2, Nfr_c24711_g8_i1, Nfr_c29051_g1_i1, Nfr_c29842_g1_i1, Nfr_c34188_g1_i1, Nfr_c36367_g1_i1, Nfr_c36580_g1_i1, Nfr_c…
Oxidative phosphorylation	map00190	dehydrogenase (quinone)	ec:1.6.99.5	85	36	Nfr_CL659Contig1, Nfr_c10453_g1_i1, Nfr_c13009_g1_i1, Nfr_c15512_g2_i1, Nfr_c16146_g1_i1, Nfr_c17982_g2_i1, Nfr_c21957_g1_i1, Nfr_c22768_g1_i1, Nfr_c22887_g3_i1, Nfr_c22940_g1_i1, Nfr_c22940_g1_i2, Nfr_c23133_g1_i1, Nfr_c23376_g1_i1, Nfr_c23391_g1_i2, Nfr_c23703_g2_i2, Nfr_c23935_g1_i1, Nfr_c23951_g3_i1, Nfr_c23951_g4_i1, Nfr_c24396_g1_i1, Nfr_c24396_g2_i1, Nfr_c24812_g2_i1, Nfr_c24812_g3_i1, Nfr…
Oxidative phosphorylation	map00190	dehydrogenase	ec:1.6.99.3	85	36	Nfr_CL659Contig1, Nfr_c10453_g1_i1, Nfr_c13009_g1_i1, Nfr_c15512_g2_i1, Nfr_c16146_g1_i1, Nfr_c17982_g2_i1, Nfr_c21957_g1_i1, Nfr_c22768_g1_i1, Nfr_c22887_g3_i1, Nfr_c22940_g1_i1, Nfr_c22940_g1_i2, Nfr_c23133_g1_i1, Nfr_c23376_g1_i1, Nfr_c23391_g1_i2, Nfr_c23703_g2_i2, Nfr_c23935_g1_i1, Nfr_c23951_g3_i1, Nfr_c23951_g4_i1, Nfr_c24396_g1_i1, Nfr_c24396_g2_i1, Nfr_c24812_g2_i1, Nfr_c24812_g3_i1, Nfr…
Oxidative phosphorylation	map00190	reductase	ec:1.10.2.2	85	9	Nfr_c15104_g1_i1, Nfr_c20031_g2_i1, Nfr_c21304_g1_i1, Nfr_c21304_g2_i1, Nfr_c25569_g1_i1, Nfr_c27406_g1_i1, Nfr_c29851_g1_i1, Nfr_c8311_g1_i1, Nfr_c8311_g1_i2
Oxidative phosphorylation	map00190	ATPase	ec:3.6.3.6	85	6	Nfr_c14483_g1_i1, Nfr_c17474_g2_i1, Nfr_c20795_g1_i1, Nfr_c20795_g2_i1, Nfr_c20795_g2_i2, Nfr_c24287_g1_i2
Oxidative phosphorylation	map00190	dehydrogenase	ec:1.3.5.1	85	3	Nfr_c21759_g1_i1, Nfr_c24884_g1_i1, Nfr_c24884_g1_i2
Oxidative phosphorylation	map00190	reductase (H+-translocating)	ec:1.6.5.3	85	34	Nfr_CL659Contig1, Nfr_c10453_g1_i1, Nfr_c13009_g1_i1, Nfr_c15512_g2_i1, Nfr_c16146_g1_i1, Nfr_c17982_g2_i1, Nfr_c21957_g1_i1, Nfr_c22768_g1_i1, Nfr_c22887_g3_i1, Nfr_c22940_g1_i1, Nfr_c22940_g1_i2, Nfr_c23376_g1_i1, Nfr_c23391_g1_i2, Nfr_c23703_g2_i2, Nfr_c23935_g1_i1, Nfr_c23951_g3_i1, Nfr_c23951_g4_i1, Nfr_c24396_g1_i1, Nfr_c24396_g2_i1, Nfr_c24812_g2_i1, Nfr_c24812_g3_i1, Nfr_c24812_g3_i2, Nfr…
Oxidative phosphorylation	map00190	diphosphatase	ec:3.6.1.1	85	16	Nfr_c12545_g1_i1, Nfr_c17580_g1_i1, Nfr_c20695_g1_i1, Nfr_c20695_g1_i4, Nfr_c2106_g1_i1, Nfr_c21465_g1_i1, Nfr_c22205_g1_i1, Nfr_c22205_g2_i2, Nfr_c23454_g1_i2, Nfr_c24692_g1_i2, Nfr_c25435_g1_i1, Nfr_c25967_g1_i1, Nfr_c26205_g1_i1, Nfr_c30390_g1_i1, Nfr_c30697_g1_i1, Nfr_c4708_g1_i1
Oxidative phosphorylation	map00190	oxidase	ec:1.9.3.1	85	15	Nfr_CL85Contig1, Nfr_c15994_g1_i1, Nfr_c19109_g1_i1, Nfr_c21009_g1_i1, Nfr_c22064_g2_i3, Nfr_c22887_g4_i3, Nfr_c23017_g1_i1, Nfr_c23630_g3_i1, Nfr_c32634_g1_i1, Nfr_c34329_g1_i1, Nfr_c34537_g1_i1, Nfr_c5962_g1_i1, Nfr_c5962_g2_i1, Nfr_c923_g1_i1, Nfr_c9943_g1_i1
N-Glycan biosynthesis	map00510	1,3-alpha-glucosidase	ec:3.2.1.84	26	1	Nfr_c24763_g1_i1
N-Glycan biosynthesis	map00510	4-beta-N-acetylglucosaminyltransferase	ec:2.4.1.144	26	1	Nfr_c24746_g3_i1
N-Glycan biosynthesis	map00510	2-beta-N-acetylglucosaminyltransferase	ec:2.4.1.143	26	2	Nfr_c22806_g1_i3, Nfr_c22806_g1_i4
N-Glycan biosynthesis	map00510	alpha-1,3-mannosyltransferase	ec:2.4.1.132	26	2	Nfr_c12990_g1_i1, Nfr_c27460_g1_i1
N-Glycan biosynthesis	map00510	alpha-1,2-mannosyltransferase	ec:2.4.1.131	26	2	Nfr_c18456_g1_i1, Nfr_c23906_g1_i1
N-Glycan biosynthesis	map00510	1,3-1,6-alpha-mannosidase	ec:3.2.1.114	26	6	Nfr_c20705_g1_i1, Nfr_c24722_g1_i1, Nfr_c24722_g2_i1, Nfr_c24722_g3_i2, Nfr_c24722_g4_i1, Nfr_c9240_g1_i1
N-Glycan biosynthesis	map00510	1,2-alpha-mannosidase	ec:3.2.1.113	26	7	Nfr_CL1293Contig1, Nfr_c19711_g2_i1, Nfr_c24705_g2_i1, Nfr_c24705_g3_i1, Nfr_c29918_g1_i1, Nfr_c31697_g1_i1, Nfr_c9532_g1_i1
N-Glycan biosynthesis	map00510	glucosidase	ec:3.2.1.106	26	3	Nfr_c17922_g1_i1, Nfr_c17922_g2_i1, Nfr_c36486_g1_i1
N-Glycan biosynthesis	map00510	alpha-1,2-mannosyltransferase	ec:2.4.1.261	26	1	Nfr_c18456_g1_i1
N-Glycan biosynthesis	map00510	alpha-1,2-mannosyltransferase	ec:2.4.1.259	26	1	Nfr_c18456_g1_i1
N-Glycan biosynthesis	map00510	alpha-1,3-mannosyltransferase	ec:2.4.1.258	26	2	Nfr_c20095_g1_i1, Nfr_c20095_g3_i1
Indole alkaloid biosynthesis	map00901	synthase	ec:4.3.3.2	3	3	Nfr_c11225_g2_i1, Nfr_c31022_g1_i1, Nfr_c33757_g1_i1
Monobactam biosynthesis	map00261	synthase	ec:4.3.3.7	15	2	Nfr_c19689_g1_i1, Nfr_c19689_g1_i2
Monobactam biosynthesis	map00261	reductase	ec:1.17.1.8	15	3	Nfr_c19642_g1_i1, Nfr_c23030_g2_i1, Nfr_c23030_g2_i2
Monobactam biosynthesis	map00261	adenylyltransferase	ec:2.7.7.4	15	4	Nfr_c15848_g3_i1, Nfr_c21583_g1_i1, Nfr_c22905_g1_i1, Nfr_c24522_g1_i1
Monobactam biosynthesis	map00261	kinase	ec:2.7.2.4	15	5	Nfr_c21293_g2_i1, Nfr_c24933_g1_i2, Nfr_c24933_g1_i3, Nfr_c24933_g2_i1, Nfr_c24933_g2_i2
Monobactam biosynthesis	map00261	dehydrogenase	ec:1.2.1.11	15	1	Nfr_c26777_g1_i1
Terpenoid backbone biosynthesis	map00900	decarboxylase	ec:4.1.1.33	40	2	Nfr_CL1096Contig1, Nfr_c17310_g2_i1
Terpenoid backbone biosynthesis	map00900	synthase	ec:2.2.1.7	40	5	Nfr_c22814_g1_i1, Nfr_c22814_g1_i2, Nfr_c22814_g2_i1, Nfr_c23016_g1_i1, Nfr_c23016_g2_i1
Terpenoid backbone biosynthesis	map00900	diphosphate reductase	ec:1.17.1.2	40	1	Nfr_c11449_g1_i1
Terpenoid backbone biosynthesis	map00900	4-phosphate cytidylyltransferase	ec:2.7.7.60	40	1	Nfr_c26439_g1_i1
Terpenoid backbone biosynthesis	map00900	2,4-cyclodiphosphate synthase	ec:4.6.1.12	40	1	Nfr_c21643_g1_i1
Terpenoid backbone biosynthesis	map00900	oxidase	ec:1.8.3.5	40	2	Nfr_c19342_g2_i1, Nfr_c19342_g3_i1
Terpenoid backbone biosynthesis	map00900	synthase (ferredoxin)	ec:1.17.7.1	40	4	Nfr_c16650_g1_i1, Nfr_c16650_g1_i2, Nfr_c16650_g1_i3, Nfr_c16650_g2_i1
Terpenoid backbone biosynthesis	map00900	5'-diphospho)-2-C-methyl-D-erythritol kinase	ec:2.7.1.148	40	1	Nfr_c18223_g1_i1
Terpenoid backbone biosynthesis	map00900	diphosphate synthase [geranylgeranyl-diphosphate specific]	ec:2.5.1.85	40	1	Nfr_c216_g1_i1
Terpenoid backbone biosynthesis	map00900	synthase [geranyl-diphosphate specific]	ec:2.5.1.84	40	1	Nfr_c216_g1_i1
Terpenoid backbone biosynthesis	map00900	reductoisomerase	ec:1.1.1.267	40	1	Nfr_c34338_g1_i1
Terpenoid backbone biosynthesis	map00900	farnesyltransferase	ec:2.5.1.58	40	2	Nfr_c8006_g1_i1, Nfr_c8006_g1_i2
Terpenoid backbone biosynthesis	map00900	C-acetyltransferase	ec:2.3.1.9	40	2	Nfr_c14140_g1_i1, Nfr_c15113_g1_i1
Terpenoid backbone biosynthesis	map00900	reductase (NADPH)	ec:1.1.1.34	40	6	Nfr_c13457_g1_i1, Nfr_c19100_g1_i1, Nfr_c19100_g2_i1, Nfr_c19100_g3_i1, Nfr_c19100_g4_i1, Nfr_c3016_g1_i1
Terpenoid backbone biosynthesis	map00900	diphosphate synthase	ec:2.5.1.29	40	5	Nfr_c19803_g1_i1, Nfr_c23556_g1_i1, Nfr_c26398_g1_i1, Nfr_c8006_g1_i1, Nfr_c8006_g1_i2
Terpenoid backbone biosynthesis	map00900	dehydrogenase (NADP+)	ec:1.1.1.216	40	2	Nfr_c11445_g1_i1, Nfr_c11445_g1_i2
Terpenoid backbone biosynthesis	map00900	diphosphate synthase	ec:2.5.1.10	40	2	Nfr_c19863_g1_i1, Nfr_c34803_g1_i1
Terpenoid backbone biosynthesis	map00900	synthase	ec:2.3.3.10	40	2	Nfr_c23138_g1_i1, Nfr_c23138_g2_i1
Terpenoid backbone biosynthesis	map00900	Delta-isomerase	ec:5.3.3.2	40	1	Nfr_c24728_g18_i1
Terpenoid backbone biosynthesis	map00900	kinase	ec:2.7.1.36	40	1	Nfr_c19791_g1_i1
Glycine, serine and threonine metabolism	map00260	S-aminomethyldihydrolipoylprotein:(6S)-tetrahydrofolate aminomethyltransferase (ammonia-forming)	ec:2.1.2.10	82	4	Nfr_CL1760Contig1, Nfr_c18833_g2_i1, Nfr_c20062_g1_i1, Nfr_c20062_g1_i2
Glycine, serine and threonine metabolism	map00260	synthase	ec:4.2.1.20	82	9	Nfr_c14650_g1_i1, Nfr_c14650_g1_i2, Nfr_c18339_g1_i1, Nfr_c18339_g2_i1, Nfr_c19296_g1_i1, Nfr_c19296_g2_i1, Nfr_c19296_g3_i1, Nfr_c25230_g1_i1, Nfr_c8809_g1_i1
Glycine, serine and threonine metabolism	map00260	monooxygenase	ec:1.14.15.7	82	2	Nfr_c11413_g1_i1, Nfr_c13085_g1_i1
Glycine, serine and threonine metabolism	map00260	oxidase	ec:1.4.3.21	82	3	Nfr_c15966_g1_i1, Nfr_c15966_g2_i1, Nfr_c16275_g1_i2
Glycine, serine and threonine metabolism	map00260	ammonia-lyase	ec:4.3.1.19	82	5	Nfr_c24877_g1_i1, Nfr_c24877_g2_i1, Nfr_c24877_g3_i1, Nfr_c24877_g4_i1, Nfr_c24877_g5_i1
Glycine, serine and threonine metabolism	map00260	ammonia-lyase	ec:4.3.1.18	82	2	Nfr_c17088_g1_i1, Nfr_c17088_g2_i1
Glycine, serine and threonine metabolism	map00260	ammonia-lyase	ec:4.3.1.17	82	2	Nfr_c17088_g1_i1, Nfr_c17088_g2_i1
Glycine, serine and threonine metabolism	map00260	dehydrogenase	ec:1.1.1.3	82	2	Nfr_c21293_g2_i1, Nfr_c9072_g1_i1
Glycine, serine and threonine metabolism	map00260	dehydrogenase	ec:1.1.1.1	82	9	Nfr_CL1428Contig1, Nfr_c11175_g2_i1, Nfr_c1813_g1_i1, Nfr_c21934_g2_i1, Nfr_c26435_g1_i1, Nfr_c29195_g1_i1, Nfr_c30429_g1_i1, Nfr_c6880_g1_i1, Nfr_c6880_g2_i1
Glycine, serine and threonine metabolism	map00260	hydroxymethyltransferase	ec:2.1.2.1	82	10	Nfr_c12282_g1_i1, Nfr_c12282_g2_i1, Nfr_c12422_g1_i1, Nfr_c16315_g2_i1, Nfr_c16315_g3_i1, Nfr_c16315_g4_i1, Nfr_c24105_g1_i1, Nfr_c24105_g1_i2, Nfr_c24245_g2_i1, Nfr_c4344_g1_i1
Glycine, serine and threonine metabolism	map00260	oxidase	ec:1.5.3.1	82	3	Nfr_c32439_g1_i1, Nfr_c34248_g1_i1, Nfr_c34248_g1_i2
Glycine, serine and threonine metabolism	map00260	dehydrogenase (aminomethyl-transferring)	ec:1.4.4.2	82	2	Nfr_c25085_g1_i1, Nfr_c32748_g1_i1
Glycine, serine and threonine metabolism	map00260	kinase	ec:2.7.2.4	82	5	Nfr_c21293_g2_i1, Nfr_c24933_g1_i2, Nfr_c24933_g1_i3, Nfr_c24933_g2_i1, Nfr_c24933_g2_i2
Glycine, serine and threonine metabolism	map00260	dehydrogenase	ec:1.1.1.95	82	2	Nfr_CL1445Contig1, Nfr_c16669_g1_i1
Glycine, serine and threonine metabolism	map00260	phosphatase	ec:3.1.3.3	82	3	Nfr_c17837_g1_i1, Nfr_c36589_g1_i1, Nfr_c37239_g1_i1
Glycine, serine and threonine metabolism	map00260	gamma-lyase	ec:4.4.1.1	82	1	Nfr_CL1458Contig1
Glycine, serine and threonine metabolism	map00260	dehydrogenase	ec:1.1.99.1	82	6	Nfr_c10458_g1_i1, Nfr_c10458_g2_i1, Nfr_c23432_g1_i3, Nfr_c23432_g2_i1, Nfr_c23432_g2_i2, Nfr_c28374_g1_i1
Glycine, serine and threonine metabolism	map00260	synthase	ec:4.2.3.1	82	2	Nfr_c23917_g2_i1, Nfr_c23917_g2_i2
Glycine, serine and threonine metabolism	map00260	dehydrogenase	ec:1.1.1.29	82	1	Nfr_CL476Contig1
Glycine, serine and threonine metabolism	map00260	transaminase	ec:2.6.1.52	82	1	Nfr_c31683_g1_i1
Glycine, serine and threonine metabolism	map00260	dehydrogenase	ec:1.8.1.4	82	2	Nfr_c24629_g1_i1, Nfr_c34641_g1_i1
Glycine, serine and threonine metabolism	map00260	transaminase	ec:2.6.1.44	82	2	Nfr_c12629_g1_i1, Nfr_c12629_g2_i1
Glycine, serine and threonine metabolism	map00260	dehydrogenase	ec:1.2.1.11	82	1	Nfr_c26777_g1_i1
Glycine, serine and threonine metabolism	map00260	racemase	ec:5.1.1.10	82	5	Nfr_c15950_g1_i1, Nfr_c15950_g1_i2, Nfr_c15950_g2_i1, Nfr_c17088_g1_i1, Nfr_c17088_g2_i1
Glycine, serine and threonine metabolism	map00260	kinase	ec:2.7.1.39	82	2	Nfr_c27008_g1_i1, Nfr_c33874_g1_i1
Glycine, serine and threonine metabolism	map00260	3-kinase	ec:2.7.1.31	82	1	Nfr_c3849_g1_i2
Aminoacyl-tRNA biosynthesis	map00970	ligase	ec:6.1.1.9	66	6	Nfr_c12498_g1_i1, Nfr_c19177_g1_i1, Nfr_c2085_g1_i1, Nfr_c2085_g2_i1, Nfr_c26387_g1_i1, Nfr_c5638_g1_i1
Aminoacyl-tRNA biosynthesis	map00970	ligase	ec:6.1.1.7	66	4	Nfr_c19278_g1_i1, Nfr_c20206_g1_i1, Nfr_c21524_g1_i2, Nfr_c24974_g1_i1
Aminoacyl-tRNA biosynthesis	map00970	ligase	ec:6.1.1.6	66	1	Nfr_c14621_g1_i1
Aminoacyl-tRNA biosynthesis	map00970	ligase	ec:6.1.1.5	66	3	Nfr_CL1345Contig1, Nfr_c18474_g1_i1, Nfr_c23639_g1_i2
Aminoacyl-tRNA biosynthesis	map00970	ligase	ec:6.1.1.4	66	4	Nfr_c19278_g1_i1, Nfr_c19278_g2_i1, Nfr_c25028_g1_i1, Nfr_c2646_g1_i1
Aminoacyl-tRNA biosynthesis	map00970	ligase	ec:6.1.1.3	66	2	Nfr_c25338_g1_i1, Nfr_c30126_g1_i1
Aminoacyl-tRNA biosynthesis	map00970	ligase	ec:6.1.1.2	66	2	Nfr_c18646_g2_i1, Nfr_c25215_g1_i1
Aminoacyl-tRNA biosynthesis	map00970	ligase	ec:6.1.1.1	66	3	Nfr_c20498_g2_i2, Nfr_c24412_g1_i1, Nfr_c24412_g1_i2
Aminoacyl-tRNA biosynthesis	map00970	synthase (glutamine-hydrolysing)	ec:6.3.5.7	66	4	Nfr_c14839_g1_i1, Nfr_c27351_g1_i1, Nfr_c27351_g1_i2, Nfr_c3988_g1_i2
Aminoacyl-tRNA biosynthesis	map00970	formyltransferase	ec:2.1.2.9	66	3	Nfr_c150_g1_i1, Nfr_c19392_g1_i2, Nfr_c19392_g1_i3
Aminoacyl-tRNA biosynthesis	map00970	ligase	ec:6.1.1.22	66	4	Nfr_c11734_g1_i1, Nfr_c18630_g1_i1, Nfr_c24724_g1_i1, Nfr_c32285_g1_i1
Aminoacyl-tRNA biosynthesis	map00970	ligase	ec:6.1.1.21	66	2	Nfr_c1636_g1_i1, Nfr_c1636_g2_i1
Aminoacyl-tRNA biosynthesis	map00970	ligase	ec:6.1.1.20	66	4	Nfr_c15179_g1_i1, Nfr_c15179_g2_i1, Nfr_c18116_g1_i1, Nfr_c35604_g1_i1
Aminoacyl-tRNA biosynthesis	map00970	ligase	ec:6.1.1.18	66	2	Nfr_c24893_g1_i1, Nfr_c24893_g2_i1
Aminoacyl-tRNA biosynthesis	map00970	ligase	ec:6.1.1.17	66	4	Nfr_c15421_g1_i1, Nfr_c15421_g1_i2, Nfr_c23431_g1_i2, Nfr_c26279_g1_i1
Aminoacyl-tRNA biosynthesis	map00970	ligase	ec:6.1.1.16	66	4	Nfr_CL980Contig1, Nfr_c20984_g3_i1, Nfr_c25145_g1_i1, Nfr_c37376_g1_i1
Aminoacyl-tRNA biosynthesis	map00970	ligase	ec:6.1.1.15	66	3	Nfr_c192_g1_i1, Nfr_c21619_g2_i1, Nfr_c21619_g2_i2
Aminoacyl-tRNA biosynthesis	map00970	ligase	ec:6.1.1.14	66	4	Nfr_CL1197Contig1, Nfr_CL315Contig1, Nfr_c29887_g1_i1, Nfr_c35794_g1_i1
Aminoacyl-tRNA biosynthesis	map00970	ligase	ec:6.1.1.12	66	2	Nfr_c10183_g2_i1, Nfr_c25058_g2_i1
Aminoacyl-tRNA biosynthesis	map00970	ligase	ec:6.1.1.11	66	3	Nfr_c22673_g3_i1, Nfr_c4544_g1_i1, Nfr_c8171_g1_i1
Aminoacyl-tRNA biosynthesis	map00970	ligase	ec:6.1.1.10	66	3	Nfr_c13395_g1_i1, Nfr_c25040_g1_i1, Nfr_c25040_g1_i2
Butanoate metabolism	map00650	decarboxylase	ec:4.1.1.15	21	2	Nfr_c19551_g1_i1, Nfr_c35305_g1_i1
Butanoate metabolism	map00650	hydratase	ec:4.2.1.17	21	3	Nfr_c23604_g1_i2, Nfr_c34323_g1_i1, Nfr_c6409_g1_i1
Butanoate metabolism	map00650	lyase	ec:4.1.3.4	21	1	Nfr_c16956_g1_i1
Butanoate metabolism	map00650	synthase	ec:2.2.1.6	21	2	Nfr_c34480_g1_i1, Nfr_c36050_g1_i1
Butanoate metabolism	map00650	dehydrogenase	ec:1.3.5.1	21	3	Nfr_c21759_g1_i1, Nfr_c24884_g1_i1, Nfr_c24884_g1_i2
Butanoate metabolism	map00650	C-acetyltransferase	ec:2.3.1.9	21	2	Nfr_c14140_g1_i1, Nfr_c15113_g1_i1
Butanoate metabolism	map00650	dehydrogenase	ec:1.1.1.35	21	7	Nfr_c17118_g1_i1, Nfr_c17118_g2_i1, Nfr_c23604_g1_i2, Nfr_c30867_g1_i1, Nfr_c34323_g1_i1, Nfr_c37123_g1_i1, Nfr_c6409_g1_i1
Butanoate metabolism	map00650	dehydrogenase	ec:1.1.1.30	21	1	Nfr_c6102_g1_i1
Butanoate metabolism	map00650	epimerase	ec:5.1.2.3	21	3	Nfr_c23604_g1_i2, Nfr_c34323_g1_i1, Nfr_c6409_g1_i1
Butanoate metabolism	map00650	synthase	ec:2.3.3.10	21	2	Nfr_c23138_g1_i1, Nfr_c23138_g2_i1
Butanoate metabolism	map00650	dehydrogenase (NAD+)	ec:1.2.1.24	21	1	Nfr_c9126_g1_i1
Butanoate metabolism	map00650	dehydrogenase [NAD(P)+]	ec:1.2.1.16	21	1	Nfr_c9126_g1_i1
Carbapenem biosynthesis	map00332	5-kinase	ec:2.7.2.11	6	5	Nfr_CL964Contig1, Nfr_c24872_g1_i1, Nfr_c24872_g4_i2, Nfr_c27160_g1_i1, Nfr_c29329_g1_i1
Carbapenem biosynthesis	map00332	dehydrogenase	ec:1.2.1.41	6	5	Nfr_c24872_g1_i1, Nfr_c24872_g3_i2, Nfr_c24872_g4_i2, Nfr_c27160_g1_i1, Nfr_c29329_g1_i1
Arginine and proline metabolism	map00330	synthase	ec:6.3.4.5	64	3	Nfr_c24885_g6_i2, Nfr_c24885_g6_i4, Nfr_c24885_g6_i5
Arginine and proline metabolism	map00330	decarboxylase	ec:4.1.1.50	64	3	Nfr_c15650_g1_i1, Nfr_c17469_g1_i1, Nfr_c23562_g1_i2
Arginine and proline metabolism	map00330	arginine amidinase	ec:3.5.3.1	64	1	Nfr_c5147_g1_i1
Arginine and proline metabolism	map00330	decarboxylase	ec:4.1.1.19	64	3	Nfr_c16427_g1_i1, Nfr_c23375_g1_i1, Nfr_c38271_g1_i1
Arginine and proline metabolism	map00330	ec:3.5.1.5 urease	ec:3.5.1.5	64	1	Nfr_c34621_g1_i1
Arginine and proline metabolism	map00330	acylamidase	ec:3.5.1.4	64	1	Nfr_c27868_g1_i1
Arginine and proline metabolism	map00330	polyamine oxidase	ec:1.5.3.17	64	1	Nfr_c15720_g1_i1
Arginine and proline metabolism	map00330	glutaminase I	ec:3.5.1.2	64	1	Nfr_c26183_g1_i1
Arginine and proline metabolism	map00330	oxidase	ec:1.5.3.16	64	1	Nfr_c15720_g1_i1
Arginine and proline metabolism	map00330	dehydrogenase [NAD(P)+]	ec:1.4.1.3	64	2	Nfr_c14959_g1_i1, Nfr_c14959_g2_i1
Arginine and proline metabolism	map00330	dehydrogenase	ec:1.4.1.2	64	1	Nfr_c4632_g1_i1
Arginine and proline metabolism	map00330	kinase	ec:2.7.2.8	64	1	Nfr_CL964Contig1
Arginine and proline metabolism	map00330	amidase	ec:3.5.1.53	64	1	Nfr_c966_g1_i1
Arginine and proline metabolism	map00330	5-kinase	ec:2.7.2.11	64	5	Nfr_CL964Contig1, Nfr_c24872_g1_i1, Nfr_c24872_g4_i2, Nfr_c27160_g1_i1, Nfr_c29329_g1_i1
Arginine and proline metabolism	map00330	N-acetyltransferase	ec:2.3.1.35	64	2	Nfr_c11058_g1_i1, Nfr_c27425_g1_i1
Arginine and proline metabolism	map00330	acid amidohydrolase	ec:3.5.1.14	64	2	Nfr_c14486_g1_i1, Nfr_c18511_g1_i2
Arginine and proline metabolism	map00330	dehydrogenase (NAD+)	ec:1.2.1.3	64	7	Nfr_c12323_g2_i1, Nfr_c14175_g1_i1, Nfr_c14175_g1_i2, Nfr_c1503_g1_i1, Nfr_c16144_g2_i1, Nfr_c29805_g1_i1, Nfr_c6785_g1_i1
Arginine and proline metabolism	map00330	lyase	ec:4.3.2.1	64	1	Nfr_c19843_g1_i1
Arginine and proline metabolism	map00330	dioxygenase	ec:1.14.11.2	64	3	Nfr_c14457_g2_i1, Nfr_c23489_g2_i1, Nfr_c34294_g1_i1
Arginine and proline metabolism	map00330	N-acetyltransferase	ec:2.3.1.1	64	6	Nfr_CL1049Contig1, Nfr_c11058_g1_i1, Nfr_c22847_g1_i1, Nfr_c22847_g2_i1, Nfr_c22847_g3_i2, Nfr_c27425_g1_i1
Arginine and proline metabolism	map00330	reductase	ec:1.5.1.2	64	1	Nfr_c32002_g1_i1
Arginine and proline metabolism	map00330	carbamoyltransferase	ec:2.1.3.3	64	1	Nfr_c34691_g1_i1
Arginine and proline metabolism	map00330	synthase	ec:2.5.1.22	64	2	Nfr_c19783_g1_i1, Nfr_c19783_g1_i3
Arginine and proline metabolism	map00330	synthase	ec:2.5.1.16	64	1	Nfr_c15156_g1_i1
Arginine and proline metabolism	map00330	dehydrogenase	ec:1.2.1.41	64	5	Nfr_c24872_g1_i1, Nfr_c24872_g3_i2, Nfr_c24872_g4_i2, Nfr_c27160_g1_i1, Nfr_c29329_g1_i1
Arginine and proline metabolism	map00330	deiminase	ec:3.5.3.12	64	2	Nfr_c23848_g1_i1, Nfr_c23848_g2_i1
Arginine and proline metabolism	map00330	transaminase	ec:2.6.1.1	64	7	Nfr_c17356_g1_i1, Nfr_c22124_g2_i1, Nfr_c24285_g1_i1, Nfr_c25313_g1_i1, Nfr_c29863_g1_i1, Nfr_c35055_g1_i1, Nfr_c35698_g1_i1
Arginine and proline metabolism	map00330	reductase	ec:1.2.1.38	64	2	Nfr_c18064_g1_i2, Nfr_c26777_g1_i1
Arginine and proline metabolism	map00330	ligase	ec:6.3.1.2	64	4	Nfr_CL1285Contig1, Nfr_c19639_g1_i1, Nfr_c21418_g2_i1, Nfr_c38215_g1_i1
Arginine and proline metabolism	map00330	aminotransferase	ec:2.6.1.13	64	1	Nfr_c34401_g1_i1
