# Supplementary material for: De Novo Assembly of Coding Sequences of the Mangrove Palm (Nypa fruticans) Using RNA-Seq and Discovery of Whole-Genome Duplications in the Ancestor of Palms
Source: PLoS One. 2015 Dec 18;10(12):e0145385. doi: 10.1371/journal.pone.0145385 (PMC4684314; doi:10.1371/journal.pone.0145385)
Supplement: S5 Table — (XLSX) [file pone.0145385.s006.xlsx]

## Sheet: S5 Table
S5 Table. Information of SSRs identified in N. fruticans.
Sequence name	SSR motif	size	start	end
Nfr_CL43Contig1	(AGG)5	15	1652	1666
Nfr_CL45Contig1	(GAT)5	15	1143	1157
Nfr_CL57Contig1	(CTC)5	15	25	39
Nfr_CL64Contig1	(GA)5	10	526	535
Nfr_CL81Contig1	(TTC)7	21	2297	2317
Nfr_CL89Contig1	(CT)9	18	98	115
Nfr_CL119Contig1	(CTC)7	21	1	21
Nfr_CL168Contig1	(GA)7	14	625	638
Nfr_CL179Contig1	(CTG)5	15	330	344
Nfr_CL255Contig1	(TGC)5agcaatccccggtacgagtccctcgaccccctcgccctccccctccttggccgaggcgggtggccattgctgaaacctgggccccgtggcaacatt(GC)7	125	596	720
Nfr_CL255Contig1	(AG)7	14	831	844
Nfr_CL368Contig1	(CA)9	18	996	1013
Nfr_CL415Contig1	(TA)5	10	336	345
Nfr_CL470Contig1	(AG)10	20	1	20
Nfr_CL470Contig1	(GA)5	10	208	217
Nfr_CL563Contig1	(GGA)6	18	597	614
Nfr_CL569Contig1	(GA)5cagagcaaggaagggggagagaggtgaggaagcgc(CT)6	57	104	160
Nfr_CL612Contig1	(CGA)6	18	320	337
Nfr_CL617Contig1	(CT)7	14	463	476
Nfr_CL648Contig1	(GAA)6	18	257	274
Nfr_CL672Contig1	(AG)9	18	337	354
Nfr_CL697Contig1	(AC)7cgaaaatgacattaatgtcattttcg(GT)7	54	214	267
Nfr_CL713Contig1	(GA)9	18	36	53
Nfr_CL750Contig1	(GA)7	14	81	94
Nfr_CL853Contig1	(AT)5	10	447	456
Nfr_CL868Contig1	(CT)5	10	167	176
Nfr_CL916Contig1	(CT)9	18	1	18
Nfr_CL929Contig1	(GTG)5	15	197	211
Nfr_CL970Contig1	(CAG)5	15	175	189
Nfr_CL1067Contig1	(AT)6	12	22	33
Nfr_CL1088Contig1	(TGG)5	15	363	377
Nfr_CL1100Contig1	(GGA)6	18	2	19
Nfr_CL1143Contig1	(AGC)7	21	792	812
Nfr_CL1247Contig1	(TCC)6	18	1222	1239
Nfr_CL1283Contig1	(CT)6	12	2248	2259
Nfr_CL1304Contig1	(GA)5	10	2009	2018
Nfr_CL1307Contig1	(AT)6	12	3097	3108
Nfr_CL1307Contig1	(TG)8	16	3344	3359
Nfr_CL1340Contig1	(CT)5	10	3	12
Nfr_CL1349Contig1	(CGC)5	15	529	543
Nfr_CL1349Contig1	(CT)6cggcctgtgaattggatctatgaaatggacccccttctcccctccttttttctgggccttggctcgccctac(CT)8	100	2573	2672
Nfr_CL1354Contig1	(TG)6	12	2829	2840
Nfr_CL1360Contig1	(AAG)5	15	8	22
Nfr_CL1377Contig1	(GA)5	10	666	675
Nfr_CL1382Contig1	(GAC)5	15	1479	1493
Nfr_CL1403Contig1	(AAC)7	21	166	186
Nfr_CL1415Contig1	(CT)6	12	190	201
Nfr_CL1420Contig1	(AG)9atgggaaagtaggatcgagtgggcagaggagagagcccatcggtgattctttagatcggatgatgcgaagagattgctgctgactggaggaaa(TC)5	121	1	121
Nfr_CL1432Contig1	(TCA)5	15	1179	1193
Nfr_CL1432Contig1	(GCT)5	15	1810	1824
Nfr_CL1439Contig1	(TGG)6	18	372	389
Nfr_CL1439Contig1	(TGG)5	15	528	542
Nfr_CL1445Contig1	(CTA)5	15	133	147
Nfr_CL1462Contig1	(AG)8	16	9	24
Nfr_CL1462Contig1	(CT)8	16	1597	1612
Nfr_CL1484Contig1	(TGCCC)5	25	375	399
Nfr_CL1505Contig1	(AG)5	10	321	330
Nfr_CL1616Contig1	(CGG)7	21	786	806
Nfr_CL1621Contig1	(GCC)5	15	278	292
Nfr_CL1720Contig1	(TCTG)5(TC)7	34	189	222
Nfr_CL1857Contig1	(ACC)7	21	189	209
Nfr_CL1908Contig1	(CT)6	12	1	12
Nfr_CL87Contig1	(GA)5	10	266	275
Nfr_CL90Contig1	(AG)8	16	1040	1055
Nfr_CL142Contig1	(CAT)7	21	1404	1424
Nfr_CL226Contig1	(AAG)5	15	848	862
Nfr_CL340Contig1	(CT)5	10	298	307
Nfr_CL401Contig1	(TGG)5	15	206	220
Nfr_CL411Contig1	(AG)6(GA)5	22	122	143
Nfr_CL411Contig1	(GCG)5	15	431	445
Nfr_CL432Contig1	(GA)5	10	533	542
Nfr_CL438Contig1	(GGA)5	15	877	891
Nfr_CL443Contig1	(AG)7	14	468	481
Nfr_CL477Contig1	(TC)6	12	21	32
Nfr_CL562Contig1	(GA)5aggtggaaggacggaggagagggggcgagaagagggagg(GA)7	63	390	452
Nfr_CL720Contig1	(CCG)5	15	8	22
Nfr_CL723Contig1	(CT)5	10	295	304
Nfr_CL780Contig1	(GAC)5	15	1	15
Nfr_CL780Contig1	(AG)7	14	169	182
Nfr_CL807Contig1	(CG)6catatatatgtg(TA)5	34	929	962
Nfr_CL827Contig1	(CCA)7	21	826	846
Nfr_CL865Contig1	(AG)9	18	1	18
Nfr_CL874Contig1	(AGG)5	15	462	476
Nfr_CL953Contig1	(CGA)7	21	273	293
Nfr_CL953Contig1	(GCG)6	18	498	515
Nfr_CL1033Contig1	(AG)10	20	1092	1111
Nfr_CL1081Contig1	(GA)9	18	102	119
Nfr_CL1094Contig1	(TTC)5	15	922	936
Nfr_CL1104Contig1	(GA)5	10	256	265
Nfr_CL1104Contig1	(CGC)5	15	1199	1213
Nfr_CL1142Contig1	(AT)5	10	1170	1179
Nfr_CL1205Contig1	(GA)8	16	128	143
Nfr_CL1259Contig1	(CT)8ttccctactctctc(AAG)6	48	538	585
Nfr_CL1269Contig1	(AG)6	12	2686	2697
Nfr_CL1330Contig1	(AT)6	12	3052	3063
Nfr_CL1330Contig1	(TG)8	16	3299	3314
Nfr_CL1343Contig1	(TC)6	12	155	166
Nfr_CL1356Contig1	(AG)10	20	3044	3063
Nfr_CL1375Contig1	(CCG)5	15	893	907
Nfr_CL1444Contig1	(GGA)5	15	1527	1541
Nfr_CL1444Contig1	(CT)10	20	1673	1692
Nfr_CL1467Contig1	(CGC)5	15	413	427
Nfr_CL1477Contig1	(AGA)7	21	4	24
Nfr_CL1477Contig1	(CAA)15(AGA)7	66	857	922
Nfr_CL1519Contig1	(CACG)5	20	778	797
Nfr_CL1567Contig1	(AG)7	14	262	275
Nfr_CL1567Contig1	(AG)10	20	821	840
Nfr_CL1582Contig1	(CGG)6	18	1	18
Nfr_CL1627Contig1	(GGA)5	15	813	827
Nfr_CL1667Contig1	(AAT)6	18	53	70
Nfr_CL1667Contig1	(AG)5	10	606	615
Nfr_CL1677Contig1	(AG)5	10	235	244
Nfr_CL1713Contig1	(AC)5(CACG)5*	27	188	214
Nfr_CL1726Contig1	(CT)10	20	54	73
Nfr_CL1755Contig1	(CA)6	12	85	96
Nfr_CL1760Contig1	(CGG)7	21	1264	1284
Nfr_CL1780Contig1	(GA)9	18	5	22
Nfr_CL1780Contig1	(TC)9	18	1792	1809
Nfr_CL1833Contig1	(CTT)7	21	588	608
Nfr_CL1884Contig1	(CT)10	20	805	824
Nfr_CL1890Contig1	(GAG)5	15	121	135
Nfr_CL1900Contig1	(AT)5	10	916	925
Nfr_CL1906Contig1	(CGC)5	15	301	315
Nfr_CL1910Contig1	(GA)8	16	506	521
Nfr_CL1920Contig1	(AT)7(AG)5	24	2907	2930
Nfr_CL21Contig1	(CGC)5	15	879	893
Nfr_CL21Contig1	(CGG)6	18	1545	1562
Nfr_CL25Contig1	(TC)9	18	2673	2690
Nfr_CL136Contig1	(AG)8	16	750	765
Nfr_CL158Contig1	(AAG)7	21	278	298
Nfr_CL191Contig1	(AT)5	10	303	312
Nfr_CL196Contig1	(GAG)5	15	1619	1633
Nfr_CL196Contig1	(CGG)6	18	1786	1803
Nfr_CL207Contig1	(GCC)5	15	982	996
Nfr_CL221Contig1	(TC)7	14	1986	1999
Nfr_CL239Contig1	(GAG)7	21	450	470
Nfr_CL290Contig1	(TG)5	10	85	94
Nfr_CL386Contig1	(CT)10	20	2500	2519
Nfr_CL419Contig1	(AGC)5	15	348	362
Nfr_CL449Contig1	(CAT)7	21	231	251
Nfr_CL604Contig1	(TC)5	10	631	640
Nfr_CL636Contig1	(AG)9	18	456	473
Nfr_CL661Contig1	(TA)5	10	42	51
Nfr_CL684Contig1	(AT)5gttttttattccggtttctttttccagtaagtaataaattgataaaaagaaaaaaaa(AT)6	79	3864	3942
Nfr_CL786Contig1	(TG)5	10	344	353
Nfr_CL901Contig1	(CT)5	10	140	149
Nfr_CL927Contig1	(AG)8	16	400	415
Nfr_CL946Contig1	(TCT)6	18	1	18
Nfr_CL977Contig1	(CA)8	16	598	613
Nfr_CL1084Contig1	(TC)5	10	48	57
Nfr_CL1101Contig1	(CCT)5	15	1165	1179
Nfr_CL1101Contig1	(TC)8	16	1533	1548
Nfr_CL1150Contig1	(TC)9	18	61	78
Nfr_CL1155Contig1	(CCT)6	18	6	23
Nfr_CL1239Contig1	(GCA)6	18	1	18
Nfr_CL1320Contig1	(TAA)8	24	1	24
Nfr_CL1353Contig1	(TC)6	12	82	93
Nfr_CL1353Contig1	(TC)5	10	1425	1434
Nfr_CL1353Contig1	(CGC)7	21	2910	2930
Nfr_CL1426Contig1	(AG)7taaaaagcgtggagggacgaggagacggagagagt(AG)7	63	1577	1639
Nfr_CL1442Contig1	(CCG)5	15	1391	1405
Nfr_CL1450Contig1	(CT)5	10	1362	1371
Nfr_CL1478Contig1	(GA)8	16	1093	1108
Nfr_CL1492Contig1	(AG)8	16	1062	1077
Nfr_CL1498Contig1	(GA)8	16	387	402
Nfr_CL1501Contig1	(GGC)5	15	888	902
Nfr_CL1526Contig1	(GA)7	14	768	781
Nfr_CL1576Contig1	(GGA)6	18	133	150
Nfr_CL1618Contig1	(GA)5	10	984	993
Nfr_CL1618Contig1	(CGC)5	15	1104	1118
Nfr_CL1646Contig1	(AAT)6	18	88	105
Nfr_CL1650Contig1	(TG)9cgtgcgtgc(GT)7	41	6	46
Nfr_CL1671Contig1	(GCT)6gt(TGA)5	35	793	827
Nfr_CL1700Contig1	(GC)5	10	19	28
Nfr_CL1710Contig1	(TGA)5	15	712	726
Nfr_CL1792Contig1	(GGC)5	15	31	45
Nfr_CL1825Contig1	(CT)7	14	825	838
Nfr_CL1905Contig1	(GGA)5	15	505	519
Nfr_CL7Contig1	(AT)5	10	160	169
Nfr_CL53Contig1	(AGG)5	15	215	229
Nfr_CL91Contig1	(CGT)5	15	112	126
Nfr_CL125Contig1	(AG)9	18	1	18
Nfr_CL193Contig1	(CT)5	10	2243	2252
Nfr_CL230Contig1	(TCC)6	18	806	823
Nfr_CL279Contig1	(AT)10aggcgcg(CA)7	41	34	74
Nfr_CL409Contig1	(GA)7	14	332	345
Nfr_CL422Contig1	(GGA)7	21	242	262
Nfr_CL451Contig1	(TG)10	20	639	658
Nfr_CL456Contig1	(GA)7	14	321	334
Nfr_CL531Contig1	(CT)5	10	192	201
Nfr_CL556Contig1	(GA)7	14	60	73
Nfr_CL579Contig1	(AG)5	10	142	151
Nfr_CL597Contig1	(CCA)5acgacgagaaggacgaagggtg(CT)5tccatcaaaggccttgctatctcctcctctcctgcagt(CGC)5	100	195	294
Nfr_CL619Contig1	(CAG)7	21	598	618
Nfr_CL835Contig1	(GCA)7	21	1	21
Nfr_CL1016Contig1	(AAG)7	21	1	21
Nfr_CL1016Contig1	(CT)6	12	422	433
Nfr_CL1036Contig1	(GGA)5	15	826	840
Nfr_CL1059Contig1	(GAA)5	15	647	661
Nfr_CL1136Contig1	(AG)5	10	1039	1048
Nfr_CL1151Contig1	(TC)7	14	31	44
Nfr_CL1251Contig1	(GA)6	12	128	139
Nfr_CL1277Contig1	(TCG)5	15	2024	2038
Nfr_CL1287Contig1	(AG)10	20	2395	2414
Nfr_CL1376Contig1	(CCG)7	21	1815	1835
Nfr_CL1391Contig1	(CT)5	10	69	78
Nfr_CL1399Contig1	(GGA)6	18	1755	1772
Nfr_CL1413Contig1	(GAG)5	15	1642	1656
Nfr_CL1440Contig1	(AG)5	10	2887	2896
Nfr_CL1503Contig1	(AT)9	18	782	799
Nfr_CL1508Contig1	(GA)10	20	746	765
Nfr_CL1549Contig1	(CT)8	16	325	340
Nfr_CL1549Contig1	(CT)9	18	837	854
Nfr_CL1593Contig1	(CTG)5	15	303	317
Nfr_CL1629Contig1	(CT)10	20	1	20
Nfr_CL1634Contig1	(AG)5	10	161	170
Nfr_CL1658Contig1	(GA)9	18	1	18
Nfr_CL1734Contig1	(GGC)5	15	938	952
Nfr_CL1742Contig1	(TC)8	16	38	53
Nfr_CL1752Contig1	(AC)5	10	57	66
Nfr_CL1765Contig1	(GA)5	10	24	33
Nfr_CL1904Contig1	(AG)10	20	1	20
Nfr_CL9Contig1	(CA)6cg(CA)7(GA)5	38	2725	2762
Nfr_CL24Contig1	(TC)10	20	1	20
Nfr_CL71Contig1	(GA)5	10	211	220
Nfr_CL94Contig1	(TC)5	10	96	105
Nfr_CL155Contig1	(AAG)6	18	49	66
Nfr_CL184Contig1	(GGT)5	15	801	815
Nfr_CL208Contig1	(GGA)6	18	1920	1937
Nfr_CL220Contig1	(GA)5	10	183	192
Nfr_CL397Contig1	(GA)9	18	192	209
Nfr_CL407Contig1	(AG)9	18	314	331
Nfr_CL417Contig1	(GAT)5	15	127	141
Nfr_CL417Contig1	(CGA)5	15	430	444
Nfr_CL462Contig1	(GGC)5	15	458	472
Nfr_CL469Contig1	(TC)10	20	1	20
Nfr_CL585Contig1	(GCG)6	18	262	279
Nfr_CL682Contig1	(GA)7	14	3	16
Nfr_CL692Contig1	(GAT)7	21	301	321
Nfr_CL692Contig1	(TGG)6	18	469	486
Nfr_CL756Contig1	(GCC)6	18	1	18
Nfr_CL785Contig1	(CGC)5	15	152	166
Nfr_CL843Contig1	(TA)6	12	381	392
Nfr_CL917Contig1	(AAAG)5	20	385	404
Nfr_CL945Contig1	(GAG)5	15	130	144
Nfr_CL959Contig1	(AT)11	22	1	22
Nfr_CL1051Contig1	(TA)5	10	97	106
Nfr_CL1063Contig1	(CT)7	14	160	173
Nfr_CL1103Contig1	(CT)11(CTA)13*	59	1	59
Nfr_CL1175Contig1	(AC)5	10	255	264
Nfr_CL1199Contig1	(TCG)5	15	789	803
Nfr_CL1199Contig1	(AG)7	14	2938	2951
Nfr_CL1218Contig1	(TCC)5	15	113	127
Nfr_CL1218Contig1	(AG)9	18	1050	1067
Nfr_CL1235Contig1	(TC)8	16	52	67
Nfr_CL1240Contig1	(CCG)5	15	168	182
Nfr_CL1255Contig1	(TCT)6	18	1	18
Nfr_CL1286Contig1	(TA)9	18	222	239
Nfr_CL1300Contig1	(CGG)5	15	316	330
Nfr_CL1359Contig1	(TC)6	12	2411	2422
Nfr_CL1418Contig1	(GCC)5	15	177	191
Nfr_CL1460Contig1	(CTC)5	15	169	183
Nfr_CL1527Contig1	(GA)5	10	776	785
Nfr_CL1536Contig1	(TGG)5	15	740	754
Nfr_CL1536Contig1	(TGG)5	15	1130	1144
Nfr_CL1543Contig1	(TC)6	12	74	85
Nfr_CL1553Contig1	(GA)8	16	859	874
Nfr_CL1564Contig1	(AT)5	10	216	225
Nfr_CL1600Contig1	(GA)5	10	687	696
Nfr_CL1714Contig1	(CTG)6	18	1	18
Nfr_CL1718Contig1	(GGC)6	18	298	315
Nfr_CL1718Contig1	(AGG)5	15	591	605
Nfr_CL1757Contig1	(GA)8	16	1505	1520
Nfr_CL1767Contig1	(AG)9	18	1	18
Nfr_CL1821Contig1	(CT)9	18	66	83
Nfr_CL1886Contig1	(GAA)5	15	213	227
Nfr_c10010_g1_i1	(AG)5	10	432	441
Nfr_c10021_g1_i1	(CCT)6	18	26	43
Nfr_c10021_g1_i2	(CCT)6	18	26	43
Nfr_c10031_g1_i1	(GA)7	14	1	14
Nfr_c10056_g1_i1	(AG)6	12	723	734
Nfr_c10060_g1_i1	(CA)6	12	1286	1297
Nfr_c10060_g1_i2	(CA)6	12	1331	1342
Nfr_c10072_g1_i1	(CT)5	10	110	119
Nfr_c1010_g1_i1	(GA)7	14	11	24
Nfr_c1010_g1_i1	(GA)7	14	178	191
Nfr_c10119_g1_i1	(GAA)6	18	1	18
Nfr_c10125_g1_i1	(CTC)6	18	89	106
Nfr_c10147_g1_i1	(TC)5	10	362	371
Nfr_c10150_g1_i1	(GGA)5	15	1422	1436
Nfr_c10150_g1_i1	(GGC)5	15	1608	1622
Nfr_c10150_g1_i2	(GGA)5	15	1149	1163
Nfr_c10150_g1_i2	(GGC)5	15	1335	1349
Nfr_c10159_g1_i1	(GGC)5	15	699	713
Nfr_c10183_g2_i1	(GGC)5	15	1649	1663
Nfr_c10201_g1_i1	(GT)5ttgtt(CA)9	33	194	226
Nfr_c1021_g1_i1	(GCG)7	21	732	752
Nfr_c10226_g1_i1	(TGA)7	21	769	789
Nfr_c10226_g2_i1	(TGA)7	21	1	21
Nfr_c10238_g1_i1	(CCA)7	21	191	211
Nfr_c10243_g1_i1	(CGG)6	18	323	340
Nfr_c10243_g2_i1	(GCG)6	18	1	18
Nfr_c10245_g1_i1	(CCG)5	15	16	30
Nfr_c10279_g1_i1	(CT)7	14	233	246
Nfr_c10287_g1_i1	(TA)5	10	1009	1018
Nfr_c102_g1_i1	(AG)9	18	48	65
Nfr_c10300_g1_i1	(AG)6	12	6	17
Nfr_c10302_g1_i1	(GA)10	20	409	428
Nfr_c10310_g1_i1	(GCA)6	18	52	69
Nfr_c1032_g1_i1	(AT)5	10	290	299
Nfr_c10333_g1_i1	(AG)11	22	1276	1297
Nfr_c10335_g1_i1	(AT)10	20	476	495
Nfr_c10380_g1_i1	(GA)7	14	343	356
Nfr_c10383_g2_i1	(CT)5	10	110	119
Nfr_c10393_g1_i1	(CT)5	10	9	18
Nfr_c10394_g1_i1	(TTTGTG)5	30	919	948
Nfr_c10395_g1_i1	(AG)6ac(AG)5	24	1261	1284
Nfr_c10408_g1_i1	(TC)7	14	23	36
Nfr_c10421_g1_i1	(GGT)6	18	1541	1558
Nfr_c10434_g1_i1	(TGG)6	18	283	300
Nfr_c10434_g1_i2	(TGG)5	15	283	297
Nfr_c10434_g1_i2	(GAC)5	15	514	528
Nfr_c10443_g1_i1	(TCC)6	18	1	18
Nfr_c10443_g2_i1	(GGA)6	18	1	18
Nfr_c10451_g1_i2	(CCT)6	18	154	171
Nfr_c10456_g1_i1	(GA)6	12	123	134
Nfr_c10466_g1_i1	(CT)9	18	2	19
Nfr_c10466_g1_i1	(TC)6	12	503	514
Nfr_c10468_g1_i1	(GA)10	20	1	20
Nfr_c1048_g1_i1	(AC)5	10	805	814
Nfr_c10507_g1_i1	(GAG)6	18	76	93
Nfr_c10533_g1_i1	(TC)5	10	88	97
Nfr_c10540_g1_i1	(GGA)7	21	3	23
Nfr_c10540_g2_i1	(TCC)7	21	1	21
Nfr_c10547_g1_i1	(TC)9	18	598	615
Nfr_c10548_g1_i1	(TCG)5	15	64	78
Nfr_c10549_g1_i1	(AT)5	10	384	393
Nfr_c10549_g1_i2	(AT)5	10	491	500
Nfr_c10555_g1_i1	(GAT)5gaagaaaagaagaagaggaagat(GAA)6aaggaaaatgaaccctttgctcatttgctcatcggtgatggtcgt(TA)6	113	4	116
Nfr_c10586_g1_i1	(AG)11	22	1	22
Nfr_c10586_g1_i1	(GGA)6	18	1512	1529
Nfr_c10589_g1_i1	(AT)10	20	3	22
Nfr_c10592_g1_i1	(AAG)6	18	235	252
Nfr_c10600_g2_i1	(TCG)6	18	1338	1355
Nfr_c10608_g1_i1	(TTC)7	21	1	21
Nfr_c10608_g2_i1	(AAG)7	21	2	22
Nfr_c10623_g1_i1	(GTG)6	18	127	144
Nfr_c10626_g1_i1	(CTC)7	21	4	24
Nfr_c10632_g1_i1	(GGC)6	18	951	968
Nfr_c10632_g2_i1	(CA)8	16	6	21
Nfr_c10632_g2_i1	(CGC)6	18	391	408
Nfr_c10649_g2_i1	(GGC)7	21	1	21
Nfr_c10653_g1_i1	(GCT)5	15	114	128
Nfr_c10661_g1_i1	(CT)6	12	370	381
Nfr_c10673_g1_i2	(TGC)5tgg(TGA)7	39	832	870
Nfr_c10697_g2_i1	(GA)9	18	1	18
Nfr_c10699_g1_i1	(CCG)5	15	260	274
Nfr_c10700_g1_i1	(AG)8	16	1	16
Nfr_c10700_g1_i1	(TTA)6	18	1823	1840
Nfr_c10719_g1_i1	(AG)7	14	40	53
Nfr_c10720_g1_i2	(GA)5	10	9	18
Nfr_c10720_g1_i2	(GAG)6	18	448	465
Nfr_c10721_g2_i1	(GA)5	10	243	252
Nfr_c10723_g1_i1	(TA)5	10	251	260
Nfr_c10730_g1_i1	(TC)7	14	8	21
Nfr_c10745_g1_i1	(CT)10	20	219	238
Nfr_c10756_g1_i1	(CT)5	10	6	15
Nfr_c10758_g1_i1	(GA)8	16	530	545
Nfr_c10772_g2_i1	(GGA)5	15	386	400
Nfr_c10779_g1_i1	(AT)6	12	269	280
Nfr_c10799_g1_i1	(GA)10agacaatagctaggcttcaaacaccgtttcaaccatgcttcagttcacctcctccttcctctccctctcct(TCC)5	106	1	106
Nfr_c1079_g1_i1	(AGA)5	15	175	189
Nfr_c10801_g1_i1	(CT)5	10	728	737
Nfr_c10801_g1_i2	(CT)5	10	824	833
Nfr_c10808_g1_i1	(AGG)5	15	1	15
Nfr_c10808_g2_i1	(CTC)6	18	1	18
Nfr_c1082_g1_i1	(TCG)6	18	6	23
Nfr_c10838_g1_i1	(TCC)6	18	1	18
Nfr_c10850_g1_i1	(GGA)6	18	1	18
Nfr_c10853_g1_i1	(GA)8	16	24	39
Nfr_c10868_g1_i1	(AT)8	16	164	179
Nfr_c10869_g1_i1	(TC)8	16	1513	1528
Nfr_c10869_g1_i2	(TC)8	16	320	335
Nfr_c10877_g1_i1	(AGG)5	15	1571	1585
Nfr_c10894_g1_i1	(TC)8	16	1060	1075
Nfr_c10900_g1_i1	(CAT)6	18	6	23
Nfr_c10900_g1_i1	(CTG)7	21	260	280
Nfr_c10900_g2_i1	(ATG)5	15	1	15
Nfr_c10933_g1_i1	(CT)6	12	247	258
Nfr_c10933_g2_i1	(AG)7	14	136	149
Nfr_c10945_g1_i1	(AG)9	18	949	966
Nfr_c10962_g1_i1	(GA)10	20	1	20
Nfr_c10962_g1_i2	(GA)10	20	1	20
Nfr_c10971_g1_i1	(GA)6	12	188	199
Nfr_c10979_g1_i1	(AG)5	10	81	90
Nfr_c10987_g1_i1	(TCC)6	18	1	18
Nfr_c10991_g1_i1	(GA)6ggggg(GA)6	29	792	820
Nfr_c10999_g1_i1	(GT)6	12	104	115
Nfr_c11008_g1_i1	(AGC)7	21	4	24
Nfr_c11008_g2_i1	(GGA)5	15	26	40
Nfr_c11008_g2_i1	(AGC)5	15	289	303
Nfr_c11017_g1_i1	(CCA)5	15	65	79
Nfr_c11029_g1_i1	(TC)7(GC)5	24	1214	1237
Nfr_c11033_g1_i1	(GCC)5	15	214	228
Nfr_c11040_g1_i1	(CTTT)5	20	25	44
Nfr_c11040_g2_i1	(AGAA)5	20	1	20
Nfr_c11040_g2_i1	(AG)6	12	209	220
Nfr_c11048_g1_i1	(CT)7	14	189	202
Nfr_c11053_g1_i1	(TC)5	10	341	350
Nfr_c11061_g2_i1	(GA)5	10	265	274
Nfr_c11062_g1_i1	(CTG)7	21	1	21
Nfr_c11101_g1_i1	(CAC)6catctccgccaccgccatccccgccaccgccaacgccatgccctccaccaccgtcgccaccaaagccaacgccatt(GCC)6	112	283	394
Nfr_c11102_g1_i1	(AGA)6	18	963	980
Nfr_c11108_g1_i1	(GA)7	14	755	768
Nfr_c11127_g1_i1	(GAT)5	15	188	202
Nfr_c11165_g1_i1	(GA)6	12	105	116
Nfr_c11165_g1_i1	(CT)6	12	1829	1840
Nfr_c11175_g2_i1	(TC)5	10	249	258
Nfr_c11178_g1_i1	(TGG)5	15	719	733
Nfr_c11190_g1_i1	(AC)5	10	711	720
Nfr_c11203_g1_i1	(CCG)6	18	1090	1107
Nfr_c11203_g1_i1	(AG)10	20	1228	1247
Nfr_c11203_g1_i2	(CCG)6	18	1193	1210
Nfr_c11203_g1_i2	(AG)10	20	1331	1350
Nfr_c11227_g1_i1	(TC)10	20	396	415
Nfr_c11229_g2_i1	(TC)8	16	1	16
Nfr_c11240_g2_i1	(GA)5	10	108	117
Nfr_c11244_g2_i1	(TC)6	12	62	73
Nfr_c11265_g1_i1	(AG)5	10	903	912
Nfr_c11265_g1_i2	(AG)5	10	990	999
Nfr_c11267_g1_i1	(AG)5	10	477	486
Nfr_c11289_g1_i1	(GGAG)5	20	125	144
Nfr_c11328_g1_i1	(GAG)5	15	1813	1827
Nfr_c11328_g1_i1	(CT)5	10	2028	2037
Nfr_c11329_g1_i1	(AG)10	20	285	304
Nfr_c11330_g1_i1	(CT)5	10	2407	2416
Nfr_c11340_g1_i1	(TCA)5	15	2696	2710
Nfr_c11340_g1_i1	(AT)10	20	3798	3817
Nfr_c11344_g1_i1	(CCG)5	15	150	164
Nfr_c11344_g2_i1	(GGC)6	18	383	400
Nfr_c11346_g2_i1	(CT)8	16	1	16
Nfr_c11348_g2_i1	(TC)6c(CT)5	23	1	23
Nfr_c11378_g1_i1	(AT)6	12	154	165
Nfr_c11378_g1_i1	(GGA)6	18	660	677
Nfr_c11380_g1_i1	(TC)7	14	1677	1690
Nfr_c11399_g1_i1	(AGG)6	18	1	18
Nfr_c11399_g2_i1	(CCT)6	18	30	47
Nfr_c11399_g2_i1	(AG)10	20	451	470
Nfr_c11400_g2_i1	(GAT)5	15	2	16
Nfr_c11400_g2_i1	(AG)9	18	1658	1675
Nfr_c11422_g1_i1	(GCGA)5	20	1284	1303
Nfr_c11435_g1_i1	(TA)8	16	1449	1464
Nfr_c11445_g1_i1	(AC)11	22	1081	1102
Nfr_c11445_g1_i2	(AC)11	22	1256	1277
Nfr_c11461_g1_i1	(GAG)6	18	1781	1798
Nfr_c11461_g2_i1	(GGA)6	18	1	18
Nfr_c11466_g1_i1	(GGT)5gatgggggaggaagagaggttggtgaagagtttggttagggg(GGT)5	72	517	588
Nfr_c11502_g1_i1	(TC)9	18	1	18
Nfr_c11507_g1_i1	(GCG)6	18	161	178
Nfr_c11530_g1_i1	(GA)5	10	324	333
Nfr_c11531_g2_i1	(TTC)5	15	446	460
Nfr_c11532_g1_i1	(AG)7actgaga(GTAG)5	41	641	681
Nfr_c11538_g2_i1	(GA)5	10	1526	1535
Nfr_c11539_g1_i1	(GGC)5	15	153	167
Nfr_c11539_g1_i1	(CTG)5	15	490	504
Nfr_c11539_g1_i1	(TGG)7	21	717	737
Nfr_c11539_g2_i1	(GGT)7	21	1	21
Nfr_c11553_g1_i1	(TC)6	12	23	34
Nfr_c11553_g1_i2	(TC)6	12	23	34
Nfr_c11559_g1_i1	(GAG)5	15	2215	2229
Nfr_c11574_g1_i2	(GA)6	12	565	576
Nfr_c11595_g2_i1	(GGC)5	15	231	245
Nfr_c11596_g1_i1	(GGC)5	15	555	569
Nfr_c11609_g1_i1	(CTC)6	18	266	283
Nfr_c11636_g1_i1	(GAG)5	15	1	15
Nfr_c11650_g1_i1	(GGC)6	18	1	18
Nfr_c11664_g1_i1	(TC)9	18	100	117
Nfr_c11666_g1_i2	(AG)5	10	211	220
Nfr_c11669_g1_i1	(CGC)7	21	3	23
Nfr_c11680_g1_i1	(TC)7	14	1	14
Nfr_c11680_g1_i2	(TC)7	14	1	14
Nfr_c11685_g1_i1	(GA)9	18	1	18
Nfr_c11690_g1_i1	(TGG)7cggcggtagcggtgggggtggttgcggcaaaggcaacggtggtgaacacggtggtggtaatggcaa(AGG)5	102	1	102
Nfr_c11697_g1_i1	(GCC)8	24	1	24
Nfr_c11698_g1_i2	(GA)5	10	598	607
Nfr_c11719_g1_i1	(CAT)5	15	573	587
Nfr_c11737_g1_i1	(CG)5	10	265	274
Nfr_c11741_g1_i1	(AG)7acgacggagagcggaattccagtgcaagctctcgtatatataaataaattcacaaccagcccaatggaaaaa(AT)6	98	2588	2685
Nfr_c11753_g1_i1	(GGA)5	15	790	804
Nfr_c11766_g1_i1	(GA)7	14	1706	1719
Nfr_c11767_g1_i1	(TCC)5	15	110	124
Nfr_c11784_g1_i1	(CAG)6	18	1513	1530
Nfr_c11784_g1_i1	(TA)12	24	2620	2643
Nfr_c11786_g1_i1	(TA)5	10	144	153
Nfr_c1178_g2_i1	(TC)5	10	824	833
Nfr_c11793_g1_i1	(GAA)5	15	1780	1794
Nfr_c11796_g1_i1	(GA)5	10	2463	2472
Nfr_c11803_g2_i1	(TGA)5	15	403	417
Nfr_c11811_g1_i1	(TCG)5tcatcctcgtcc(TCG)6	45	507	551
Nfr_c11811_g1_i1	(GA)7	14	1152	1165
Nfr_c11839_g1_i1	(CTG)5	15	178	192
Nfr_c11840_g1_i1	(GAA)6	18	308	325
Nfr_c11844_g1_i1	(AGG)5	15	521	535
Nfr_c11845_g1_i1	(GA)7	14	1615	1628
Nfr_c11851_g1_i1	(TCT)5	15	612	626
Nfr_c11855_g1_i1	(AG)10	20	1900	1919
Nfr_c11868_g1_i1	(GA)10	20	194	213
Nfr_c11877_g1_i1	(CT)6	12	245	256
Nfr_c11889_g2_i1	(AG)5aacgccatggcggagggcgacgagacccctcgccagggaagcgc(AGG)5	69	40	108
Nfr_c11947_g1_i1	(AG)9	18	501	518
Nfr_c11961_g1_i1	(CCG)5	15	8	22
Nfr_c11961_g1_i1	(CCGGAA)5	30	266	295
Nfr_c11975_g1_i1	(TCG)5	15	93	107
Nfr_c11983_g1_i1	(AG)11	22	1294	1315
Nfr_c1199_g1_i1	(TC)5	10	574	583
Nfr_c12018_g1_i1	(AT)6	12	255	266
Nfr_c12029_g1_i1	(AG)11	22	1155	1176
Nfr_c12033_g1_i1	(AT)6	12	438	449
Nfr_c12038_g1_i1	(TA)10	20	2	21
Nfr_c12038_g2_i1	(TA)11	22	219	240
Nfr_c12053_g1_i1	(GTG)6	18	1	18
Nfr_c12058_g1_i1	(GCG)5	15	281	295
Nfr_c12064_g1_i1	(CT)5	10	19	28
Nfr_c12068_g1_i1	(GA)6	12	113	124
Nfr_c12077_g1_i1	(TC)5	10	26	35
Nfr_c12093_g1_i1	(AG)9	18	1	18
Nfr_c12129_g1_i1	(CT)7	14	217	230
Nfr_c12146_g2_i1	(AG)6t(GA)5gttttagggcgtcagaaatcgtcagcgtgtgccaggcctgggctcgcagctccgttcatcaaatcgctgctccgattggaagagagagaagataagag(GA)6	133	285	417
Nfr_c12161_g1_i1	(AG)5	10	1248	1257
Nfr_c12164_g1_i1	(GA)6	12	9	20
Nfr_c12171_g1_i1	(AG)9	18	1	18
Nfr_c12171_g1_i1	(GA)7	14	1525	1538
Nfr_c12176_g1_i1	(AT)6	12	456	467
Nfr_c12177_g1_i1	(AG)5	10	40	49
Nfr_c12193_g2_i1	(AG)6ggg(GA)5	25	77	101
Nfr_c12195_g1_i1	(AG)5	10	2182	2191
Nfr_c12196_g1_i1	(GA)5	10	1264	1273
Nfr_c12199_g1_i1	(AGA)5	15	102	116
Nfr_c12199_g1_i2	(AGA)5	15	102	116
Nfr_c12206_g1_i1	(AAG)5	15	52	66
Nfr_c12211_g1_i1	(AG)6	12	336	347
Nfr_c12219_g1_i1	(GAG)7	21	699	719
Nfr_c12222_g1_i1	(TCA)5	15	392	406
Nfr_c12269_g1_i1	(CTT)5	15	323	337
Nfr_c12298_g1_i1	(GGA)7gttcacgatatgacggatctgacgaggatgatgaaagctcg(GA)5agggaaggtcggagagcgttgacgacagctctttggatggggatgaggagaggtctaaa(AGG)5acgagggagagcttgtccgaggattcttattcatctgaggagtatg(AGA)5	207	1	207
Nfr_c12298_g2_i1	(AGG)7	21	586	606
Nfr_c12312_g1_i1	(CT)8ccccctcatcgaaaccctctctt(CTC)5	54	7	60
Nfr_c12314_g1_i1	(CGC)6	18	1	18
Nfr_c12314_g1_i1	(TC)9	18	156	173
Nfr_c12314_g2_i1	(GGA)6	18	4	21
Nfr_c12315_g2_i1	(GA)5aaaaaaaagaagaactggagaacactatatccagctgaaatcagctgaaatccattaacaaatggcagggagggtggaggtgtcagcttagtgttggtt(TG)8	125	344	468
Nfr_c12324_g1_i1	(CCG)5	15	357	371
Nfr_c12324_g2_i1	(CCG)5	15	6	20
Nfr_c12330_g1_i1	(CGG)7	21	211	231
Nfr_c12345_g1_i1	(GCG)5	15	1	15
Nfr_c12355_g1_i1	(GA)6	12	27	38
Nfr_c12355_g1_i1	(GA)5ggg(GA)5	23	232	254
Nfr_c12385_g1_i2	(CTT)7	21	2399	2419
Nfr_c12388_g1_i1	(TCC)5tcttcta(CTT)5	37	5	41
Nfr_c12388_g1_i1	(CTT)6ctcca(TCT)7	44	165	208
Nfr_c12403_g2_i1	(AG)6	12	24	35
Nfr_c12409_g1_i1	(AG)9	18	1174	1191
Nfr_c12411_g1_i1	(AC)6	12	33	44
Nfr_c12424_g1_i1	(GA)5	10	11	20
Nfr_c1242_g1_i1	(TTTA)5	20	1448	1467
Nfr_c12435_g1_i1	(AGG)6agaaggaagttgatgttgaagttgggcagcatctcttcggtattgtcgaagtggatagagagaagcctggagcagagcg(AGC)5	112	598	709
Nfr_c12439_g1_i1	(GA)10	20	259	278
Nfr_c12441_g1_i1	(AG)10	20	1	20
Nfr_c12465_g1_i1	(AG)9cgcgaggcgaagagaggcgaggaagcgcctctcggctctcttatatgtatatatatttatcttttaggctctctt(TC)6	105	1	105
Nfr_c12468_g1_i1	(GCC)5	15	93	107
Nfr_c12469_g1_i1	(CT)8	16	53	68
Nfr_c12487_g1_i1	(GA)9	18	5	22
Nfr_c12487_g1_i1	(TC)5	10	161	170
Nfr_c12493_g1_i1	(CGG)5	15	1	15
Nfr_c12501_g1_i1	(GA)6	12	1828	1839
Nfr_c12506_g1_i1	(GA)8	16	57	72
Nfr_c12510_g2_i1	(CCG)5	15	86	100
Nfr_c1251_g1_i1	(GCT)6	18	129	146
Nfr_c12526_g1_i1	(AG)9	18	2326	2343
Nfr_c12528_g1_i1	(AG)6	12	421	432
Nfr_c12530_g1_i1	(TC)6tttctctctcttatccgtacggcccgctggtttggccaagggggagagaagcg(GGA)5	80	32	111
Nfr_c12531_g2_i1	(GA)6	12	41	52
Nfr_c12535_g1_i1	(AGG)7	21	1044	1064
Nfr_c12543_g1_i1	(GA)9	18	1	18
Nfr_c12550_g1_i1	(AGC)6	18	193	210
Nfr_c12550_g2_i1	(AGC)7	21	3	23
Nfr_c12563_g1_i1	(AG)7	14	223	236
Nfr_c12563_g1_i2	(TTC)6	18	1	18
Nfr_c12563_g1_i2	(AG)7	14	289	302
Nfr_c12576_g1_i1	(CT)5cccccaactgaagaacaataccatgcaattcccttcatcacc(TTA)5	67	74	140
Nfr_c12576_g1_i1	(GCC)7	21	532	552
Nfr_c12576_g2_i1	(GCC)7	21	1	21
Nfr_c12592_g1_i1	(CTT)6	18	269	286
Nfr_c12593_g2_i1	(AC)6	12	146	157
Nfr_c12612_g1_i1	(AG)7	14	1488	1501
Nfr_c12623_g1_i1	(GA)10	20	1	20
Nfr_c12632_g1_i1	(AG)5	10	430	439
Nfr_c12633_g1_i1	(GA)9	18	247	264
Nfr_c12637_g1_i1	(CT)7	14	1	14
Nfr_c12643_g1_i1	(GCT)5	15	230	244
Nfr_c12657_g1_i1	(GA)8	16	265	280
Nfr_c12658_g1_i1	(GCG)7	21	879	899
Nfr_c12658_g2_i1	(GGC)7	21	1	21
Nfr_c12658_g2_i1	(GA)7	14	300	313
Nfr_c12682_g2_i1	(CT)7	14	134	147
Nfr_c12685_g1_i1	(TG)5	10	949	958
Nfr_c12695_g1_i1	(CCT)5	15	7	21
Nfr_c12702_g1_i1	(GA)9	18	1372	1389
Nfr_c12705_g1_i2	(AAG)5	15	2036	2050
Nfr_c12721_g1_i1	(CA)10tatacatatatat(AC)10	53	1196	1248
Nfr_c12727_g1_i1	(GA)9	18	1	18
Nfr_c12758_g1_i1	(TCC)6	18	812	829
Nfr_c12762_g1_i2	(AG)7	14	120	133
Nfr_c12777_g1_i1	(GA)6	12	1	12
Nfr_c12786_g1_i1	(AT)8	16	1809	1824
Nfr_c12792_g2_i1	(ACC)6cttcctccaccagcctcctcatcatcgctgtcatcctcgtcttcgtcttcgtcgcctccgccgccatccacctcctcctccacttcctctcccg(CTC)7	133	118	250
Nfr_c12835_g1_i1	(CTG)5	15	1249	1263
Nfr_c12845_g1_i1	(GAC)6	18	450	467
Nfr_c12846_g2_i1	(GAC)7	21	674	694
Nfr_c12860_g1_i1	(AGGA)5	20	1306	1325
Nfr_c12860_g1_i2	(AGGA)5	20	1408	1427
Nfr_c12866_g1_i1	(CT)6agcatggggaggtttagatggtccatttcggcgcaatccaacgtttcag(CAT)5	76	341	416
Nfr_c12866_g1_i2	(CT)6agcatggggaggtttagatggtccatttcggcgcaatccaacgtttcag(CAT)5	76	341	416
Nfr_c12869_g2_i1	(CTCG)5	20	1	20
Nfr_c12897_g1_i1	(GA)5	10	369	378
Nfr_c12898_g1_i1	(AG)9	18	31	48
Nfr_c12908_g1_i1	(GTC)5	15	1	15
Nfr_c12908_g2_i1	(ACC)7	21	2	22
Nfr_c12911_g1_i1	(GA)11	22	1	22
Nfr_c12922_g1_i1	(GGC)5	15	372	386
Nfr_c12926_g1_i1	(GGC)5	15	804	818
Nfr_c12927_g1_i1	(GA)9	18	2087	2104
Nfr_c12940_g1_i1	(CAG)7	21	1	21
Nfr_c12959_g1_i1	(TC)6	12	1	12
Nfr_c12959_g1_i1	(AGC)6	18	284	301
Nfr_c12972_g1_i1	(GCC)7	21	1	21
Nfr_c12972_g1_i1	(GA)9	18	270	287
Nfr_c12975_g1_i1	(CCT)5	15	145	159
Nfr_c12975_g1_i2	(CCT)5	15	145	159
Nfr_c12982_g1_i1	(AG)5atacagagaattcgagctcg(CT)8	46	180	225
Nfr_c12985_g1_i1	(GA)7	14	3120	3133
Nfr_c12993_g1_i1	(TC)6	12	144	155
Nfr_c12998_g1_i1	(CT)9	18	749	766
Nfr_c13019_g1_i1	(AG)7	14	148	161
Nfr_c13032_g1_i1	(AGA)6(GAA)7ggagaggcggagtacagagggggatcaggaggaggcgcccgaggagaagaagaagaggag(GAA)5	114	1	114
Nfr_c13032_g1_i1	(TC)5	10	675	684
Nfr_c13032_g2_i1	(AGA)6(GAA)7	39	1	39
Nfr_c13037_g1_i1	(TC)5	10	47	56
Nfr_c13049_g1_i1	(AG)5	10	435	444
Nfr_c13059_g1_i1	(GA)8	16	1	16
Nfr_c13092_g1_i1	(AAG)5	15	191	205
Nfr_c13092_g1_i1	(ATC)6	18	967	984
Nfr_c13111_g1_i1	(GA)6	12	9	20
Nfr_c13111_g1_i1	(TA)11	22	1133	1154
Nfr_c13111_g1_i1	(CT)6	12	2266	2277
Nfr_c13111_g1_i2	(GA)6	12	9	20
Nfr_c13111_g1_i2	(TA)11	22	1270	1291
Nfr_c13111_g1_i2	(CT)6	12	2540	2551
Nfr_c13112_g1_i1	(GT)5gcgtgcgt(GA)10	38	680	717
Nfr_c13115_g1_i1	(GA)6	12	1641	1652
Nfr_c13124_g1_i1	(CT)6	12	105	116
Nfr_c13125_g1_i1	(GGC)5	15	55	69
Nfr_c13125_g1_i2	(GGC)5	15	55	69
Nfr_c13127_g2_i1	(GA)6	12	8	19
Nfr_c13130_g1_i1	(GC)5	10	859	868
Nfr_c13131_g1_i1	(CAG)5	15	356	370
Nfr_c13133_g1_i1	(GAGG)5	20	5	24
Nfr_c13134_g1_i2	(GA)7	14	1395	1408
Nfr_c13139_g1_i1	(AG)6	12	913	924
Nfr_c13151_g1_i1	(CGC)7	21	1	21
Nfr_c13153_g1_i1	(AG)5ggg(GA)5	23	202	224
Nfr_c13157_g1_i1	(GAG)5	15	11	25
Nfr_c13165_g1_i1	(AG)5	10	576	585
Nfr_c13167_g1_i1	(TC)7tgctcgtcttgtctcttctttggctcttgtaagtagtcactgaatca(CT)5	71	220	290
Nfr_c1320_g1_i1	(AG)8	16	206	221
Nfr_c13220_g1_i1	(TC)7	14	91	104
Nfr_c13220_g1_i1	(CGG)5	15	234	248
Nfr_c13242_g1_i1	(AG)7	14	981	994
Nfr_c13242_g1_i2	(AG)7	14	694	707
Nfr_c13255_g1_i1	(GA)7	14	1452	1465
Nfr_c13267_g1_i1	(GA)5	10	2799	2808
Nfr_c13283_g1_i1	(CT)8	16	80	95
Nfr_c13301_g1_i1	(CCT)6	18	47	64
Nfr_c13309_g2_i1	(GGA)5	15	270	284
Nfr_c13323_g1_i1	(CT)10	20	2	21
Nfr_c13334_g1_i1	(TGA)7	21	988	1008
Nfr_c13336_g1_i1	(TC)9	18	1	18
Nfr_c13336_g2_i1	(AG)8	16	1	16
Nfr_c13345_g2_i1	(CCG)6	18	5	22
Nfr_c13352_g1_i1	(TC)9	18	1	18
Nfr_c13352_g2_i1	(GA)10	20	1	20
Nfr_c13352_g2_i1	(CCA)5	15	366	380
Nfr_c13361_g1_i1	(GCC)5	15	931	945
Nfr_c13364_g1_i1	(TC)10	20	1	20
Nfr_c1336_g1_i1	(CTT)6	18	58	75
Nfr_c13377_g1_i1	(GT)9	18	1	18
Nfr_c13379_g1_i1	(AGG)7	21	1139	1159
Nfr_c13379_g1_i2	(AGG)7	21	1177	1197
Nfr_c13385_g1_i1	(AG)6	12	137	148
Nfr_c13391_g1_i1	(AG)9	18	106	123
Nfr_c13437_g1_i1	(GGA)6	18	326	343
Nfr_c13441_g1_i1	(AG)5	10	46	55
Nfr_c13441_g2_i1	(CT)5	10	275	284
Nfr_c13485_g1_i1	(AAG)6tagaagg(AGA)6	43	7	49
Nfr_c13496_g1_i1	(ACA)5	15	1714	1728
Nfr_c13496_g1_i1	(CT)5	10	1939	1948
Nfr_c13496_g1_i1	(GA)7	14	2381	2394
Nfr_c13501_g2_i1	(AC)5gcacacgcacacgcg(CA)5	35	228	262
Nfr_c13513_g1_i1	(AAG)7	21	464	484
Nfr_c13532_g1_i1	(AG)5	10	1836	1845
Nfr_c13543_g1_i1	(AGA)6	18	1	18
Nfr_c13543_g2_i1	(AAG)5	15	1050	1064
Nfr_c13549_g1_i1	(AC)6(AG)5	22	243	264
Nfr_c13557_g1_i1	(GGA)6	18	1	18
Nfr_c13557_g1_i1	(TC)9	18	232	249
Nfr_c13576_g2_i1	(GGA)6	18	3	20
Nfr_c13578_g1_i1	(AG)5	10	1040	1049
Nfr_c13607_g1_i1	(CTC)6	18	520	537
Nfr_c13608_g1_i1	(GA)8	16	2240	2255
Nfr_c13614_g2_i1	(GA)9	18	1	18
Nfr_c13617_g1_i1	(GGA)5	15	12	26
Nfr_c13641_g1_i1	(GC)5	10	22	31
Nfr_c13641_g1_i2	(GC)5	10	22	31
Nfr_c13662_g2_i1	(CT)6accccccacaccctcctctcatggcttccaagaataagtacaagggccgccgccgccactctatctccgctcccagcggcgg(CAC)5	109	85	193
Nfr_c13682_g1_i1	(GA)5ggggaatgaagccaagtgaaaagaggagaggagc(GA)7	58	240	297
Nfr_c13684_g1_i1	(GTC)7	21	466	486
Nfr_c13692_g2_i1	(TGC)6	18	141	158
Nfr_c13693_g1_i1	(TGG)5	15	100	114
Nfr_c13707_g1_i1	(CTT)6	18	27	44
Nfr_c13707_g1_i1	(GA)8	16	231	246
Nfr_c13714_g1_i1	(TC)9	18	229	246
Nfr_c13775_g1_i1	(GA)10	20	355	374
Nfr_c13789_g3_i1	(GA)9	18	358	375
Nfr_c13793_g1_i1	(GGA)7	21	382	402
Nfr_c13795_g1_i1	(AGG)7	21	734	754
Nfr_c13795_g1_i2	(AGG)7	21	699	719
Nfr_c13829_g2_i1	(GA)6	12	176	187
Nfr_c13862_g2_i1	(ACC)6	18	104	121
Nfr_c13874_g1_i1	(GA)7	14	147	160
Nfr_c13874_g1_i2	(GA)7	14	1358	1371
Nfr_c13893_g2_i1	(CTG)5	15	351	365
Nfr_c13898_g1_i1	(CT)7	14	45	58
Nfr_c13926_g1_i1	(GCC)5	15	154	168
Nfr_c13928_g1_i1	(AG)8	16	8	23
Nfr_c13928_g1_i2	(AG)8	16	8	23
Nfr_c13942_g2_i1	(GA)6	12	181	192
Nfr_c13950_g1_i1	(AG)9	18	1	18
Nfr_c13968_g1_i1	(AAG)7	21	1	21
Nfr_c13968_g1_i1	(GA)10	20	251	270
Nfr_c13969_g1_i1	(GGC)5	15	299	313
Nfr_c13973_g1_i1	(GA)6gt(GA)7	28	3565	3592
Nfr_c13977_g1_i1	(CGC)7	21	349	369
Nfr_c13977_g2_i1	(CGG)6	18	256	273
Nfr_c13978_g1_i2	(TC)5	10	93	102
Nfr_c13986_g1_i1	(GAG)5	15	303	317
Nfr_c14005_g1_i1	(CGC)5cctcttcatcaagttcgagaaggagcgcaccagcgtctggcccccgaa(GCC)6	81	579	659
Nfr_c14005_g1_i1	(TC)5agaggtaactttgtc(CT)7	39	996	1034
Nfr_c14005_g1_i2	(CGC)5cctcttcatcaagttcgagaaggagcgcaccagcgtctggcccccgaa(GCC)6	81	579	659
Nfr_c14011_g1_i1	(TCC)7	21	1	21
Nfr_c14011_g2_i1	(GGA)6	18	1	18
Nfr_c14019_g1_i1	(GCC)5accacctcctcctctcccgtagcctccaccctctgcacccccagcaccggacccatagcccgaaccagagccatgcccggacccgtagcccga(GCC)6	126	489	614
Nfr_c14043_g1_i1	(GTA)8	24	1	24
Nfr_c1405_g1_i1	(GA)5aggaagaaagagagtttggagggattttgtctgaaagagaggaaaaggaggagatacgtatgcgt(GA)9	93	122	214
Nfr_c14062_g1_i1	(GA)5ag(GA)6	24	200	223
Nfr_c14079_g2_i1	(GA)5	10	70	79
Nfr_c14083_g1_i1	(CGG)5	15	1	15
Nfr_c14083_g3_i1	(GCC)5	15	7	21
Nfr_c14124_g2_i1	(GA)5	10	314	323
Nfr_c14124_g2_i1	(GA)5	10	533	542
Nfr_c14147_g1_i1	(TC)8	16	1	16
Nfr_c14147_g1_i1	(CCG)6	18	175	192
Nfr_c1416_g1_i1	(TGC)6	18	814	831
Nfr_c1416_g1_i2	(TGC)6	18	796	813
Nfr_c14171_g3_i1	(CT)9	18	81	98
Nfr_c14195_g1_i1	(CT)7	14	183	196
Nfr_c14210_g4_i1	(GGC)5	15	156	170
Nfr_c14244_g3_i1	(AG)8	16	270	285
Nfr_c14248_g1_i1	(GCG)6	18	1	18
Nfr_c14248_g1_i1	(AG)5	10	985	994
Nfr_c14252_g1_i1	(CAT)5	15	12	26
Nfr_c14257_g1_i1	(AG)9	18	1	18
Nfr_c14257_g2_i1	(TCA)6	18	34	51
Nfr_c14257_g2_i1	(AG)10	20	494	513
Nfr_c14268_g1_i1	(AG)6	12	531	542
Nfr_c14271_g1_i1	(GAG)5	15	29	43
Nfr_c14272_g1_i1	(AG)6	12	1	12
Nfr_c14312_g1_i1	(GAG)6	18	1	18
Nfr_c14312_g2_i1	(GGATT)5	25	54	78
Nfr_c14312_g2_i1	(GAG)6	18	239	256
Nfr_c14315_g1_i1	(AG)6	12	41	52
Nfr_c14318_g1_i2	(GT)8	16	9	24
Nfr_c14321_g2_i1	(TG)10	20	244	263
Nfr_c14364_g2_i1	(GAG)5	15	245	259
Nfr_c14379_g2_i1	(AC)8	16	293	308
Nfr_c14381_g1_i1	(TA)9	18	1440	1457
Nfr_c14382_g1_i1	(GA)5	10	550	559
Nfr_c14394_g1_i1	(TC)10	20	1	20
Nfr_c14412_g1_i1	(GA)9	18	169	186
Nfr_c14414_g2_i1	(TG)9	18	17	34
Nfr_c14443_g1_i1	(CCT)5	15	316	330
Nfr_c14454_g1_i1	(CT)7	14	1	14
Nfr_c14474_g1_i1	(AGG)6	18	700	717
Nfr_c14477_g2_i1	(AG)5	10	407	416
Nfr_c14499_g1_i1	(GA)7	14	10	23
Nfr_c14499_g1_i2	(GA)7	14	10	23
Nfr_c144_g1_i1	(AG)6	12	176	187
Nfr_c1452_g1_i1	(TCCT)6	24	187	210
Nfr_c14543_g1_i1	(ATC)6	18	1687	1704
Nfr_c14549_g1_i1	(AAT)5	15	1813	1827
Nfr_c14550_g1_i1	(GA)5	10	234	243
Nfr_c14573_g1_i1	(CCT)7	21	664	684
Nfr_c14573_g2_i1	(CTC)6	18	1	18
Nfr_c14580_g1_i1	(AG)5	10	305	314
Nfr_c14580_g1_i1	(AG)7	14	2406	2419
Nfr_c14586_g1_i1	(CAT)5	15	1418	1432
Nfr_c14592_g1_i1	(GAC)5gattgcggatataaatacgattacgac(GAG)5	57	346	402
Nfr_c14595_g1_i1	(AG)5	10	396	405
Nfr_c14595_g1_i2	(AG)5	10	467	476
Nfr_c14596_g1_i1	(AG)9	18	539	556
Nfr_c14599_g1_i2	(ATG)6	18	564	581
Nfr_c14619_g1_i1	(CGG)5	15	178	192
Nfr_c14632_g1_i1	(CAG)5	15	299	313
Nfr_c14637_g1_i2	(CGG)5	15	742	756
Nfr_c14642_g1_i1	(GA)7	14	402	415
Nfr_c14666_g2_i1	(GAG)5	15	1590	1604
Nfr_c14680_g1_i1	(GGC)7	21	414	434
Nfr_c14680_g2_i1	(GGC)7	21	1	21
Nfr_c14683_g1_i1	(ACC)6	18	1	18
Nfr_c14685_g1_i1	(TG)5	10	523	532
Nfr_c14686_g1_i1	(TGC)5	15	611	625
Nfr_c1468_g1_i1	(AG)9	18	276	293
Nfr_c14691_g1_i1	(CT)8	16	1988	2003
Nfr_c146_g1_i1	(GA)5	10	269	278
Nfr_c14702_g1_i1	(TC)5	10	141	150
Nfr_c14702_g3_i1	(CCG)5	15	215	229
Nfr_c14707_g1_i1	(CT)5	10	8	17
Nfr_c14729_g1_i1	(GA)5	10	964	973
Nfr_c1472_g1_i1	(AG)6	12	205	216
Nfr_c1472_g1_i2	(AG)6	12	336	347
Nfr_c14732_g1_i1	(AG)9	18	1767	1784
Nfr_c14737_g2_i1	(TG)5	10	372	381
Nfr_c14738_g1_i1	(AAT)6	18	126	143
Nfr_c14739_g1_i1	(TC)8cctcctctttttgttatttttgctaaggcctccctcctatccgtcattaaa(AG)7	81	1	81
Nfr_c1473_g1_i1	(AAG)6acaaaaagaatacaagagaagggggg(GGA)5agagaacgcggcggccatgaggaggagagatcaagttcgggggagaaaccct(AG)5	121	31	151
Nfr_c14756_g1_i1	(CCG)7	21	903	923
Nfr_c14764_g2_i1	(CT)7	14	239	252
Nfr_c14774_g1_i1	(GCC)6	18	152	169
Nfr_c14779_g1_i1	(AG)9	18	829	846
Nfr_c14783_g2_i1	(TA)9	18	273	290
Nfr_c14784_g1_i1	(GGA)6	18	3	20
Nfr_c14785_g1_i1	(AG)8	16	817	832
Nfr_c14788_g2_i1	(GA)9	18	2	19
Nfr_c14792_g2_i1	(CA)8	16	90	105
Nfr_c14797_g3_i1	(TC)5	10	12	21
Nfr_c14801_g1_i2	(GAG)5	15	188	202
Nfr_c14806_g2_i1	(CGG)5	15	482	496
Nfr_c14810_g2_i1	(AT)5	10	48	57
Nfr_c14811_g1_i1	(GA)5	10	443	452
Nfr_c14811_g2_i1	(GA)5	10	609	618
Nfr_c14811_g2_i2	(GA)5	10	540	549
Nfr_c14816_g1_i2	(GAT)5	15	615	629
Nfr_c14817_g2_i1	(GT)5	10	122	131
Nfr_c14821_g1_i3	(TC)5	10	1533	1542
Nfr_c14821_g1_i3	(CG)6(AG)5	22	1740	1761
Nfr_c14824_g1_i1	(GAA)7	21	1	21
Nfr_c14834_g1_i2	(TC)7	14	76	89
Nfr_c14834_g1_i3	(TC)7	14	76	89
Nfr_c14842_g1_i1	(GA)10	20	472	491
Nfr_c14842_g1_i2	(GA)10	20	986	1005
Nfr_c14842_g2_i1	(CT)10	20	191	210
Nfr_c14843_g1_i1	(CT)6	12	2229	2240
Nfr_c14853_g2_i1	(GGC)5	15	296	310
Nfr_c14854_g1_i2	(GGT)5	15	197	211
Nfr_c14858_g1_i1	(CCT)7	21	54	74
Nfr_c14858_g1_i1	(AG)6	12	210	221
Nfr_c14858_g3_i1	(AGG)5	15	1	15
Nfr_c14871_g1_i1	(CG)5agatctcacgggaacggcagaagca(CCG)5	50	572	621
Nfr_c14871_g1_i2	(CAAA)5	20	266	285
Nfr_c14881_g1_i2	(AGA)6aaatgacaagggaaaagatggcagtcatcacaaatagtaaa(AGC)7	80	2	81
Nfr_c14881_g1_i3	(AGC)7	21	320	340
Nfr_c14893_g2_i1	(TGG)7	21	252	272
Nfr_c14905_g1_i1	(AG)9	18	1	18
Nfr_c14906_g1_i1	(GA)5	10	193	202
Nfr_c14910_g1_i1	(CT)10	20	561	580
Nfr_c14915_g1_i2	(GA)7	14	14	27
Nfr_c14917_g1_i1	(AT)6	12	1529	1540
Nfr_c14917_g1_i2	(AT)6	12	1435	1446
Nfr_c14918_g2_i1	(GAG)5gcggtagagagga(AG)5gcggaggggaggcggaggggaggcat(CGG)5	79	208	286
Nfr_c14921_g1_i2	(CCT)6	18	2799	2816
Nfr_c14921_g2_i1	(TCC)5	15	8	22
Nfr_c14929_g1_i1	(CCG)6	18	1	18
Nfr_c14929_g1_i1	(TCC)5	15	181	195
Nfr_c1492_g1_i1	(TA)5	10	881	890
Nfr_c14955_g1_i1	(TC)5	10	483	492
Nfr_c14957_g1_i1	(CT)10	20	224	243
Nfr_c14964_g2_i1	(AG)11	22	277	298
Nfr_c14969_g1_i1	(CT)6	12	895	906
Nfr_c14974_g1_i1	(GA)5	10	2400	2409
Nfr_c14979_g1_i1	(AC)9a(AG)5	29	31	59
Nfr_c14981_g1_i1	(GAG)5	15	2553	2567
Nfr_c14981_g1_i2	(GAG)5	15	2445	2459
Nfr_c14982_g1_i1	(GA)5	10	448	457
Nfr_c14983_g1_i1	(GCG)6	18	31	48
Nfr_c14983_g2_i1	(CGG)7	21	2146	2166
Nfr_c14989_g2_i1	(CCG)6	18	348	365
Nfr_c14997_g1_i1	(AG)8	16	1	16
Nfr_c14998_g2_i1	(GGC)5ggt(GGC)5	33	819	851
Nfr_c15001_g1_i1	(GA)5	10	332	341
Nfr_c15004_g1_i1	(AG)9	18	143	160
Nfr_c15004_g1_i2	(AG)9	18	143	160
Nfr_c15005_g1_i1	(CT)5	10	1526	1535
Nfr_c15037_g2_i1	(GCA)5	15	287	301
Nfr_c15040_g1_i1	(CTC)6tcctcttcttctcctcatccatggagc(CCT)5	60	239	298
Nfr_c15043_g1_i1	(TCA)7	21	470	490
Nfr_c15043_g2_i1	(ATC)7	21	1	21
Nfr_c15044_g1_i1	(CT)10	20	4	23
Nfr_c15053_g1_i1	(TGG)7	21	10	30
Nfr_c1505_g2_i1	(AG)8(AGA)7*	35	2098	2132
Nfr_c15060_g2_i1	(GC)5	10	96	105
Nfr_c15079_g2_i1	(GCC)7	21	1	21
Nfr_c15080_g1_i1	(GCG)5	15	271	285
Nfr_c15080_g1_i2	(GCG)5	15	271	285
Nfr_c15087_g2_i2	(TC)5	10	66	75
Nfr_c15094_g1_i1	(GA)11	22	1	22
Nfr_c15094_g2_i1	(GA)7	14	268	281
Nfr_c15095_g1_i1	(GA)10	20	717	736
Nfr_c15095_g1_i3	(AG)7	14	821	834
Nfr_c15097_g1_i1	(AG)9	18	2543	2560
Nfr_c15100_g1_i1	(CT)5	10	204	213
Nfr_c15102_g1_i1	(GA)5	10	135	144
Nfr_c15107_g1_i1	(AG)6	12	3162	3173
Nfr_c15109_g1_i1	(TC)6	12	127	138
Nfr_c15115_g1_i2	(AT)5	10	1283	1292
Nfr_c15122_g1_i1	(GAG)5	15	312	326
Nfr_c15122_g1_i2	(GAG)5	15	312	326
Nfr_c15122_g1_i3	(GAG)5	15	312	326
Nfr_c15123_g1_i1	(GGC)5	15	553	567
Nfr_c15127_g1_i1	(CCG)7	21	1	21
Nfr_c15136_g1_i1	(TC)7ttctggctcctccgagctcgtgagggagaa(AG)7	58	150	207
Nfr_c15138_g1_i2	(CGC)6	18	757	774
Nfr_c15144_g1_i1	(TG)8	16	538	553
Nfr_c15144_g2_i1	(TCC)5	15	147	161
Nfr_c15147_g1_i1	(GA)6	12	3194	3205
Nfr_c15159_g1_i1	(GGC)5	15	9	23
Nfr_c15159_g1_i1	(AT)9	18	242	259
Nfr_c15159_g2_i1	(GGA)5	15	209	223
Nfr_c15160_g1_i1	(CTG)6	18	2	19
Nfr_c15160_g1_i1	(CGG)5	15	349	363
Nfr_c15160_g1_i1	(TGA)7	21	1107	1127
Nfr_c15161_g1_i2	(TA)8	16	16	31
Nfr_c15164_g2_i1	(TCC)5	15	185	199
Nfr_c15178_g1_i1	(TC)8	16	1132	1147
Nfr_c15178_g1_i2	(TC)8	16	817	832
Nfr_c15179_g2_i1	(GCC)6	18	2	19
Nfr_c15181_g1_i1	(TC)9	18	1785	1802
Nfr_c15181_g2_i1	(TC)5ttcaggaaaaaaaaaa(AG)5	36	249	284
Nfr_c15183_g1_i1	(AG)6	12	105	116
Nfr_c15183_g1_i1	(CAG)5	15	685	699
Nfr_c15183_g1_i2	(AG)6	12	105	116
Nfr_c15183_g1_i2	(CAG)5	15	685	699
Nfr_c15185_g1_i1	(AG)5	10	284	293
Nfr_c15196_g1_i1	(GA)9	18	2	19
Nfr_c15196_g1_i1	(CCT)6	18	232	249
Nfr_c15196_g2_i1	(AAAG)5	20	1	20
Nfr_c15196_g2_i2	(AAAG)5	20	1	20
Nfr_c15206_g1_i1	(CT)7	14	6368	6381
Nfr_c15208_g1_i1	(GA)9	18	1	18
Nfr_c15208_g1_i1	(CCG)5	15	211	225
Nfr_c15214_g1_i1	(AT)5	10	8	17
Nfr_c15220_g1_i1	(CTG)5	15	1431	1445
Nfr_c15230_g1_i1	(GA)6	12	1013	1024
Nfr_c15230_g1_i2	(GA)6	12	958	969
Nfr_c15236_g1_i1	(GTG)5	15	4	18
Nfr_c15237_g1_i1	(CGG)5	15	293	307
Nfr_c1525_g1_i1	(GCC)7	21	1	21
Nfr_c15278_g2_i1	(GA)6	12	1	12
Nfr_c15301_g1_i1	(CT)6	12	861	872
Nfr_c15306_g1_i1	(TC)5	10	241	250
Nfr_c15309_g1_i1	(TC)9	18	1	18
Nfr_c15326_g1_i1	(CTC)5	15	78	92
Nfr_c15348_g1_i1	(CAG)5cac(CAA)5	33	215	247
Nfr_c15373_g1_i1	(TC)6	12	50	61
Nfr_c15376_g1_i1	(GGA)5	15	282	296
Nfr_c15385_g1_i2	(CTC)5	15	1929	1943
Nfr_c15386_g1_i2	(TC)5	10	30	39
Nfr_c15390_g1_i1	(TA)10	20	1	20
Nfr_c15394_g1_i1	(TCC)6	18	143	160
Nfr_c15394_g1_i1	(GC)6	12	1598	1609
Nfr_c15394_g1_i2	(TCC)6	18	143	160
Nfr_c15394_g1_i2	(GC)6	12	1538	1549
Nfr_c15397_g1_i1	(CCG)7	21	2	22
Nfr_c15397_g1_i1	(AG)8	16	655	670
Nfr_c15397_g3_i1	(GGC)6	18	1	18
Nfr_c15405_g1_i1	(CCT)5	15	1	15
Nfr_c1540_g1_i1	(AG)6	12	6	17
Nfr_c15411_g1_i2	(CT)11	22	1	22
Nfr_c15414_g1_i1	(CTC)5	15	273	287
Nfr_c15432_g1_i1	(CT)9	18	3	20
Nfr_c15432_g1_i2	(CT)9	18	3	20
Nfr_c15436_g1_i1	(AG)6ggagg(GA)5	27	1	27
Nfr_c15436_g2_i2	(GA)7	14	477	490
Nfr_c15437_g1_i1	(CAG)7ccgtcgagcacgtctcagcaggcaccgctgagcctacagcaacaacaccatctc(CAG)5	90	1	90
Nfr_c15437_g1_i1	(CAG)6ccggcgtctttgatctcgaatctccatcatccccagcagcctcaatcc(CAG)6	84	205	288
Nfr_c15437_g2_i1	(CTG)5	15	1010	1024
Nfr_c15439_g1_i1	(GAG)7	21	1	21
Nfr_c15439_g2_i1	(GAG)6	18	249	266
Nfr_c15442_g2_i1	(GA)7	14	109	122
Nfr_c15444_g1_i1	(TA)7tgtatg(TA)6	32	16	47
Nfr_c15469_g1_i1	(AG)5	10	1	10
Nfr_c15470_g1_i1	(CGC)5	15	1	15
Nfr_c15470_g3_i1	(GCG)6	18	1	18
Nfr_c15470_g3_i1	(CCG)6	18	215	232
Nfr_c15478_g1_i1	(GA)8	16	8	23
Nfr_c15479_g1_i1	(GA)9	18	4	21
Nfr_c15488_g1_i1	(GTG)6	18	890	907
Nfr_c15489_g3_i1	(TCA)6	18	236	253
Nfr_c15490_g1_i2	(GA)5	10	2439	2448
Nfr_c15494_g2_i1	(AGG)5	15	1	15
Nfr_c15496_g2_i1	(CT)5	10	164	173
Nfr_c15497_g1_i2	(GA)10	20	265	284
Nfr_c15497_g1_i3	(GA)10	20	270	289
Nfr_c15499_g1_i1	(AG)7	14	205	218
Nfr_c15502_g1_i1	(GA)7	14	241	254
Nfr_c15505_g2_i1	(TC)10	20	1	20
Nfr_c15505_g3_i1	(AG)9	18	1	18
Nfr_c15509_g1_i1	(GGA)6	18	1	18
Nfr_c15509_g2_i1	(GCC)5	15	1	15
Nfr_c15512_g2_i1	(AT)5	10	457	466
Nfr_c15512_g2_i1	(AT)8	16	1038	1053
Nfr_c15512_g2_i1	(AT)6	12	1984	1995
Nfr_c15517_g1_i1	(TCT)5	15	77	91
Nfr_c15517_g2_i1	(CCG)5	15	61	75
Nfr_c15524_g1_i1	(GA)5	10	2362	2371
Nfr_c15532_g2_i1	(GA)7	14	14	27
Nfr_c15534_g1_i2	(GA)5gcgaggtgtgcattggcgaaaacaggcac(AG)9	57	2	58
Nfr_c15535_g1_i1	(AGG)5	15	424	438
Nfr_c15550_g1_i2	(CGC)5	15	573	587
Nfr_c15554_g2_i1	(CT)8	16	66	81
Nfr_c15557_g1_i1	(TC)5	10	556	565
Nfr_c15558_g1_i1	(GCA)7	21	1	21
Nfr_c15558_g3_i1	(CAG)7	21	1	21
Nfr_c15558_g4_i1	(CTG)7	21	1	21
Nfr_c15560_g1_i1	(TGA)7	21	1224	1244
Nfr_c15563_g1_i1	(CTG)6	18	810	827
Nfr_c15563_g1_i2	(CTG)6	18	744	761
Nfr_c15564_g2_i1	(TA)10	20	128	147
Nfr_c15567_g1_i1	(TC)8	16	226	241
Nfr_c15567_g1_i1	(TC)5	10	469	478
Nfr_c15568_g1_i1	(TA)8	16	21	36
Nfr_c15570_g1_i1	(TC)10	20	1	20
Nfr_c15571_g2_i1	(GCA)5	15	131	145
Nfr_c15574_g2_i1	(GA)11	22	1	22
Nfr_c15577_g1_i1	(GA)5	10	2412	2421
Nfr_c15580_g1_i1	(TC)5	10	95	104
Nfr_c15586_g1_i1	(TCC)6	18	5	22
Nfr_c15586_g2_i1	(CTT)6cctcttttgcttcttt(TTC)5tttttcttcctctttttcttcctcctcttattcttgttcctcttcctcttcttcttctacctcttcctcttcttcaa(CTT)6	144	88	231
Nfr_c15591_g1_i1	(TCA)7	21	354	374
Nfr_c15596_g1_i1	(AGA)6	18	330	347
Nfr_c15596_g2_i1	(TTC)7	21	411	431
Nfr_c15597_g1_i1	(GA)6	12	1	12
Nfr_c15603_g1_i1	(GGA)6	18	1	18
Nfr_c15604_g2_i1	(CT)6	12	91	102
Nfr_c15607_g2_i1	(AG)7	14	7	20
Nfr_c15607_g2_i2	(AG)7	14	7	20
Nfr_c15607_g2_i2	(AGAA)5	20	330	349
Nfr_c15620_g1_i1	(CCT)5	15	147	161
Nfr_c15621_g2_i1	(GA)5	10	9	18
Nfr_c15623_g1_i1	(AG)8	16	1108	1123
Nfr_c15627_g1_i1	(CGG)6	18	1174	1191
Nfr_c15638_g1_i1	(GGA)7	21	1	21
Nfr_c15638_g4_i1	(GCG)5	15	1190	1204
Nfr_c15644_g2_i1	(TC)7	14	11	24
Nfr_c15644_g2_i1	(TC)8	16	140	155
Nfr_c15649_g1_i1	(CT)7	14	82	95
Nfr_c15650_g1_i1	(GA)5	10	1888	1897
Nfr_c15654_g2_i2	(GA)7	14	967	980
Nfr_c15659_g1_i1	(GGT)7	21	1	21
Nfr_c15659_g2_i1	(GGT)7	21	989	1009
Nfr_c15665_g1_i1	(CT)8	16	103	118
Nfr_c15665_g2_i1	(CT)8	16	35	50
Nfr_c1566_g1_i2	(TC)5	10	66	75
Nfr_c1567_g1_i1	(TC)6	12	2015	2026
Nfr_c15702_g1_i1	(CAG)5	15	858	872
Nfr_c15702_g1_i1	(AG)5	10	1755	1764
Nfr_c15704_g2_i1	(CT)6cg(CT)5	24	1	24
Nfr_c15704_g3_i1	(GA)9	18	5	22
Nfr_c15709_g2_i1	(GAG)5(GCG)6	33	585	617
Nfr_c1570_g1_i1	(AC)6	12	101	112
Nfr_c15719_g1_i1	(CTG)7	21	1	21
Nfr_c15719_g2_i1	(CAG)5	15	258	272
Nfr_c15722_g2_i1	(TCC)5	15	115	129
Nfr_c15724_g1_i1	(AG)7ggaggggaggtgggacgggga(AG)7ggaggggaggtgggacgggga(AG)6	82	1691	1772
Nfr_c15724_g1_i3	(AG)7ggaggggaggtgggacgggga(AG)7ggaggggaggtgggacgggga(AG)6	82	1619	1700
Nfr_c15747_g1_i1	(AG)5	10	57	66
Nfr_c15748_g1_i1	(GC)5	10	379	388
Nfr_c1575_g1_i1	(AC)9	18	119	136
Nfr_c15793_g2_i1	(AG)8	16	1	16
Nfr_c15793_g3_i1	(AG)9	18	127	144
Nfr_c15807_g1_i1	(AG)9	18	6	23
Nfr_c15809_g1_i1	(TCG)5	15	345	359
Nfr_c15809_g1_i1	(AG)11	22	833	854
Nfr_c15817_g1_i1	(GGA)6	18	177	194
Nfr_c15817_g1_i2	(GGA)6	18	106	123
Nfr_c15826_g1_i1	(AGC)6	18	340	357
Nfr_c15826_g2_i1	(CTG)6	18	886	903
Nfr_c15829_g1_i1	(GGA)6	18	1	18
Nfr_c15831_g1_i1	(CT)9	18	1	18
Nfr_c15831_g1_i1	(GCC)6	18	243	260
Nfr_c15838_g2_i1	(GGC)5	15	268	282
Nfr_c15846_g2_i1	(TC)7	14	55	68
Nfr_c15850_g1_i1	(CCG)5	15	773	787
Nfr_c15850_g1_i2	(CCG)5	15	1133	1147
Nfr_c15851_g1_i1	(GA)6	12	57	68
Nfr_c15857_g1_i1	(CT)5	10	426	435
Nfr_c15858_g1_i1	(GA)10	20	860	879
Nfr_c15858_g2_i1	(CT)8	16	286	301
Nfr_c15862_g1_i1	(TCT)6	18	325	342
Nfr_c15866_g1_i2	(GAGC)5gac(AG)7	37	710	746
Nfr_c15878_g1_i1	(AG)8	16	499	514
Nfr_c15878_g3_i1	(GA)8	16	1	16
Nfr_c15884_g2_i1	(GCC)5	15	307	321
Nfr_c15899_g1_i1	(AG)5	10	257	266
Nfr_c1589_g1_i1	(GA)9tcgagaggcggagaagacgaaggggaggcgaaagcccccggatttggaggagg(GA)5	81	1	81
Nfr_c15903_g1_i1	(CCG)5	15	1423	1437
Nfr_c15907_g1_i1	(CCT)6	18	1	18
Nfr_c15907_g2_i1	(CCT)6	18	161	178
Nfr_c15915_g1_i1	(GGA)6	18	6	23
Nfr_c15926_g1_i1	(GA)9	18	1	18
Nfr_c15926_g1_i1	(CGG)6	18	223	240
Nfr_c15928_g1_i1	(TC)6(GC)5ggg(GT)6	37	1	37
Nfr_c15928_g2_i1	(TCT)5tattccaatctttcttcccttctggccttttgaatcaatttaattttctccccaa(TC)7	84	306	389
Nfr_c15942_g1_i1	(GT)6	12	5	16
Nfr_c15966_g2_i1	(AG)6	12	228	239
Nfr_c15970_g2_i1	(GA)7	14	1	14
Nfr_c15972_g1_i1	(CCG)6	18	62	79
Nfr_c15979_g1_i1	(GAC)5	15	1	15
Nfr_c15979_g2_i1	(GAC)6gatgtagacagt(GAC)7	51	475	525
Nfr_c15987_g1_i1	(CT)7	14	38	51
Nfr_c15993_g1_i1	(GTG)5	15	383	397
Nfr_c16011_g2_i1	(CCG)6	18	115	132
Nfr_c16013_g2_i1	(ATC)5	15	753	767
Nfr_c16032_g1_i1	(CTC)5	15	9	23
Nfr_c1603_g1_i1	(TG)8	16	1005	1020
Nfr_c16043_g1_i1	(GAT)7	21	1	21
Nfr_c16043_g2_i1	(GAT)7caac(AAG)5	40	342	381
Nfr_c16053_g1_i1	(GTG)8	24	1	24
Nfr_c16053_g1_i1	(AG)8	16	609	624
Nfr_c16053_g1_i2	(GTG)8	24	1	24
Nfr_c16053_g1_i2	(AG)8	16	586	601
Nfr_c16055_g1_i1	(TGA)5	15	10	24
Nfr_c16059_g2_i1	(TC)10	20	1	20
Nfr_c16063_g1_i1	(TC)9	18	1	18
Nfr_c16063_g1_i1	(CGG)5	15	219	233
Nfr_c16073_g1_i1	(TC)5	10	148	157
Nfr_c16074_g1_i1	(GAA)5	15	1	15
Nfr_c16080_g2_i1	(CTC)5	15	63	77
Nfr_c16082_g2_i1	(GCC)5	15	89	103
Nfr_c16095_g1_i1	(AG)10	20	1	20
Nfr_c16111_g1_i1	(GAAA)5	20	95	114
Nfr_c16117_g1_i1	(CT)10	20	314	333
Nfr_c16124_g2_i2	(AT)7aga(GT)11	39	1884	1922
Nfr_c16124_g2_i2	(GAG)5	15	2070	2084
Nfr_c16125_g1_i1	(GAA)7	21	1	21
Nfr_c16125_g1_i2	(GAA)7	21	1	21
Nfr_c16125_g1_i3	(GAA)7	21	1	21
Nfr_c16140_g1_i1	(AG)10	20	1	20
Nfr_c16141_g1_i1	(TC)5	10	288	297
Nfr_c16161_g2_i1	(TC)8	16	468	483
Nfr_c16168_g2_i1	(GCG)5	15	7	21
Nfr_c16180_g1_i1	(GGA)5	15	1608	1622
Nfr_c16191_g1_i1	(CT)5	10	338	347
Nfr_c16198_g1_i1	(GCG)5	15	882	896
Nfr_c16207_g3_i1	(CT)8	16	1	16
Nfr_c16208_g1_i1	(GCC)7	21	1	21
Nfr_c16208_g2_i1	(AGA)5	15	9	23
Nfr_c16220_g1_i2	(CT)11	22	1402	1423
Nfr_c16220_g2_i1	(TC)10	20	1	20
Nfr_c16222_g1_i1	(AGAT)5	20	2361	2380
Nfr_c16236_g2_i1	(GC)5	10	318	327
Nfr_c16241_g2_i1	(CT)10	20	1	20
Nfr_c16252_g1_i1	(TC)6	12	2626	2637
Nfr_c16252_g1_i2	(TC)6	12	2683	2694
Nfr_c16263_g1_i1	(ATA)7	21	1	21
Nfr_c16272_g1_i1	(AGG)6atggtgcagaagacatagacaatgaagcttcagacgaagaga(ATG)7	81	268	348
Nfr_c16272_g2_i1	(TCA)7	21	355	375
Nfr_c16290_g1_i1	(GA)10	20	1	20
Nfr_c16300_g2_i1	(GA)7	14	9	22
Nfr_c16315_g1_i1	(CGG)5	15	1	15
Nfr_c16315_g1_i1	(CTC)6	18	130	147
Nfr_c16315_g1_i1	(AG)7	14	505	518
Nfr_c16315_g2_i1	(CCG)5	15	9	23
Nfr_c16319_g2_i1	(GGC)5	15	3	17
Nfr_c1631_g1_i1	(AG)9	18	1282	1299
Nfr_c16325_g1_i1	(AG)5(GAG)5*	22	1	22
Nfr_c16325_g1_i2	(AG)5(GAG)5*	22	1	22
Nfr_c1632_g1_i1	(GA)6	12	1	12
Nfr_c16332_g1_i1	(AG)6	12	10	21
Nfr_c16332_g1_i2	(AG)6	12	10	21
Nfr_c16338_g1_i1	(GA)9	18	216	233
Nfr_c1633_g1_i1	(GA)10	20	1	20
Nfr_c16340_g2_i1	(TC)8	16	174	189
Nfr_c16350_g2_i1	(CGG)6	18	338	355
Nfr_c16352_g1_i1	(GA)10	20	1	20
Nfr_c16352_g2_i1	(AG)10	20	311	330
Nfr_c16356_g2_i2	(CA)5	10	70	79
Nfr_c16363_g1_i1	(AT)9	18	565	582
Nfr_c16364_g1_i1	(TC)8	16	202	217
Nfr_c16364_g2_i1	(AG)9	18	195	212
Nfr_c16365_g1_i1	(GCC)7	21	1	21
Nfr_c16365_g3_i1	(GCG)6	18	1	18
Nfr_c16367_g1_i2	(AC)5	10	1061	1070
Nfr_c16368_g2_i1	(CTG)5gtgaaagaagaacagagcaggtagaagcaagatgattcggttccgcggcggcctccgccccctgctct(TCC)5	98	443	540
Nfr_c16368_g2_i1	(TAT)8	24	2588	2611
Nfr_c16369_g1_i1	(AT)11	22	1	22
Nfr_c16369_g2_i1	(GA)7	14	64	77
Nfr_c16370_g1_i1	(AT)11	22	119	140
Nfr_c16370_g1_i1	(AG)10	20	856	875
Nfr_c16370_g2_i1	(AT)10	20	874	893
Nfr_c16372_g1_i1	(CA)5	10	651	660
Nfr_c16374_g1_i1	(GGC)5	15	521	535
Nfr_c16374_g2_i1	(AT)10	20	1	20
Nfr_c16375_g1_i1	(CT)8	16	88	103
Nfr_c16391_g1_i1	(TAT)6	18	404	421
Nfr_c16391_g2_i1	(GA)5	10	779	788
Nfr_c16395_g1_i1	(AG)10	20	311	330
Nfr_c16398_g1_i1	(GGA)5	15	121	135
Nfr_c16398_g1_i1	(GA)5	10	315	324
Nfr_c163_g1_i1	(GA)10a(AG)6	33	2	34
Nfr_c163_g2_i1	(CT)5t(TC)5	21	1	21
Nfr_c16400_g1_i1	(CG)7	14	63	76
Nfr_c16416_g1_i1	(AC)6	12	350	361
Nfr_c16418_g2_i1	(AGG)7aatccatggtcactgcaggagcgggatcggaggagggggagagaatggtgagagca(GCG)6	95	1	95
Nfr_c16418_g3_i1	(GAG)5	15	342	356
Nfr_c16420_g1_i1	(GAA)7(GAT)6	39	313	351
Nfr_c16420_g1_i2	(CT)5(AT)7	24	1	24
Nfr_c16420_g1_i3	(CT)5(AT)7	24	1	24
Nfr_c16436_g2_i1	(TC)7	14	1	14
Nfr_c16455_g1_i1	(GGA)6	18	1	18
Nfr_c16455_g2_i1	(TCC)7	21	4	24
Nfr_c16468_g1_i1	(AT)8	16	1	16
Nfr_c16481_g1_i1	(GGT)5	15	16	30
Nfr_c16485_g1_i1	(GA)9	18	1	18
Nfr_c16485_g2_i1	(CA)11	22	1	22
Nfr_c16485_g2_i1	(AGG)5	15	148	162
Nfr_c16495_g1_i1	(GA)6	12	10	21
Nfr_c16513_g1_i1	(AG)9	18	664	681
Nfr_c16514_g1_i1	(AGG)7	21	404	424
Nfr_c16516_g2_i1	(AGC)5	15	1	15
Nfr_c16520_g1_i1	(CA)6	12	70	81
Nfr_c16520_g1_i1	(AG)6(AGC)6*	28	272	299
Nfr_c16524_g1_i1	(GAG)5	15	164	178
Nfr_c16525_g3_i1	(AT)5	10	11	20
Nfr_c16542_g1_i1	(GT)11	22	2369	2390
Nfr_c16561_g1_i1	(TC)9	18	1	18
Nfr_c16561_g1_i1	(GCC)6	18	375	392
Nfr_c16561_g1_i1	(GAA)6	18	606	623
Nfr_c16561_g1_i1	(GAG)5	15	1116	1130
Nfr_c16567_g3_i1	(TC)6	12	89	100
Nfr_c16575_g1_i1	(CGG)5	15	118	132
Nfr_c16576_g3_i1	(GA)9	18	1834	1851
Nfr_c16579_g1_i1	(GAC)5	15	39	53
Nfr_c16579_g2_i1	(TC)5	10	109	118
Nfr_c16579_g3_i1	(GGA)5	15	230	244
Nfr_c16590_g1_i1	(GAA)8	24	316	339
Nfr_c16593_g1_i1	(CCG)5	15	175	189
Nfr_c16595_g1_i1	(GGA)6	18	238	255
Nfr_c16595_g2_i1	(GGA)6	18	2	19
Nfr_c16599_g1_i1	(CTG)6	18	160	177
Nfr_c16601_g1_i1	(AG)9	18	1205	1222
Nfr_c16601_g1_i2	(AG)9	18	1027	1044
Nfr_c16614_g3_i1	(CT)6	12	966	977
Nfr_c16617_g3_i1	(AGGG)5	20	1	20
Nfr_c16626_g1_i2	(AAG)6	18	135	152
Nfr_c16630_g1_i1	(CTC)5	15	7	21
Nfr_c16630_g2_i1	(CTC)6(CTT)7	39	1603	1641
Nfr_c16634_g2_i1	(AAAG)5	20	3	22
Nfr_c16636_g2_i1	(AG)10	20	1	20
Nfr_c16641_g2_i1	(CCT)7tg(TTC)5	38	3	40
Nfr_c16645_g1_i1	(GA)5	10	6	15
Nfr_c16646_g1_i1	(AC)6	12	171	182
Nfr_c16649_g1_i1	(AG)9	18	1	18
Nfr_c16652_g1_i1	(CTC)5	15	1	15
Nfr_c16675_g1_i1	(GAG)6	18	478	495
Nfr_c16681_g1_i1	(CGG)7	21	317	337
Nfr_c16709_g1_i1	(GCT)6	18	557	574
Nfr_c16709_g2_i1	(AGC)6	18	1	18
Nfr_c16710_g1_i1	(AT)6	12	36	47
Nfr_c16721_g1_i1	(GA)10	20	67	86
Nfr_c16721_g1_i2	(GA)10	20	1365	1384
Nfr_c16728_g1_i1	(GTG)7	21	71	91
Nfr_c16729_g2_i1	(GCG)7	21	1	21
Nfr_c16738_g1_i1	(GA)5	10	98	107
Nfr_c16739_g3_i1	(AG)7aaatg(GA)5	29	44	72
Nfr_c16740_g1_i1	(GCG)5	15	367	381
Nfr_c16746_g1_i1	(GAG)5	15	211	225
Nfr_c16748_g1_i1	(GAC)5	15	602	616
Nfr_c16750_g1_i1	(GAAA)6	24	1	24
Nfr_c16750_g2_i1	(CT)8cgcacactctcaaactc(CT)5	43	173	215
Nfr_c16757_g1_i1	(GT)6	12	198	209
Nfr_c16761_g1_i2	(AGC)5	15	594	608
Nfr_c16761_g1_i3	(CT)9	18	4	21
Nfr_c16767_g1_i1	(GCG)5	15	1	15
Nfr_c16768_g2_i1	(AG)5	10	44	53
Nfr_c16776_g1_i1	(GCG)5	15	52	66
Nfr_c16808_g1_i1	(CT)5	10	98	107
Nfr_c1681_g1_i1	(TC)9	18	188	205
Nfr_c16830_g1_i1	(TC)9ttat(TC)6	34	1	34
Nfr_c16844_g1_i1	(GGC)5	15	1	15
Nfr_c16844_g2_i1	(GCC)6	18	1	18
Nfr_c16844_g2_i2	(GCC)6	18	1	18
Nfr_c16851_g2_i1	(TTC)6	18	233	250
Nfr_c16854_g1_i1	(GAC)5	15	115	129
Nfr_c16854_g2_i1	(TTC)6	18	1	18
Nfr_c16870_g2_i1	(CGT)6	18	1	18
Nfr_c16870_g4_i1	(GAC)6	18	238	255
Nfr_c16890_g2_i1	(TA)8	16	38	53
Nfr_c16892_g1_i2	(TA)5	10	79	88
Nfr_c16896_g1_i1	(GCG)6	18	201	218
Nfr_c16919_g1_i1	(TC)8	16	884	899
Nfr_c16920_g1_i1	(AG)6	12	99	110
Nfr_c16926_g1_i1	(GGC)5	15	35	49
Nfr_c16927_g3_i1	(AG)6ct(AG)7	28	171	198
Nfr_c16931_g2_i1	(GGC)5	15	883	897
Nfr_c16950_g1_i1	(GA)9	18	459	476
Nfr_c16961_g2_i1	(GA)7	14	307	320
Nfr_c16962_g1_i1	(AG)8	16	1	16
Nfr_c16962_g1_i1	(AG)6	12	190	201
Nfr_c16962_g2_i1	(CT)8	16	128	143
Nfr_c16970_g1_i1	(GCG)5	15	247	261
Nfr_c16983_g1_i1	(AG)8	16	558	573
Nfr_c16992_g1_i1	(GA)7	14	9	22
Nfr_c17005_g1_i1	(AGA)5	15	1445	1459
Nfr_c17009_g1_i1	(AAG)6cagaaggagaagaagaagaaggagag(GAA)5	59	297	355
Nfr_c17016_g1_i1	(GA)9	18	87	104
Nfr_c17018_g1_i1	(AG)11	22	1	22
Nfr_c17019_g1_i1	(CT)6	12	151	162
Nfr_c17025_g1_i1	(GGC)5	15	9	23
Nfr_c17025_g1_i1	(GCG)5	15	188	202
Nfr_c17033_g1_i1	(TCA)5	15	129	143
Nfr_c17033_g1_i2	(TCA)5	15	129	143
Nfr_c17041_g2_i1	(TTC)7	21	545	565
Nfr_c17041_g2_i2	(TTC)7	21	663	683
Nfr_c17043_g2_i1	(CT)6	12	254	265
Nfr_c17048_g1_i1	(CAC)5	15	3	17
Nfr_c17049_g1_i1	(TC)10	20	259	278
Nfr_c17055_g1_i1	(CTT)6cctcccccttttcccatgcctttcctcgtccgccacctcttcctttctctcaagattgctctttttctcctcctcggcctccctcctcctcgtcg(TCT)5	128	2	129
Nfr_c17055_g2_i1	(AAG)6	18	4	21
Nfr_c17056_g1_i1	(CGG)7	21	384	404
Nfr_c17079_g3_i1	(TG)5	10	267	276
Nfr_c17082_g1_i1	(TC)9	18	7	24
Nfr_c17083_g2_i1	(GA)6	12	907	918
Nfr_c17085_g1_i1	(GA)10	20	1059	1078
Nfr_c17085_g1_i2	(GA)10	20	1163	1182
Nfr_c17086_g1_i1	(AGG)5	15	261	275
Nfr_c17094_g2_i1	(TCC)7	21	1	21
Nfr_c17094_g3_i1	(GAG)7	21	1	21
Nfr_c17094_g3_i1	(GA)7aggaaataacatcaaacgatttgtctgccttctttttatgtgtgtgcgtgtgtgc(GT)7	83	124	206
Nfr_c17108_g1_i1	(TAT)7	21	1	21
Nfr_c17113_g1_i1	(AT)5	10	274	283
Nfr_c17123_g1_i1	(CGG)7	21	2	22
Nfr_c17124_g1_i1	(TA)5	10	100	109
Nfr_c17131_g1_i1	(CTC)5	15	113	127
Nfr_c17131_g1_i2	(CTC)5	15	113	127
Nfr_c17140_g2_i1	(AGG)5	15	200	214
Nfr_c17140_g2_i2	(AGG)5	15	314	328
Nfr_c17146_g3_i1	(TCT)6	18	331	348
Nfr_c17149_g1_i1	(AGG)5	15	1093	1107
Nfr_c17151_g1_i1	(AG)6	12	1704	1715
Nfr_c17174_g1_i1	(TC)8	16	169	184
Nfr_c17175_g2_i1	(TC)7	14	166	179
Nfr_c17176_g1_i1	(CT)6	12	30	41
Nfr_c17176_g1_i1	(TG)9	18	159	176
Nfr_c17186_g1_i1	(CT)6	12	1220	1231
Nfr_c17191_g1_i1	(TC)11	22	1198	1219
Nfr_c17194_g1_i1	(AG)5	10	86	95
Nfr_c17194_g1_i1	(GA)10	20	376	395
Nfr_c17194_g1_i2	(GA)10	20	383	402
Nfr_c17194_g1_i3	(AG)5	10	86	95
Nfr_c17194_g1_i3	(CT)10	20	261	280
Nfr_c17194_g2_i1	(TG)10	20	1	20
Nfr_c17206_g1_i1	(GA)6	12	556	567
Nfr_c17211_g1_i1	(GA)6	12	220	231
Nfr_c17220_g1_i1	(TC)5	10	866	875
Nfr_c17220_g1_i2	(TGC)6	18	227	244
Nfr_c17220_g1_i2	(TC)5	10	803	812
Nfr_c17246_g1_i1	(AG)6	12	368	379
Nfr_c17272_g1_i1	(CT)8	16	1	16
Nfr_c17272_g1_i2	(CT)8	16	1	16
Nfr_c17279_g1_i1	(CA)5(GA)6	22	239	260
Nfr_c17286_g1_i1	(GA)9	18	292	309
Nfr_c17288_g2_i1	(TTC)5	15	144	158
Nfr_c17290_g1_i1	(GA)5	10	2515	2524
Nfr_c17292_g1_i1	(ACC)5	15	9	23
Nfr_c17298_g3_i1	(TA)5	10	28	37
Nfr_c17304_g2_i1	(AGG)5ttgcaccgct(AGA)7	46	321	366
Nfr_c17307_g2_i1	(TGC)5	15	134	148
Nfr_c17316_g1_i1	(AG)7	14	432	445
Nfr_c17316_g1_i2	(AG)7	14	403	416
Nfr_c17329_g1_i1	(TC)5	10	132	141
Nfr_c1732_g1_i1	(AG)7	14	1708	1721
Nfr_c17342_g1_i1	(CT)9	18	1	18
Nfr_c17350_g3_i1	(AG)10	20	484	503
Nfr_c17352_g1_i1	(AG)9	18	1	18
Nfr_c17359_g1_i2	(GGT)5	15	168	182
Nfr_c17359_g1_i3	(GGT)5	15	766	780
Nfr_c17367_g1_i1	(TCT)5	15	513	527
Nfr_c17374_g2_i1	(CCA)7	21	2	22
Nfr_c17388_g1_i1	(AG)5	10	343	352
Nfr_c17410_g1_i1	(CT)5	10	1403	1412
Nfr_c17410_g2_i1	(GGA)5	15	300	314
Nfr_c17419_g1_i1	(CGG)5	15	1	15
Nfr_c17419_g2_i1	(CCG)6	18	7	24
Nfr_c17424_g1_i1	(TGC)5	15	8	22
Nfr_c17424_g1_i1	(GGC)5	15	231	245
Nfr_c17424_g2_i1	(CGA)5	15	255	269
Nfr_c17424_g3_i1	(AT)5	10	96	105
Nfr_c17431_g1_i1	(CT)6	12	132	143
Nfr_c17431_g2_i1	(CT)10	20	51	70
Nfr_c17431_g3_i1	(TC)10	20	1	20
Nfr_c17446_g3_i1	(CT)5	10	499	508
Nfr_c17454_g1_i1	(CGA)5	15	859	873
Nfr_c17463_g1_i1	(AG)8	16	1441	1456
Nfr_c17487_g1_i1	(AGC)6	18	120	137
Nfr_c17488_g1_i1	(AT)9	18	92	109
Nfr_c17490_g1_i1	(GA)10	20	1	20
Nfr_c17490_g2_i1	(AAT)6	18	211	228
Nfr_c17490_g2_i1	(CTTT)5	20	505	524
Nfr_c17494_g1_i1	(GCG)6	18	125	142
Nfr_c17502_g1_i1	(GAG)5	15	93	107
Nfr_c17506_g4_i1	(GA)8	16	102	117
Nfr_c17517_g1_i1	(AGA)5	15	164	178
Nfr_c17517_g2_i1	(GAA)5	15	9	23
Nfr_c17523_g1_i1	(TC)5	10	113	122
Nfr_c17523_g2_i1	(TTC)5	15	519	533
Nfr_c17532_g1_i1	(CTC)5ccctctcctctgttgatggcgaggcctcgccttccgccctccat(CAC)5	74	87	160
Nfr_c17540_g1_i1	(AAG)5	15	4	18
Nfr_c17546_g1_i1	(AGC)5	15	411	425
Nfr_c17546_g1_i2	(AGC)5	15	488	502
Nfr_c17546_g1_i3	(AGC)5	15	663	677
Nfr_c17568_g2_i1	(TC)5	10	9	18
Nfr_c17582_g1_i1	(GA)5	10	1434	1443
Nfr_c17584_g1_i1	(CCT)5	15	10	24
Nfr_c17588_g2_i1	(GAG)7gatgaagaagaggaagata(AAG)5	55	1	55
Nfr_c17589_g1_i1	(TC)5	10	224	233
Nfr_c1759_g1_i1	(GA)8	16	157	172
Nfr_c17611_g1_i1	(AG)9	18	205	222
Nfr_c17611_g1_i2	(AG)9	18	766	783
Nfr_c17612_g1_i1	(GCC)5	15	82	96
Nfr_c17612_g3_i2	(AATCA)5	25	121	145
Nfr_c17631_g1_i1	(GA)10tcaaacaactctgcagcctgtaggacgccaagttcaagtttttgacatgtgtacagaaagaaggatgattaattgatagcagacg(GA)7gccaactatttagggagattgcaggacatccaattcaaaatttaagcctgtacatatagaataaggaatagacagatggatagatagagagatg(GA)6	225	5	229
Nfr_c17631_g2_i1	(CT)6	12	1	12
Nfr_c17636_g1_i1	(TA)5(GA)6	22	79	100
Nfr_c17637_g1_i1	(AG)7	14	370	383
Nfr_c17641_g1_i1	(GAG)6	18	1	18
Nfr_c17641_g2_i1	(TCC)6	18	1	18
Nfr_c17652_g1_i1	(AGG)6	18	1	18
Nfr_c17653_g1_i1	(CT)5	10	46	55
Nfr_c17653_g2_i1	(TC)5cccctctttctctctgccctc(CCT)6	49	144	192
Nfr_c1766_g1_i1	(CT)6	12	121	132
Nfr_c17681_g2_i1	(CGG)7	21	295	315
Nfr_c17684_g2_i1	(CCG)6	18	109	126
Nfr_c17688_g2_i1	(GA)6	12	126	137
Nfr_c1770_g1_i1	(CCGTGG)6	36	983	1018
Nfr_c17722_g1_i1	(GA)5	10	25	34
Nfr_c17723_g1_i1	(GGC)7	21	1093	1113
Nfr_c17723_g1_i2	(GGC)7	21	976	996
Nfr_c17726_g1_i1	(GA)5	10	953	962
Nfr_c17729_g1_i1	(AAAG)5	20	524	543
Nfr_c17730_g1_i1	(CGG)7	21	711	731
Nfr_c17730_g1_i2	(CGG)7	21	926	946
Nfr_c17732_g1_i1	(GA)7	14	1	14
Nfr_c17732_g1_i1	(GGA)6gagaattgatcaaatcccagccgagaagcccaagattgt(GGA)6	75	750	824
Nfr_c17732_g2_i1	(AAT)6	18	1226	1243
Nfr_c17739_g1_i1	(TG)11	22	246	267
Nfr_c17744_g1_i1	(GA)6	12	250	261
Nfr_c17747_g1_i2	(CGG)5	15	340	354
Nfr_c17752_g1_i1	(AGG)7	21	1	21
Nfr_c17752_g2_i1	(TCC)6	18	1	18
Nfr_c17759_g2_i1	(TTA)7	21	16	36
Nfr_c17772_g1_i2	(AAG)5	15	399	413
Nfr_c17774_g1_i1	(AT)6ag(AT)7	28	443	470
Nfr_c17779_g1_i1	(AG)7	14	99	112
Nfr_c177_g1_i1	(TC)5	10	100	109
Nfr_c177_g1_i2	(TC)5	10	100	109
Nfr_c177_g1_i2	(TA)11	22	426	447
Nfr_c17803_g1_i1	(CT)5cc(CT)5	22	459	480
Nfr_c17813_g1_i1	(TCT)7	21	334	354
Nfr_c17816_g1_i1	(AG)9	18	142	159
Nfr_c17817_g1_i2	(TC)9	18	244	261
Nfr_c17819_g1_i1	(TA)6	12	241	252
Nfr_c17833_g1_i1	(TC)6	12	367	378
Nfr_c17837_g1_i1	(GA)5	10	1	10
Nfr_c17844_g2_i1	(AAAT)5	20	302	321
Nfr_c17848_g1_i1	(TCC)7	21	1	21
Nfr_c17848_g2_i1	(GAG)5	15	440	454
Nfr_c17851_g1_i1	(AAG)6	18	281	298
Nfr_c17851_g1_i2	(GA)5	10	257	266
Nfr_c17851_g1_i2	(AAG)6	18	471	488
Nfr_c17860_g1_i1	(GAG)7	21	1589	1609
Nfr_c17861_g2_i1	(AGC)6	18	100	117
Nfr_c17886_g1_i2	(TC)6	12	3	14
Nfr_c17904_g1_i1	(ATG)5	15	72	86
Nfr_c17916_g1_i1	(GAG)6	18	3	20
Nfr_c17916_g3_i1	(GAG)6	18	394	411
Nfr_c17929_g2_i1	(CTC)5	15	452	466
Nfr_c17934_g2_i1	(TC)8	16	101	116
Nfr_c17935_g1_i1	(GA)6	12	1	12
Nfr_c17946_g1_i1	(GGC)5	15	74	88
Nfr_c17946_g1_i1	(CG)5gcaacgcaga(AG)5	30	225	254
Nfr_c17947_g1_i1	(GCC)5	15	503	517
Nfr_c1794_g1_i1	(TG)5	10	1531	1540
Nfr_c17950_g1_i1	(CCT)5	15	256	270
Nfr_c17951_g1_i1	(GCG)6	18	121	138
Nfr_c17952_g1_i2	(AG)7	14	1209	1222
Nfr_c17952_g1_i3	(AG)7	14	1308	1321
Nfr_c17955_g2_i1	(CTT)6	18	246	263
Nfr_c17960_g1_i1	(AT)8	16	208	223
Nfr_c17994_g1_i1	(AG)5atggagtctcgagagacagaaattatgggggacgaatggaggggtttaaggtgg(TA)5	74	285	358
Nfr_c17998_g1_i1	(AT)9	18	457	474
Nfr_c18003_g1_i1	(TC)5	10	184	193
Nfr_c18006_g1_i1	(GA)10	20	1	20
Nfr_c18013_g2_i1	(GAG)5	15	510	524
Nfr_c18022_g2_i1	(ATC)6	18	1	18
Nfr_c18025_g1_i1	(TA)5tgt(AC)5	23	2793	2815
Nfr_c18027_g2_i1	(ATC)5	15	262	276
Nfr_c18029_g1_i1	(GAG)5	15	749	763
Nfr_c18031_g1_i1	(GGC)5	15	1	15
Nfr_c18031_g2_i1	(GCG)8	24	511	534
Nfr_c18031_g3_i1	(CGC)5	15	1	15
Nfr_c18035_g1_i1	(GGC)6	18	46	63
Nfr_c18052_g1_i1	(CT)5	10	2349	2358
Nfr_c18055_g2_i1	(CT)8	16	823	838
Nfr_c18059_g1_i1	(GGA)6	18	39	56
Nfr_c18059_g2_i1	(GGA)8	24	1621	1644
Nfr_c18060_g1_i1	(GT)10	20	38	57
Nfr_c18065_g1_i1	(TA)6	12	138	149
Nfr_c18077_g1_i1	(CTC)7	21	87	107
Nfr_c18077_g2_i1	(GGA)5	15	32	46
Nfr_c18077_g3_i1	(GGA)5	15	1	15
Nfr_c18078_g2_i1	(GAA)7	21	1	21
Nfr_c18083_g2_i1	(AT)7	14	10	23
Nfr_c18083_g2_i3	(AT)7	14	10	23
Nfr_c18086_g1_i1	(CGC)5tgcttaccatgcacccgccgccgccggcggggaggga(AG)5	62	1967	2028
Nfr_c18086_g1_i2	(CGC)5tgcttaccatgcacccgccgccgccggcggggaggga(AG)5	62	1897	1958
Nfr_c18092_g1_i1	(GA)8	16	263	278
Nfr_c18093_g1_i1	(CTG)7	21	1	21
Nfr_c18100_g1_i1	(AGG)7	21	1	21
Nfr_c18102_g1_i1	(CTC)7	21	1397	1417
Nfr_c18103_g1_i1	(AG)10	20	385	404
Nfr_c18103_g2_i1	(GA)10	20	1	20
Nfr_c18103_g2_i1	(GAG)7	21	678	698
Nfr_c18103_g3_i1	(GAG)6	18	353	370
Nfr_c18103_g3_i2	(GAG)6	18	336	353
Nfr_c18108_g2_i1	(ATG)7	21	1	21
Nfr_c18109_g1_i1	(GGA)7	21	1	21
Nfr_c18129_g2_i1	(CTC)5	15	689	703
Nfr_c18129_g2_i1	(TC)5	10	890	899
Nfr_c18133_g1_i1	(TC)5	10	888	897
Nfr_c18138_g2_i1	(GGA)6	18	336	353
Nfr_c18139_g1_i1	(AG)9	18	1	18
Nfr_c18150_g1_i1	(TC)8	16	273	288
Nfr_c18153_g1_i1	(GAG)5(GAA)6ggataagatgaagaaaaagaaaaggatggcagagaaacaaaagatggagaagaagtagatgaagataaaaaggagaacaaggaggag(GA)5ggg(AGA)5	148	215	362
Nfr_c18154_g1_i1	(GA)7	14	1013	1026
Nfr_c18154_g1_i2	(GA)7	14	1093	1106
Nfr_c18162_g1_i1	(GGA)5	15	1	15
Nfr_c18162_g2_i1	(TC)10	20	51	70
Nfr_c18162_g2_i1	(GAG)5	15	397	411
Nfr_c18164_g1_i1	(CAA)5	15	1863	1877
Nfr_c18165_g1_i1	(TC)5ctcccatcataccaatcttggagcttctgtcgcagagaaagaa(CT)8	69	103	171
Nfr_c18188_g1_i1	(GA)7	14	308	321
Nfr_c18192_g1_i2	(GAG)5	15	765	779
Nfr_c18198_g1_i1	(GA)5	10	1509	1518
Nfr_c18200_g1_i1	(GA)9	18	1252	1269
Nfr_c18216_g2_i1	(AG)6(AC)9	30	535	564
Nfr_c18223_g1_i1	(CT)5	10	427	436
Nfr_c18235_g1_i1	(CGG)7	21	1	21
Nfr_c1823_g1_i1	(CGC)5tgctcgtcctctcggaatgggaccacgctgcagctgctgcgacaacaaccgagccggga(TTC)5	89	1521	1609
Nfr_c18240_g2_i1	(GA)5	10	303	312
Nfr_c18242_g1_i1	(AG)9	18	1123	1140
Nfr_c18250_g2_i1	(CT)9	18	214	231
Nfr_c18251_g1_i1	(GAG)6	18	1426	1443
Nfr_c18258_g1_i1	(CT)5	10	22	31
Nfr_c18268_g1_i1	(TCC)5	15	106	120
Nfr_c18268_g4_i1	(CCT)6	18	1	18
Nfr_c18277_g3_i1	(CT)8	16	89	104
Nfr_c18282_g3_i1	(AG)10	20	3	22
Nfr_c18284_g1_i1	(AGG)6	18	968	985
Nfr_c18285_g2_i1	(GAA)5	15	444	458
Nfr_c18289_g1_i1	(TTC)5	15	687	701
Nfr_c18296_g1_i1	(TC)5	10	1593	1602
Nfr_c18297_g1_i1	(CT)9	18	71	88
Nfr_c18297_g1_i2	(CT)9	18	71	88
Nfr_c18300_g2_i1	(CT)9	18	23	40
Nfr_c18307_g2_i1	(AG)6	12	30	41
Nfr_c18308_g1_i1	(AGC)6	18	1	18
Nfr_c18308_g2_i1	(GCC)6	18	1	18
Nfr_c18311_g1_i1	(GCGA)5gagaa(AG)7	39	1	39
Nfr_c18323_g1_i1	(TG)5	10	733	742
Nfr_c18331_g1_i1	(AG)10	20	1	20
Nfr_c18331_g2_i1	(TC)8	16	437	452
Nfr_c18337_g2_i1	(GA)6	12	1928	1939
Nfr_c18340_g1_i2	(CCT)5	15	123	137
Nfr_c18346_g1_i1	(AG)5	10	8	17
Nfr_c18348_g1_i1	(AGA)7	21	1	21
Nfr_c18380_g1_i1	(CTG)7	21	511	531
Nfr_c18380_g2_i1	(GCT)7	21	1	21
Nfr_c18380_g2_i1	(CTC)6	18	875	892
Nfr_c18381_g1_i2	(AT)5	10	12	21
Nfr_c18389_g1_i1	(AT)5	10	158	167
Nfr_c18394_g1_i2	(GA)5a(AG)6	23	555	577
Nfr_c18395_g2_i1	(CTT)6	18	1513	1530
Nfr_c18400_g1_i1	(CT)10	20	74	93
Nfr_c18400_g1_i1	(CA)5	10	1099	1108
Nfr_c18403_g1_i1	(AGC)5	15	256	270
Nfr_c18406_g1_i1	(GA)5	10	167	176
Nfr_c18408_g1_i1	(GGC)6	18	2	19
Nfr_c18421_g1_i1	(CT)5	10	82	91
Nfr_c18423_g1_i1	(AG)9	18	1	18
Nfr_c18429_g1_i1	(GA)5	10	369	378
Nfr_c18437_g1_i1	(GA)7	14	234	247
Nfr_c18451_g1_i1	(CT)5	10	5	14
Nfr_c18452_g1_i1	(GA)5	10	1006	1015
Nfr_c18462_g1_i1	(GA)9	18	1	18
Nfr_c18462_g1_i1	(ATC)5g(GAT)7	37	3319	3355
Nfr_c18469_g1_i1	(AG)8	16	60	75
Nfr_c18472_g1_i1	(GA)6	12	1628	1639
Nfr_c18478_g1_i1	(TGA)5	15	195	209
Nfr_c18478_g2_i2	(TCA)5	15	465	479
Nfr_c18489_g2_i2	(CT)7	14	1	14
Nfr_c18490_g1_i1	(CCG)6ctgctgccggcggcggctgcgtcagagcgccgacggagatcttccccacgccgtagggccgctgcataccggtcccaactccccccgctccgatt(CCG)5	128	1	128
Nfr_c18490_g1_i1	(CT)8	16	1870	1885
Nfr_c18490_g2_i1	(GCG)6	18	2	19
Nfr_c18495_g1_i1	(AG)11	22	1	22
Nfr_c18495_g1_i1	(GA)10	20	314	333
Nfr_c18495_g3_i1	(GA)9	18	480	497
Nfr_c18498_g2_i1	(GA)9	18	4	21
Nfr_c18502_g1_i2	(GCA)5	15	279	293
Nfr_c18507_g1_i1	(GA)5	10	19	28
Nfr_c18513_g1_i1	(CT)10	20	618	637
Nfr_c1852_g2_i1	(AG)6	12	284	295
Nfr_c18531_g1_i1	(AAC)7	21	1	21
Nfr_c18531_g1_i2	(GCT)6	18	201	218
Nfr_c18531_g2_i1	(CT)8	16	183	198
Nfr_c18532_g1_i1	(CT)5	10	1725	1734
Nfr_c18541_g2_i1	(TCT)5	15	272	286
Nfr_c18543_g1_i1	(GA)5	10	1860	1869
Nfr_c18544_g1_i1	(TCA)8gatgagaagctttcgttttctaatcttctgctcccaggtcca(GAGG)5	86	1464	1549
Nfr_c18544_g2_i1	(AG)10	20	1	20
Nfr_c18544_g2_i1	(TC)8cttccgaaacgaaatcttggttggttccgggccattctagggtttcgagatcggtgggcggtggtcg(CT)6	95	176	270
Nfr_c18544_g2_i1	(CCG)6	18	1168	1185
Nfr_c18544_g2_i1	(GA)6	12	1695	1706
Nfr_c18545_g1_i1	(AG)5	10	915	924
Nfr_c18547_g1_i1	(GTTT)8	32	510	541
Nfr_c18561_g2_i1	(GA)7	14	15	28
Nfr_c18561_g3_i1	(GA)6	12	565	576
Nfr_c18570_g1_i1	(AAG)5	15	1627	1641
Nfr_c18589_g3_i1	(GCG)5	15	66	80
Nfr_c18602_g2_i2	(TC)7	14	51	64
Nfr_c18618_g1_i1	(GGA)7	21	399	419
Nfr_c18624_g1_i2	(GCC)6	18	468	485
Nfr_c18632_g1_i1	(CT)6aagaaagctacacctttccaattcccccc(CT)6	53	29	81
Nfr_c18643_g1_i1	(GGA)5	15	1508	1522
Nfr_c18663_g1_i2	(GA)10	20	693	712
Nfr_c18666_g1_i1	(AT)6	12	15	26
Nfr_c18668_g2_i1	(TC)9	18	1114	1131
Nfr_c18671_g1_i1	(CT)6	12	161	172
Nfr_c18676_g3_i1	(GA)5	10	15	24
Nfr_c18677_g1_i1	(TCC)6	18	1	18
Nfr_c18680_g1_i1	(GA)6	12	5	16
Nfr_c18697_g1_i1	(GGA)6	18	1231	1248
Nfr_c18701_g1_i1	(CGC)5	15	73	87
Nfr_c18701_g2_i1	(TC)6	12	199	210
Nfr_c18701_g2_i2	(TC)6	12	336	347
Nfr_c18703_g1_i1	(GT)5	10	180	189
Nfr_c18711_g1_i3	(GAA)5	15	218	232
Nfr_c18711_g2_i1	(GAA)6gatgaacaagcagaagaagg(AGA)5	53	188	240
Nfr_c18713_g1_i1	(TC)9	18	1543	1560
Nfr_c18714_g1_i1	(AG)5	10	195	204
Nfr_c18717_g1_i1	(AG)5	10	442	451
Nfr_c18719_g1_i1	(AG)8	16	23	38
Nfr_c18721_g1_i1	(CT)10	20	2	21
Nfr_c18723_g1_i1	(GCG)5	15	89	103
Nfr_c18723_g2_i1	(TC)5ttttaatcccaaccctggtggccggctcccttcaattccccgtctatcttctc(CT)5	73	31	103
Nfr_c18727_g1_i1	(TCT)6	18	822	839
Nfr_c18732_g1_i1	(GA)6	12	1	12
Nfr_c18732_g1_i2	(GA)6	12	1	12
Nfr_c18734_g1_i1	(ATT)5	15	128	142
Nfr_c18739_g1_i1	(CT)6	12	26	37
Nfr_c18740_g2_i1	(AG)9	18	732	749
Nfr_c18745_g1_i1	(GA)9	18	197	214
Nfr_c18749_g1_i1	(CT)5	10	17	26
Nfr_c18755_g1_i1	(CT)10	20	1	20
Nfr_c1875_g1_i1	(TCA)6	18	5	22
Nfr_c18763_g2_i1	(GGC)6	18	22	39
Nfr_c18763_g2_i1	(CT)9	18	341	358
Nfr_c18763_g3_i1	(CGC)6	18	1	18
Nfr_c18764_g1_i1	(GA)9	18	1	18
Nfr_c18767_g1_i1	(GA)10	20	2622	2641
Nfr_c18767_g1_i2	(TC)10	20	84	103
Nfr_c18767_g1_i2	(GA)10	20	1004	1023
Nfr_c18776_g1_i1	(CT)9	18	358	375
Nfr_c18776_g2_i1	(CT)9	18	1	18
Nfr_c18776_g2_i1	(AG)10	20	287	306
Nfr_c18782_g1_i1	(TCA)5	15	1061	1075
Nfr_c18784_g1_i1	(AAG)6	18	343	360
Nfr_c18802_g1_i1	(TTC)6	18	1	18
Nfr_c18803_g1_i1	(GGA)5	15	246	260
Nfr_c18803_g2_i1	(TCC)5	15	258	272
Nfr_c18803_g3_i1	(GAA)5	15	784	798
Nfr_c18819_g1_i1	(TCC)5	15	1187	1201
Nfr_c18819_g1_i2	(TCC)5	15	1093	1107
Nfr_c1881_g1_i1	(TTA)6	18	222	239
Nfr_c18820_g1_i1	(AAG)6	18	1092	1109
Nfr_c18834_g1_i1	(AG)5	10	150	159
Nfr_c18846_g1_i1	(CTC)5	15	140	154
Nfr_c18849_g1_i1	(CGT)5	15	67	81
Nfr_c18849_g1_i1	(GGC)6	18	252	269
Nfr_c18849_g2_i1	(CGT)5	15	1152	1166
Nfr_c18849_g3_i1	(GCG)6	18	1	18
Nfr_c18853_g1_i1	(TC)6(TA)5	22	1	22
Nfr_c18855_g1_i1	(GT)7	14	245	258
Nfr_c18860_g1_i2	(TC)5	10	64	73
Nfr_c18865_g2_i1	(AGG)5aagttcgtatact(TA)5	38	200	237
Nfr_c18865_g2_i2	(AGG)5aagttcgtatact(TA)5	38	200	237
Nfr_c18883_g1_i1	(GAG)5	15	259	273
Nfr_c18888_g1_i1	(GA)10	20	1	20
Nfr_c18890_g1_i1	(TCC)7	21	264	284
Nfr_c18890_g1_i2	(TCC)7	21	306	326
Nfr_c18892_g2_i1	(GCG)6	18	1	18
Nfr_c18893_g3_i1	(GCA)5	15	334	348
Nfr_c18897_g1_i1	(AG)10	20	1	20
Nfr_c18900_g1_i2	(AAAG)5	20	1036	1055
Nfr_c18907_g1_i1	(GA)10gcatgtgaccagagaccacctcgtactctctcctcccaacttcccataactcagacctcagggacgaattacatggacg(ACC)6	117	1	117
Nfr_c18907_g2_i1	(AG)5ggaggaactggat(ACG)5	38	160	197
Nfr_c18909_g1_i2	(TC)10	20	1	20
Nfr_c18917_g1_i1	(GAA)5	15	1871	1885
Nfr_c18922_g1_i1	(AT)5	10	172	181
Nfr_c18925_g1_i1	(GAGC)5	20	282	301
Nfr_c18927_g1_i1	(TA)5	10	202	211
Nfr_c18956_g1_i1	(GA)9	18	131	148
Nfr_c18956_g1_i1	(AGG)5	15	450	464
Nfr_c18957_g1_i1	(GCC)6	18	652	669
Nfr_c18957_g2_i1	(CCG)6	18	442	459
Nfr_c18957_g3_i1	(CGG)7	21	303	323
Nfr_c18957_g4_i1	(GCC)6	18	1	18
Nfr_c18961_g1_i1	(GAC)6	18	590	607
Nfr_c18965_g2_i1	(CGG)6	18	1	18
Nfr_c18965_g3_i1	(CGC)6	18	1	18
Nfr_c18969_g1_i1	(TCC)5	15	171	185
Nfr_c18973_g1_i1	(GAG)5	15	318	332
Nfr_c18973_g2_i1	(AAG)5atactatctgtacagcgggaggagaggagaggctccttttcattcggaatgggagtcgtagccgtcggaggtggaggatgaa(GAG)5	112	109	220
Nfr_c18976_g2_i1	(AT)5	10	70	79
Nfr_c18988_g1_i1	(GA)5	10	7	16
Nfr_c18988_g2_i1	(TG)5	10	623	632
Nfr_c1898_g1_i1	(CAG)6	18	257	274
Nfr_c1898_g1_i2	(CAG)6	18	338	355
Nfr_c18990_g2_i1	(GGAG)5	20	164	183
Nfr_c18992_g1_i1	(GA)5	10	35	44
Nfr_c189_g1_i1	(AAG)7	21	243	263
Nfr_c19002_g1_i1	(GCG)6	18	1	18
Nfr_c19002_g1_i1	(AGG)7	21	179	199
Nfr_c19002_g2_i1	(AGA)7	21	1	21
Nfr_c19011_g3_i2	(GCT)6	18	136	153
Nfr_c19013_g2_i1	(GGA)6	18	6	23
Nfr_c19013_g2_i1	(GA)5	10	208	217
Nfr_c19013_g2_i1	(TCT)6	18	337	354
Nfr_c19013_g3_i1	(AGA)6	18	577	594
Nfr_c19015_g2_i1	(AG)6	12	1480	1491
Nfr_c19015_g3_i1	(GAA)6	18	95	112
Nfr_c19025_g1_i1	(GA)6	12	1918	1929
Nfr_c19040_g1_i1	(AG)8	16	304	319
Nfr_c19040_g1_i1	(GA)5	10	425	434
Nfr_c19044_g1_i1	(TC)5	10	605	614
Nfr_c19045_g1_i2	(GA)8	16	1549	1564
Nfr_c19045_g1_i2	(GT)7	14	1825	1838
Nfr_c19054_g2_i1	(TC)5	10	353	362
Nfr_c19058_g1_i1	(GGC)5	15	1030	1044
Nfr_c19058_g1_i2	(GGC)5	15	978	992
Nfr_c19062_g1_i1	(GA)5	10	300	309
Nfr_c19068_g1_i1	(GGC)5	15	230	244
Nfr_c19073_g1_i1	(TC)8	16	1	16
Nfr_c19074_g1_i1	(TAT)7	21	1	21
Nfr_c19081_g1_i1	(GCA)5	15	141	155
Nfr_c19085_g1_i1	(AAAAAT)5	30	310	339
Nfr_c19088_g1_i1	(CCT)6	18	5	22
Nfr_c19088_g2_i1	(GGC)5	15	8	22
Nfr_c19092_g1_i1	(CCT)6	18	26	43
Nfr_c19093_g1_i1	(CT)8	16	1	16
Nfr_c19100_g3_i1	(GGC)5	15	367	381
Nfr_c19111_g1_i2	(GTG)8	24	1	24
Nfr_c19123_g1_i1	(AG)6	12	233	244
Nfr_c19123_g1_i2	(AG)6	12	210	221
Nfr_c19123_g1_i3	(AG)6	12	260	271
Nfr_c19123_g1_i4	(AG)6	12	348	359
Nfr_c19128_g1_i1	(AGC)5	15	91	105
Nfr_c19129_g1_i1	(TA)7	14	11	24
Nfr_c19129_g1_i1	(CGC)5	15	388	402
Nfr_c19129_g2_i1	(CCT)5	15	414	428
Nfr_c19129_g3_i1	(TA)6	12	192	203
Nfr_c19129_g4_i1	(CTC)7	21	1	21
Nfr_c19129_g5_i1	(CTC)7	21	1	21
Nfr_c19132_g1_i2	(GA)6	12	3	14
Nfr_c19152_g1_i1	(GA)6	12	1385	1396
Nfr_c19158_g1_i1	(GGC)5	15	1	15
Nfr_c19159_g2_i1	(AG)9	18	273	290
Nfr_c19164_g1_i1	(TTC)5	15	143	157
Nfr_c19169_g1_i1	(GA)9	18	1	18
Nfr_c19169_g1_i1	(GGA)6	18	358	375
Nfr_c19169_g3_i1	(TC)8	16	1	16
Nfr_c19191_g1_i1	(GCG)5	15	10	24
Nfr_c19197_g1_i1	(AC)8	16	205	220
Nfr_c19199_g1_i3	(GA)5	10	52	61
Nfr_c19201_g1_i1	(GAG)7	21	1	21
Nfr_c19221_g1_i2	(AG)6	12	1048	1059
Nfr_c19226_g1_i1	(AGAA)5	20	1	20
Nfr_c19235_g1_i1	(GAG)5	15	597	611
Nfr_c19237_g1_i1	(GA)5	10	110	119
Nfr_c19253_g1_i1	(GA)9	18	1564	1581
Nfr_c19258_g1_i1	(TC)5	10	48	57
Nfr_c19268_g1_i1	(AG)5	10	159	168
Nfr_c19268_g1_i1	(GT)5	10	305	314
Nfr_c19274_g1_i1	(TGA)6	18	681	698
Nfr_c19275_g3_i1	(CGG)7	21	1	21
Nfr_c19282_g1_i1	(GCT)6	18	751	768
Nfr_c19285_g1_i1	(AG)6	12	134	145
Nfr_c19290_g1_i1	(CT)5	10	1292	1301
Nfr_c19291_g1_i1	(CAG)6	18	2804	2821
Nfr_c19300_g1_i1	(AT)5	10	228	237
Nfr_c19305_g3_i1	(AG)7	14	2007	2020
Nfr_c19309_g1_i1	(CT)7tcccc(CCT)6	37	2050	2086
Nfr_c19312_g2_i2	(CT)10	20	2	21
Nfr_c19324_g1_i1	(GAG)6	18	1744	1761
Nfr_c19324_g2_i1	(ACC)8	24	292	315
Nfr_c19324_g3_i1	(GAG)7	21	91	111
Nfr_c19324_g4_i1	(GAG)7	21	1	21
Nfr_c19324_g4_i1	(GGT)7	21	311	331
Nfr_c19326_g1_i1	(CGA)8	24	55	78
Nfr_c19326_g1_i1	(CCA)5	15	731	745
Nfr_c19326_g2_i1	(GA)7tggacgacacccaggacgacgcgaggtatccccccaatcatccctacacttcgattcgccgccggccgtt(CTC)6	102	208	309
Nfr_c19326_g2_i1	(GAC)7	21	482	502
Nfr_c19333_g1_i1	(CT)5	10	1497	1506
Nfr_c19342_g1_i1	(GAG)5	15	76	90
Nfr_c19350_g2_i1	(GCT)5	15	299	313
Nfr_c19350_g5_i1	(AAG)5	15	83	97
Nfr_c19357_g1_i1	(GGC)5	15	138	152
Nfr_c19358_g1_i1	(GT)11	22	1	22
Nfr_c19358_g2_i1	(TG)10	20	226	245
Nfr_c19359_g2_i1	(GAA)6	18	20	37
Nfr_c19359_g3_i1	(AGG)5	15	399	413
Nfr_c19363_g1_i1	(AG)9	18	1	18
Nfr_c19378_g1_i1	(CT)5	10	157	166
Nfr_c19395_g4_i1	(GC)9	18	279	296
Nfr_c19400_g1_i1	(GA)7cgtttgagacgagaaaacccaaaccctagaaggactgccttttttgctcgaaaggcggacaaacct(GA)7	94	22	115
Nfr_c19401_g1_i1	(CA)9gggagagagagggagaga(AG)5gtggacaggggt(AG)10	78	310	387
Nfr_c19401_g2_i1	(CT)9	18	5	22
Nfr_c19401_g3_i1	(AG)8	16	143	158
Nfr_c19427_g2_i3	(GA)7	14	9	22
Nfr_c19428_g1_i1	(AG)5	10	365	374
Nfr_c19429_g4_i1	(GA)5	10	924	933
Nfr_c19431_g2_i1	(AT)11	22	1	22
Nfr_c19431_g3_i1	(AT)10	20	1	20
Nfr_c19433_g2_i1	(GA)9ggaacaacaggggaggaacggaggtggg(GA)6tagaagagaa(AG)7	82	4	85
Nfr_c19434_g1_i1	(GA)10	20	883	902
Nfr_c19436_g1_i1	(GT)5	10	514	523
Nfr_c19437_g1_i2	(CT)12	24	2362	2385
Nfr_c19448_g1_i1	(CT)5	10	53	62
Nfr_c19451_g3_i1	(AG)7(TG)5cgccaagtcgattcttttctggtgggggagg(GA)8	71	354	424
Nfr_c19455_g1_i1	(GA)6	12	928	939
Nfr_c19455_g1_i2	(GA)6	12	978	989
Nfr_c19459_g1_i1	(GA)7	14	1651	1664
Nfr_c19459_g1_i2	(GA)7	14	1593	1606
Nfr_c19460_g1_i1	(CT)8	16	87	102
Nfr_c19460_g2_i1	(GCG)6	18	30	47
Nfr_c19464_g2_i1	(GCC)5	15	45	59
Nfr_c19475_g2_i2	(GTC)5	15	1740	1754
Nfr_c19476_g1_i1	(AG)6	12	729	740
Nfr_c19476_g2_i1	(GCG)7	21	614	634
Nfr_c19480_g1_i1	(CGC)6	18	1	18
Nfr_c19480_g2_i2	(GGC)6	18	1	18
Nfr_c19483_g1_i3	(CGC)5	15	95	109
Nfr_c19488_g1_i1	(GA)5	10	396	405
Nfr_c19488_g2_i1	(TG)9	18	1346	1363
Nfr_c19488_g3_i1	(GA)7	14	11	24
Nfr_c19488_g4_i1	(GAG)5	15	43	57
Nfr_c19488_g4_i1	(GAA)5	15	197	211
Nfr_c19494_g1_i2	(GCA)5	15	548	562
Nfr_c19495_g2_i1	(TA)5	10	384	393
Nfr_c19499_g1_i1	(GGC)5	15	171	185
Nfr_c19502_g2_i1	(CT)6	12	1	12
Nfr_c19502_g2_i1	(CT)6	12	216	227
Nfr_c19503_g1_i1	(AG)9	18	1	18
Nfr_c19503_g3_i1	(GA)7	14	432	445
Nfr_c19516_g1_i1	(GAA)5gggggagaagttctctatgcggaaaagaattcaatcctcgggactgctcgccgagag(CTC)5	87	1	87
Nfr_c19516_g2_i1	(CT)5	10	22	31
Nfr_c19516_g3_i2	(CGC)5	15	73	87
Nfr_c19519_g1_i1	(TC)10	20	1	20
Nfr_c19520_g2_i1	(GA)7	14	40	53
Nfr_c19524_g1_i4	(AT)5	10	283	292
Nfr_c19525_g1_i1	(TCG)5	15	1837	1851
Nfr_c19532_g1_i1	(GA)5	10	39	48
Nfr_c19533_g1_i2	(CTC)5	15	75	89
Nfr_c19535_g2_i2	(GGA)5	15	319	333
Nfr_c19535_g2_i2	(GGC)5	15	691	705
Nfr_c19538_g2_i2	(GA)10	20	1	20
Nfr_c19538_g2_i2	(AT)9	18	1708	1725
Nfr_c19539_g2_i1	(AG)9aatacatatacagagaaaaagggagct(AG)5(TG)7	69	7	75
Nfr_c19540_g1_i1	(AGC)7	21	1	21
Nfr_c19540_g2_i1	(GCT)7	21	1	21
Nfr_c19540_g3_i1	(GCA)7	21	525	545
Nfr_c19543_g1_i1	(GCG)5	15	251	265
Nfr_c19543_g1_i1	(GAC)7	21	700	720
Nfr_c19543_g1_i2	(GAC)7	21	519	539
Nfr_c19546_g1_i1	(CTC)6	18	98	115
Nfr_c19546_g2_i1	(CTC)6	18	267	284
Nfr_c19548_g2_i1	(TC)5	10	393	402
Nfr_c19548_g2_i2	(TC)5	10	107	116
Nfr_c19549_g2_i1	(GAG)5	15	10	24
Nfr_c19560_g1_i1	(TC)10gttggtttgctctgcccgtctactcgttctcggttgtggttttctgttttacttgtcattaaa(CT)7	97	1	97
Nfr_c19560_g2_i1	(AG)9	18	79	96
Nfr_c19569_g4_i1	(AG)5	10	104	113
Nfr_c19569_g4_i1	(TATG)5	20	897	916
Nfr_c19570_g1_i1	(GAA)5	15	384	398
Nfr_c19570_g1_i1	(TGC)7	21	797	817
Nfr_c19570_g1_i2	(TGC)7	21	659	679
Nfr_c19574_g1_i1	(GGC)5	15	3	17
Nfr_c19574_g2_i1	(CCT)5	15	768	782
Nfr_c19574_g3_i1	(TC)5	10	602	611
Nfr_c19574_g3_i1	(GGA)5	15	745	759
Nfr_c19579_g1_i1	(GGC)5	15	686	700
Nfr_c19579_g1_i1	(CGC)5	15	937	951
Nfr_c19591_g1_i1	(AAC)5	15	1868	1882
Nfr_c19592_g1_i1	(AG)5	10	1001	1010
Nfr_c19594_g1_i1	(AGG)6	18	1	18
Nfr_c19594_g2_i1	(GAG)6	18	497	514
Nfr_c1959_g1_i1	(GA)8	16	440	455
Nfr_c1959_g1_i1	(AG)5	10	637	646
Nfr_c19601_g1_i1	(GA)5	10	703	712
Nfr_c19602_g1_i1	(GGC)5	15	1285	1299
Nfr_c19602_g1_i1	(GATG)5	20	1441	1460
Nfr_c19602_g1_i2	(GGC)5	15	1169	1183
Nfr_c19602_g1_i2	(GATG)5	20	1325	1344
Nfr_c19606_g1_i3	(CGG)5	15	1397	1411
Nfr_c19607_g2_i1	(AT)5	10	162	171
Nfr_c19615_g1_i1	(AG)5	10	781	790
Nfr_c19615_g1_i2	(AG)5	10	670	679
Nfr_c19615_g1_i3	(AG)5	10	688	697
Nfr_c19625_g3_i1	(GGC)5	15	3	17
Nfr_c19626_g2_i1	(CCG)6	18	1	18
Nfr_c19626_g2_i1	(TC)8	16	462	477
Nfr_c19626_g4_i1	(CCG)7	21	1	21
Nfr_c19634_g2_i1	(GC)5	10	251	260
Nfr_c19634_g2_i2	(GC)5	10	146	155
Nfr_c19634_g2_i3	(GC)5	10	352	361
Nfr_c19638_g1_i1	(CTT)5	15	326	340
Nfr_c19638_g2_i1	(CTT)7	21	1	21
Nfr_c19638_g2_i2	(CTT)7	21	1	21
Nfr_c19638_g3_i1	(TCT)7	21	1	21
Nfr_c19638_g3_i2	(TCT)7	21	1	21
Nfr_c19639_g1_i1	(AG)7	14	1272	1285
Nfr_c19643_g1_i1	(CT)7cgct(CG)5	28	1984	2011
Nfr_c19646_g1_i1	(CA)12(TA)9	42	1762	1803
Nfr_c19646_g2_i2	(GGA)6attgggaaaagaagaagagctaccccctt(TC)9	65	1095	1159
Nfr_c19646_g2_i2	(CT)9	18	1279	1296
Nfr_c19646_g3_i1	(AG)8	16	1	16
Nfr_c19646_g5_i1	(GA)11	22	1	22
Nfr_c19647_g1_i2	(CT)5	10	17	26
Nfr_c19649_g2_i1	(CGA)7	21	1	21
Nfr_c19649_g2_i1	(GAG)6	18	611	628
Nfr_c19649_g4_i1	(TCG)8	24	1	24
Nfr_c19649_g4_i1	(GGC)5	15	211	225
Nfr_c19649_g5_i1	(ATAG)5	20	2	21
Nfr_c19649_g6_i1	(GTC)8	24	1	24
Nfr_c19650_g1_i1	(CT)10	20	1	20
Nfr_c19650_g2_i1	(AAG)6	18	615	632
Nfr_c19654_g2_i1	(GA)8	16	251	266
Nfr_c19655_g1_i2	(TTCT)5	20	1	20
Nfr_c19656_g1_i2	(TC)5ttccagtcttcttacatctcaggagcataagagtattggagaagaattccaggcac(AG)5	76	94	169
Nfr_c19656_g1_i3	(TC)5ttccagtcttcttacatctcaggagcataagagtattggagaagaattccaggcac(AG)5	76	94	169
Nfr_c19665_g1_i2	(TC)10	20	1	20
Nfr_c19665_g1_i3	(TC)10	20	1	20
Nfr_c19666_g1_i1	(GA)5	10	1714	1723
Nfr_c19668_g1_i1	(AAAG)6	24	1	24
Nfr_c19670_g1_i3	(CA)7	14	9	22
Nfr_c19671_g1_i1	(GGC)6	18	2200	2217
Nfr_c19671_g2_i1	(GCG)6	18	1	18
Nfr_c19672_g1_i1	(GCG)5	15	648	662
Nfr_c19672_g1_i3	(GCG)5	15	669	683
Nfr_c19678_g1_i1	(GAG)5	15	2043	2057
Nfr_c19678_g1_i1	(GAG)5	15	2526	2540
Nfr_c19678_g1_i2	(GAG)5	15	1936	1950
Nfr_c19678_g1_i2	(GAG)5	15	2419	2433
Nfr_c19679_g2_i1	(AG)8	16	540	555
Nfr_c19683_g1_i1	(TC)5	10	624	633
Nfr_c19684_g1_i1	(CTT)5	15	8	22
Nfr_c19684_g2_i1	(CCT)6	18	685	702
Nfr_c19690_g1_i1	(GA)9	18	1	18
Nfr_c19693_g1_i1	(AT)5	10	1607	1616
Nfr_c19695_g3_i1	(GCG)6ttggtggcaaagccgctttcaggtcctccttcgtaggtgt(TGG)5	73	1	73
[truncated: 5,305 more rows]
