# Supplementary material for: De Novo Assembly of Coding Sequences of the Mangrove Palm (Nypa fruticans) Using RNA-Seq and Discovery of Whole-Genome Duplications in the Ancestor of Palms
Source: PLoS One. 2015 Dec 18;10(12):e0145385. doi: 10.1371/journal.pone.0145385 (PMC4684314; doi:10.1371/journal.pone.0145385)
Supplement: S6 Table — (XLSX) [file pone.0145385.s007.xlsx]

## Sheet: S6 Table
S6 Table. SSR primers for SSRs validation.
Sequence name	SSR type	Forward primer (5'-3')	Reverse primer (5'-3')	Tm (℃)	Product size (bp)
Nfr_c17816_g1_i1	(AG)9	TTCATGGGTTCGTATGGACA	CGGTAGGAGAAGGCGATGTA	59.774	248
Nfr_c26889_g1_i1	(AG)9	GAGGAGATCGATGAGGGTGA	GCTCCTACATGGCGTCTCTC	60.16	260
Nfr_c6953_g1_i1	(AG)7	AAGAGCTAGCAAGAAGGGGG	TTTTTCAATCGAGGTCCAGG	59.976	182
Nfr_c35868_g1_i1	(CGG)5	TCTATGGCCACTTCGGATTC	CCCACGTCTCATCTCCATCT	60.036	221
Nfr_c33324_g1_i1	(CT)5	TCGGCAGTAGATTGCACAAG	GAATAAATTCAGCAGCCCCA	60.011	163
Nfr_c24947_g9_i1	(CGG)5	ATTGGCAATTTGGTAGCGAG	CCGGCAAGCTAAGTCAAATC	60.096	226
Nfr_c13032_g1_i1	(TC)5	TCGTCATCTTGTTGCTCGTC	AAAACACCTCCTCCACACCA	59.992	201
Nfr_c23938_g8_i1	(GCTGT)5	TGCACCATGCACTCTCTTTC	GGTCTCTCGATCGCTCATCT	59.992	173
Nfr_CL1713Contig1	(AC)5(CACG)5*	GCTCGTCTCCAACTCCTCAC	CCGGCTTGTTCGACTCTATC	59.993	230
Nfr_c25271_g1_i1	(TGC)5	TAGCAACAAACACGGAGACG	AGCAGCTGCAGAGGAAGAAG	59.904	213
Nfr_c20465_g1_i1	(TC)5	GCTGCCACTTTGACTGCATA	CATGGAGGAGGAGATGGAAA	60.019	193
Nfr_c5562_g1_i1	(AC)5	TGGGAGTAAAACAGATGCCC	TAGTGCTCCCAGCATAGCCT	59.933	146
Nfr_c22312_g2_i1	(TC)5	TACTTCGATCACCCGCTACC	AGCTGGCGATAGACTTTCCA	60.096	272
Nfr_c16391_g2_i1	(GA)5	AAGAATATGTCGGCACGGAG	CCCCACTCGCTACGCTATTA	60.096	235
Nfr_c21492_g1_i1	(GGT)5	ACCCAAGTGCCATCAAAGAG	GGAGTTCACTAGCGCTGACC	60.111	202
Nfr_c702_g1_i1	(AG)8	TGGGGAAGAGGAGGAGAGAT	TCCGCCCGCATTAAATATAG	60.149	272
Nfr_c23021_g1_i2	(GA)5	AGAGGAAGGGACGCAAAAAT	ACCTCCTTGTCGTCGTTGAG	60.074	261
Nfr_c16080_g2_i1	(CTC)5	ACACGATGTGGCAGTTGAAG	GGAAAAGGAGGGAGGTGAAG	59.751	122
Nfr_c18129_g2_i1	(CTC)5	CTCACATCAATTCCCTCCGT	TTCCGGGAAAGAAAAGATCC	59.927	180
Nfr_c30319_g1_i1	(GAA)5	ACCTAACGACATCACTGCCC	GCCGGTTTATTCGAAAATGA	59.997	153
Nfr_c25939_g1_i1	(TA)5	TATACACCACCCACGGGTTT	CGGTCGGTTGTTGTTATGTG	59.971	133
Nfr_c34796_g1_i1	(AG)5	ACCGTCTTAACGGGCTTCTT	TCTCCAAGCTTTGACTCGGT	60.13	118
Nfr_c18400_g1_i1	(CA)5	CAGGAGATGGAGCTGGAGAG	TGTCCATCAACAAAGACCCA	60.088	240
Nfr_c30235_g1_i1	(GCG)5	AGGGAAAGGCAGAGAAGGAG	CCCTCAGCTACCAACGGATA	59.95	161
Nfr_c34109_g1_i1	(TC)6	TTCCTTCGTCTTTTCCGTTG	TTCCGCCAGCTAACAAACTT	60.22	227
